# Supplementary material for: Deconvolution of clinical variance in CAR-T cell pharmacology and response
Source: Nat Biotechnol. 2023 Feb 27;41(11):1606–17. doi: 10.1038/s41587-023-01687-x (PMC10635825; doi:10.1038/s41587-023-01687-x)
Supplement: Supplementary file 3 — Parameter matrices for CR, PR, NR and Abecma model variants. [file 41587_2023_1687_MOESM3_ESM.csv]

Parameter	CR	CR	CR	CR	CR	CR	CR	CR	CR	CR	CR	CR	PR	PR	PR	PR	PR	PR	PR	PR	PR	PR	PR	PR	NR	NR	NR	NR	NR	NR	NR	NR	NR	NR	NR	NR	Abecma	Abecma	Abecma	Abecma	Abecma	CD19_NALM6	BCMA_MM1S
B50	3236080324	817205380	1217716814	1185536869	3585658177	2022248335	7944830689	340466933.4	868637695.1	1963633838	2332291690	3775510219	4358608053	2398245951	8971427861	1867681623	9770689634	2532201106	3808197324	4012718541	3645526985	1228893946	4561046184	1386208260	3526479554	2672607057	10000000000	1632302025	9204869472	582925321.9	5350024701	2092662576	9993195548	1009460.417	56888644.74	5956008937	9994319410	2224316771	9989709954	739072169.3	3757512038	1002038.804	6291776154
uB	0.050040188	0.050003387	0.05021285	0.050332456	0.050073079	0.050749163	0.050579757	0.050990693	0.050431345	0.050682898	0.050179283	0.050029131	0.050939488	0.050214273	0.050024511	0.05008524	0.05	0.050503508	0.050631009	0.050011216	0.050854641	0.050954417	0.050998646	0.050523181	0.050841155	0.050324538	0.050113469	0.050765287	0.05029162	0.050026787	0.050156657	0.050325642	0.050362917	0.050787422	0.050802597	0.050583953	0.009589131	0.005016165	0.005002367	0.005001179	0.023840127	0.675310568	0.450854916
k_kill	0.958461702	0.999996451	0.999868641	0.441194135	0.917786905	0.753384936	0.983026834	0.997533226	0.657234719	0.455768067	0.573717507	0.998119935	0.78858779	1	0.745758773	0.600070489	0.076161168	0.998918878	0.909315337	0.86841627	0.945066576	1	0.997010792	0.92350162	0.87185846	0.080821541	0.390255546	0.00531465	0.001	0.935489779	0.273847204	0.004571154	0.011550862	0.837922553	0.162434582	0.123189479	0.44329388	0.292815221	0.528401882	0.251046942	0.262009704	0.99820321	3.998845415
f_loss	314.5563332	720.4636703	327.8332083	336.0066991	395.8644903	762.0605064	623.3745255	592.9319972	966.9711859	364.9601367	821.2511336	284.8322901	831.1247888	814.978509	484.7450382	890.3903127	575.5299428	826.4502118	735.5864288	667.0358136	414.3411817	731.6666389	502.9626341	833.9624798	1000	977.4295902	994.8780522	999.9996446	999.1676526	1000	1000	1000	996.3888301	999.920611	804.3175145	1000	1	1.00002694	1	1.004481007	1.002751152	1000	500.0148656
TK50	1000000000	2942949.424	1290108.221	100000	999999419.7	100000	102736520	992235.7144	111203.9984	100000	205383.4545	12004291.66	433658848.6	792200781.2	315243384.7	750441240.1	705810157.5	49993730.95	658870422.5	997080625.8	643748498.1	972902484.7	196928155.1	13658175.32	158624182.1	958948505.7	278630156	254911405.7	775591726	445868443.3	337513901.7	513265188.7	952495683.3	939459319.4	697262310.1	719618670.8	506172968.2	931973087.2	960075856.4	265405903.7	314095931.6	3533.313353	52661.06105
kt	0.254191859	0.457897853	0.650334202	1.34489464	0.219995998	2.184022511	0.204390344	0.680666554	1.320648744	1.320082626	0.354471515	0.21482599	1.088094142	0.253514773	2.156759699	2.082205313	1.095460231	0.306299068	0.62885034	0.249980603	2.786878473	0.808598551	0.270589044	2.889391452	1.859949578	2.839021417	1.740981136	3	1.543922312	1.679241806	3	1.225482129	1.431782697	2.937722978	1.471254827	3	0.484273063	0.747670368	0.468532637	0.638640375	0.571639316	1.333099441	0.246207841
kb1	0.996687975	0.993366077	0.985636841	0.981776112	0.860795007	0.937830261	0.988800045	0.997116624	0.999909102	0.820127687	0.995786403	0.91409139	0.799691142	0.821567314	0.953683268	0.490055286	0.895262967	0.699583161	0.764945472	0.963141779	0.81868096	0.036419578	0.625798228	0.974242127	1	0.007591243	0.538288689	0.98650778	0.001037602	0.754735622	0.589575337	0.979549618	0.090211075	0.001	0.528443903	0.462789556	0.336043174	0.00194786	0.364665167	0.981316487	0.56810127	0.955776902	0.542533137
kb2	0.257136936	0.97873672	0.835771894	0.593249892	0.254335027	0.609336603	0.244881294	0.753900073	0.995274972	0.621525212	0.525174097	0.397050113	0.591718135	0.959303151	0.150773907	0.181220331	0.091059211	0.998948628	0.899041723	0.612243649	0.201140152	0.169823472	0.567183875	0.609946192	0.351151384	0.459644226	0.03242652	0.910068543	0.157918323	0.177266746	0.038327502	0.3809582	0.00506793	0.171681318	0.043661987	0.00532146	1	0.365705213	0.999394418	0.99279845	0.999834819	0.00218226	0.973665884
um	0.253162895	0.803208119	0.986617232	0.83808238	0.996945798	0.976683045	0.133358049	0.687209555	0.998300701	0.959053858	0.806998957	0.960611454	0.262789329	0.939305043	0.28771799	0.233840395	0.218957709	0.269396462	0.783040542	0.289725933	0.45177873	0.67177157	0.305382336	0.975931659	0.001033884	0.529024162	0.001	0.00100004	0.500522716	0.001	0.021360829	0.001000574	0.001042801	0.0010926	0.811958637	0.001000054	0.001	0.115700879	0.001011338	0.00102775	0.001066738	0.357030454	0.997728924
km	0.720743327	2.264279054	0.80452513	2.991958279	0.206274991	0.204911881	0.524634104	2.147642746	0.291260046	2.316393589	2.864967929	0.200427622	0.2	2.700795895	0.701884548	2.995759299	1.430804316	0.2	0.245735346	1.350786243	2.402194471	2.155338176	2.948259325	0.470319407	0.257543429	1.084078748	0.377424646	2.983731262	2.952771135	0.350316617	2.059971185	0.240848757	0.355765006	0.22258674	2.795197616	2.571287268	2.994876445	1.791613548	3	0.718046614	1.895635824	0.536210688	1.24002995
f_max	0.579686926	0.982937322	0.504454051	0.988963201	0.511920519	0.596950582	0.977446229	0.584666433	0.503399728	0.501298068	0.693198776	0.601481294	0.507134442	0.630926276	0.55256994	0.965058998	0.983458664	0.511653014	0.526331897	0.5	0.61592757	0.977398964	0.584132972	0.833250658	0.965005576	0.500270241	0.99	0.821453664	0.515732927	0.549910584	0.532910815	0.890501158	0.50002324	0.938004394	0.554839042	0.5	0.630801334	0.98522022	0.696397686	0.546410418	0.938306996	0.970321323	0.500044233
ke	2.708089263	2.826890696	2.09637397	2.214053657	2.245712299	2.034289706	2.953185358	3	2.261614286	1.733749952	2.712629776	2.893395161	1.093607652	2.999101814	1.954646926	1.869665612	2.496277265	3	1.980073153	2.996873753	1.673431347	2.975905386	3	2.774981142	0.422843528	3	1.001700526	0.207859654	1.378814609	0.389145349	0.357738121	2.998998404	2.999993147	2.973926025	1.756598331	0.820453048	0.370319149	0.318038289	0.357939549	0.209472582	0.434523307	3	1.010528072
ue	0.937843482	0.95913472	0.520106121	0.524706752	1	0.998319164	0.969744609	0.898246981	0.980820641	1	0.911053158	0.963164521	0.972183107	0.337906481	0.396802938	0.567403621	0.58555488	0.761760946	0.358759924	0.961834487	0.512408431	0.43483053	0.343698508	0.638245569	0.112676002	0.85936749	0.082173506	0.090870159	0.387104304	0.076613307	0.797387646	0.067035058	0.120869504	0.06344142	0.068790498	0.072201724	0.728743526	0.79871977	0.628717784	0.400997219	0.583925421	0.230361635	0.413244021
N	5.132798082	5.964237798	4.949939448	5.970850808	3.248760405	5.992947667	4.837660207	4.365496544	5.98664847	4.05542737	5.828872278	4.162550516	5.661549079	5.644439375	5.745132236	5.378481817	5.711245664	5.824315029	5.595000322	4.920680932	5.206840187	5.28762346	5.972004882	5.75133153	5.996056676	3.719075272	5.988810426	5.985038798	2.37376108	5.992936636	5.918294293	6	5.999817648	5.986306009	5.940424268	5.910874008	5.999438602	5.99982781	5.999854927	5.998935099	5.996734625	6	2.027499591
kex	0.15978662	0.394491847	0.705050668	0.444795337	0.326574296	0.991640943	0.017681461	0.774638342	0.923830016	0.006682223	0.205923474	0.141697757	0.036280018	0.088386507	0.988182314	0.06893213	0.554938217	0.0290132	1	0.001716096	0.461064147	0.997470304	0.13890695	0.851249029	0.003348089	0.040573302	0.968777495	0.095874726	0.949347956	0.122961651	0.017573163	0.144189189	0.99916095	0.100752853	0.00184705	0.121063974	0.002029401	0.001	0.003011785	0.309727433	0.514441088	0.987292791	0.623546249
dm	0.07484827	0.879164257	0.344997335	0.869234283	0.42502868	0.810686279	0.241745678	0.326222352	0.189643201	0.438801784	0.358611933	0.150089713	0.463946788	0.966457848	0.216457718	0.636369158	0.307044033	0.405840343	0.114557707	0.457558608	0.335905009	0.837132576	0.49989952	0.888530224	1	0.002139543	0.00100031	0.001	0.249977978	0.001	0.157767943	0.001000001	0.001038848	0.001009357	0.904686866	0.001025933	0.163136812	0.894109738	0.159431453	0.057424861	0.02534067	0.004882275	0.182827122
de1	0.290634336	0.012298846	0.026466508	0.01773814	0.046474222	0.033868478	0.02648012	0.024513146	0.027415585	0.029663552	0.479389948	0.0498378	0.872918633	0.024612811	0.485276314	0.134850464	0.368514866	0.024917608	0.140383656	0.026149757	0.687623757	0.017137231	0.022549696	0.134789402	0.001	0.576326628	0.002510665	0.001204367	0.069251331	0.001178631	0.394392619	0.001098119	0.001076246	0.001084782	0.001000094	0.001200754	0.00103227	0.001027038	0.001052841	0.003951609	0.001	0.003457269	0.467989457
de2	0.007565547	0.092919592	0.027286897	0.110206895	0.349906232	0.75938792	0.008803991	0.744034419	0.993540849	0.839128561	0.534482049	0.974874152	0.463142778	0.986213208	0.56470004	0.045586699	0.627961626	0.985468139	0.013925554	0.552413439	0.769032007	0.97981463	1	0.717777555	0.00156982	0.001	0.001	0.001	0.055153888	0.001526252	0.003508895	0.001166666	0.001382945	0.001	0.045086516	0.001200263	0.001441084	0.085212472	0.001210164	0.001	0.051110315	0.001	0.00462241
dx	0.001000004	0.614046248	0.994958388	0.464974865	0.001	0.007068849	0.001323644	0.165840677	0.161258792	0.001002511	0.004823303	0.002925647	0.013034845	1	0.012596759	0.013537175	0.01466568	0.874063482	0.777437787	0.070039627	0.008014932	0.111028196	0.957622311	0.996300867	0.001	0.0010021	0.051979594	0.098479855	0.001000344	0.069163218	0.162334243	0.075221129	0.036222402	0.067737232	0.001058996	0.102241551	0.020390077	0.019564791	0.020464031	0.200265522	0.162583981	0.234427661	0.001050844
Bmax	227144056.1	1.35E+11	1.64E+11	5.80E+11	197402208.6	2.52E+11	5.76E+11	28432834510	2.01E+11	1.00E+12	6.55E+11	2.57E+11	226019487.7	2437402357	124803333.7	100000000	100000000	4.85E+11	227696428.2	1212930142	100000000	177705668	9.49E+11	133390089.4	14581417747	18823766564	16257707873	16210450645	16011550703	16391694524	13705954015	16770735009	16258742173	15393221739	15858365358	16146237259	99879427179	99652090740	49591617440	71445609217	97598036762	2756548883	7.87067E+11
fractionTm	2.998879893	2.561559993	0.267619102	0.297696561	2.964382275	2.566829155	0.2	0.203965197	0.419926581	0.952405237	1.905935714	0.344983646	0.812606675	1.048132118	2.93285393	2.87176531	1.6880746	0.223910685	1.466319853	0.294357921	2.273259298	0.2	0.240920299	2.459680189	0.321686249	0.2	2.704324218	0.838535767	2.334708277	2.416090605	1.132989736	0.237133982	2.998817146	2.996915046	0.223076257	0.200573886	2.929435308	2.990110496	1.920161751	0.2	2.997619636	2.499933683	1.208820829
fractionTe1	0.394596635	0.959234369	0.996209379	0.985582478	1	0.999990289	1	0.99475835	0.816936103	0.989267484	0.548441583	0.970001347	0.787220929	0.861551811	0.775717644	0.30857162	0.598296186	1	0.430680315	0.991470959	0.980287334	0.701714619	1	0.929011399	0.352946818	0.200061676	0.541420745	0.897626709	0.751498141	0.598076423	0.777554848	0.904013368	0.031025993	0.931966616	0.581799459	0.998830107	1	0.101231977	0.972766427	0.038335144	0.001000505	0.004558146	0.99893127
fractionTe2	2.795422828	2.60218582	2.587201166	2.744231738	2.99870173	2.998946688	2.947288372	0.760132172	2.643707087	2.342330348	2.230903937	2.679138174	0.223513783	2.999414426	2.040482745	0.459470445	1.92433732	2.990067652	1.515866097	2.946228472	3	0.857751076	2.941129267	2.912840033	0.781174063	0.2	2.902258914	2.999265782	2.964095037	1.435318639	2.916566117	2.511911913	0.2	1.371167224	2.344219521	2.987226292	2.969084435	1.968507793	2.955973239	2.915625475	2.093411488	1.879291871	0.580566901
fractionTx	1	9.152040798	1	4.519097464	9.988956297	1.052594641	2.974284127	10	1.600597278	9.997770385	1.440499773	9.707888223	9.967686737	6.389831152	1.526401207	1.302764269	1.450953027	9.112364166	2.400016303	1.959975964	6.30295211	3.173840951	4.958994572	7.327968791	5.698009689	1.484102092	1.371158604	1.224745189	9.721378237	7.893940086	6.126178711	9.684496838	1.084597897	8.934654843	9.784193923	1	1.025226483	1	1.044959424	1.000312856	1.002828389	10	9.743298306
kx	1.126392921	4.329996341	7.155290275	1.024056942	8.556293205	5.822391603	9.419675312	9.400376976	9.834982634	9.912753522	9.99999999	1.425093964	1.087221777	1	1.569871822	1	8.956116233	4.459166812	6.785284829	2.588682468	1.287515784	1.47945611	1.875717545	1.102019784	10	6.475620308	9.582200767	9.963048067	9.568332183	9.995372203	6.77725264	9.860622058	9.999591131	9.999120559	9.616692216	10	9.998224488	9.964920157	9.98491564	9.89945905	9.985703777	1.001282509	1.000093289
rm	45.01114367	67.60562067	70	30.10275097	51.89340804	69.58702679	47.48987687	70	39.27183709	37.21930416	30.0019157	68.44946224	49.82081056	30	51.41832475	68.07621381	32.37630396	62.38612104	31.68581066	60.33366297	30.89587407	57.53627499	60.17091879	60.99780784	30.77568043	68.74079506	31.42525157	33.77818257	54.06233134	30.6474804	30.50415058	30.13765138	30.04020381	30.00881095	69.99983539	35.06897092	30.03598432	30	30.05013397	30.15663469	30.06973311	30.05147744	49.10292366
kr	14.91950294	6.055038359	5.001809368	29.88452764	8.878265228	22.38053569	29.24546779	17.21914613	24.7869293	29.77211946	26.00454135	25.64235832	6.89724096	6.850973444	19.48709101	27.88271802	30	21.04958233	22.96661165	11.46029093	8.823945286	29.71170119	17.1368559	30	5	5.000010994	5.066354882	5.254858059	6.922503767	7.71949008	22.5575901	8.484626373	29.99998122	8.027044911	28.54617258	5.670019581	5.00004233	5	5.010552123	5	5.000210678	5.810425525	8.062631006
