# Supplementary material for: Deconvolution of clinical variance in CAR-T cell pharmacology and response
Source: Nat Biotechnol. 2023 Feb 27;41(11):1606–17. doi: 10.1038/s41587-023-01687-x (PMC10635825; doi:10.1038/s41587-023-01687-x)
Supplement: Supplementary file 4 — Cell population gene sets derived from literature. [file 41587_2023_1687_MOESM4_ESM.xlsx]

## Sheet: Fraietta et al.
EARLY_MEMORY_T_CELL	NON_EXHAUSTED_T_CELL	NAiVE_VS_ACTIVATED_TH2_CD4Pos_T_CELL	UNSTIMULATED_VS_STIMULATED_MEMORY_T_CELL	RESTING_VS_BYSTANDER_ACTIVATED_CD4Pos_T_CELL	CONVENTIONAL_VS_.EFFECTOR_MEMORY_T_CELL	MULTIPOTENT_PROGENITOR_VS_CD4Pos_T_CELL	MEMORY_VS_EFFECTOR_CD8Pos_T_CELL	EXHAUSTED_VS_EFFECTOR_T_CELL	EXHAUSTED_T_CELL	ACTIVATED_TH2_VS_NAIVE_CD4Pos_T_CELL	STIMULATED_VS_UNSTIMULATED_MEMORY_T_CELL	EFFECTOR_VS_MEMORY_CD8Pos_T_CELL
APBA2	ARMC2	APP	BEX4	ABLIM1	ABLIM1	ABLIM1	ARL4C	ACSL1	APP	CCRL2	DSN1	AURKA
SFMBT2	CECR1	BIN2	CDC25B	ACSS1	CECR1	ACTN1	CA12	APP	ARHGAP31	CYFIP1	ELL2	CBX1
PPFIBP2	GIMAP7	C11orf21	CNN2	APBA2	FAIM3	AIM1L	CCR7	CCRL2	BCL2L11	ENOPH1	IDH3A	CCR2
VIPR1	ITGAM	C20orf111	DPEP2	ARHGAP32	FAM171A1	ARID5A	CD96	CD22	CCL22	HBS1L	NCKAP1	CD244
SDK2	KLRB1	CDC25B	DPYD	C14orf64	HERC5	ARL4C	DPH5	CD244	CD109	HSD17B12	PRMT5	CHEK1
KCNQ1	PLAC8	CUL9	ECHDC2	C5orf39	HIVEP2	ARMCX2	DUSP12	DOCK7	CD82	KCTD5	PRPF4	EMP1
ACBD4	RCBTB2	DGKD	EIF2C4	CALHM1	IFI44	ATP10A	EOMES	EOMES	CD83	MICAL2	SDC4	GABARAPL1
LDLRAP1	SAMD3	ECHDC2	FAIM3	CAMK4	IL16	BCL2L11	EVL	EVI5	CRTAM	MLH1	UBE2Z	GZMA
FAM65B	SAMHD1	FAIM2	FAM134B	EIF2C4	IL17RA	BTBD11	FAM189B	GPR56	CXCL13	PRDX3	VDR	GZMK
ZNF101	SLC4A10	FLI1	FLI1	GIMAP4	IL1RN	C9orf95	GBE1	H19	DUSP4	SDC4	ZNF282	IQGAP3
SERPINF1	SPNS3	IFI44	GPD1L	LMF1	ITGAM	CAMSAP2	GSTK1	IFIH1	FGGY	SLC35F2		KLRG1
RASGRP2	STOM	KIT	HFE	LRMP	LEF1	CD200	MLYCD	IL1A	GK	SPATS2L		LIG1
SMAP2	TC2N	KLF3	HIVEP2	MGAT4A	LY9	CD22	NCKAP1	NSDHL	GNG4	TBC1D10B		MCM10
DENND2D	THEMIS	LAIR1	INPP5D	NDRG2	MAN2B2	CHN1	PHLDB1	PTPN12	GNG8	WDR5B		PDCD1
PTPN6	TXNIP	LLGL2	INPP5K	NXF1	MAST3	CRTAM	RNASE4	TNFRSF4	HNF1B			RFC5
ZNF238	YPEL1	MAP2K5	ITGA6	PARP8	MATK	DPP4	RTKN	TNFRSF9	IGF1			SQLE
FLJ13197		NDRG2	JUN	PECAM1	MPPE1	FAM65B	SLC12A7	ZNRF1	IL1A			TSPAN32
WDR89		P2RX6	KLRG1	PLCL2	MYOF	FAM78A	SNRK		LTA			VPS45
PRKAR1B		PPFIBP2	LDLRAP1	SCML4	NFKB2	FOXO1	TCF7		MICAL2
ZNF506		SNRK	LOC728855	SERINC5	NMT2	GRAMD3	ZNF274		MLLT11
KIAA1257		STMN3	MYO1F	TANC2	PCSK5	GRAP2			NR4A3
FAIM3		TRIB2	NMT2	TCF7	PDE6B	ICAM2			PLAGL2
DEPDC7		TSPAN32	NR3C2	TNRC6B	PHF11	IGF1			POU2AF1
UXS1		UBL3	PITPNC1	USP27X	PLAC8	IL17RA			PPARG
LRRC16A		VAT1	PPP6R2	VNN2	PLCL2	KLHDC4			PRKCDBP
FGD3		ZNF768	PRKCH	VWA1	REPIN1	KLRD1			RHOB
CHMP7			PRR5		UBL3	LAIR1			SGPP2
GRAP			PTPN4			LANCL3			SH2D2A
NOG			RAP1GAP2			LEF1			SNX9
LEF1			RGS14			LTB			SPIRE1
ZNF540			SIDT1			MBNL3			TNFRSF9
MRM1			SIGIRR			MGAT4A			TNFSF4
ACTN1			STK38			MYB			VDR
PCYOX1L			SUN2			NOD1			ZBTB32
			TBCC			PECAM1
			TLE4			PEX5
			TMEM80			PIK3CD
			TMEM9B			PIM2
			TSPAN32			PTPN6
			VNN2			PVR
			ZGPAT			ST6GAL1
			ZNF133			TBCC
						TBXA2R
						TLE4
						TRAF5
						TTC13
						VIPR1
						ZNRF1
						ZSCAN2

## Sheet: Thymic Atlas
Early Double Negative Cells	Proliferating Double Negative Cells	Quiescent Double Negative Cells	Proliferating Double Positive Cells	Quiescent Double Positive	NKT Like Cells	CD8+ T Cells	GNG4+CD8aa+ T Cells	ZNF683+ CD8aa+ T cells	CD4+ TCells	CD8+ Memory T cells	CD4+ T Memory Cells	Regulatory T Cells	Gamma-Delta T Cells	NK Cells	Naive B Cells	Mast Cells
AC002454.1	IGLL1	PTCRA	SMPD3	SH3TC1	GZMK	CD8B	NUCB2	CTSW	ABLIM1	CCL5	ANXA1	IL32	TRDC	GNLY	MS4A1	TPSAB1
CD7	PTCRA	MAL	CD8A	CD8B	NKG7	CD8A	CD27	TRGC2	C1orf228	CD8B	GPR183	FOXP3	ANXA1	TYROBP	IGHD	CPA3
IGLL1	FXYD2	JCHAIN	CD1E	RAG2	CST7	RP11-291B21.2	CD8A	SMC4	ID2	CD8A	KLF2	PIM2	LAT	KLRD1	IGHM	LMO4
RCBTB2	ATP6AP1L	CD1E	UHRF1	CD1B	GZMM	CHI3L2	LEF1	CD7	RPL17	GZMK	IL7R	S100A4	SELL	NKG7	TCL1A	TPSB2
SMIM24	AC002454.1	ADA	RP11-144L1.4	ELOVL4	XCL1	IL7R	PTPN7	IKZF2	CAMK4	NKG7	CCR7	CTLA4	CCR9	KLRC1	BIRC3	GATA2
TPM4	FAM45A	UGT3A2	SH3TC1	RAG1	SAMD3	GZMM	TRAC	ZNF683	IFITM2	LYAR	AP3M2	BATF	SMPD3	CMC1	HLA-DQB1	HPGDS
C1orf228	MT2A	LRRC28	CD8B	LYST	CCL5	LRRN3	PRKCH	ACTN1	SELL	CRTAM	RGCC	CARD16	FCGRT	KLRB1	FCER2	IL1RL1
CTHRC1	PRPS2	IL7R	CD1B	LTB	GIMAP4	STK17A	CD28	SMIM24	GIMAP7	CCL4	RPL36A	TIGIT	TESPA1	XCL2	HLA-DRA	TNFSF10
CKLF	JCHAIN	LIMS2	CD1A	SMPD3	ITM2C	ACTN1	LCP2	HCST	ADD3	RGCC	LTB	GBP2	SH3BP5	KLRF1	CD79A	HDC
SELL	TRDC	RP11-404O13.5	ELOVL4	SIT1	CD8A	CD7	CD2	MME	DENND2D	CST7	CD69	PMAIP1	AES	HOPX	CD22	PLIN2
MLLT11	IL7R	TRDC	TCF7	AQP3	CLEC2B	CLEC2D	IKZF1	TRG-AS1	SATB1	ANXA1	RORA	MIR4435-2HG	TDG	FCER1G	HLA-DQA1	SLC18A2
CDK6	CDK6	ATP6AP1L	SH2D1A	CD38	IL32	CCR7	AQP3	RGS2	CHI3L2	PTGER4	KLRB1	ICOS	LIMD2	CTSW	LINC00926	ALOX5AP
MZB1	UHRF1	ID1	ANAPC15	PTCRA	TRGC1	PIK3IP1	GNG4	RTKN2	IL27RA	DUSP2	GSTK1	CD7	SEMA4D	PRF1	RHOH	AC004791.2
SPNS3	PCGF5	SELL	ACOT7	CD8A	HSPD1	PDE3B	SH3BGRL3	PPP2R5C	ITM2A	CTSW	MAL	LINC00152	MYL6B	MATK	LY9	HPGD
IFITM1	GON4L	GALNT2	AQP3	NFATC3	TRDC	PECAM1	LIMD2	ID3	CTSL	SAT1	SLC2A3	TNFRSF4	CD247	GZMB	HLA-DRB1	PRSS57
CD34	SELL	AC011893.3	TTK	CD52	LITAF	CYTIP	ELOVL5	TRGC1	NDFIP1	HLA-DPB1	TTC39C	TNFRSF18	ARL4C	CCL3	HLA-DPA1	SAMSN1
CD82	MAD2L2	ADGRG1	SMC2	RP11-620J15.3	HSPA1B	C6orf48	TOX	CLEC2D	THOC7	ZFP36L2	GIMAP7	AC133644.2	ID3	IL2RB	HLA-DQA2	RP11-354E11.2
SERPINB1	MAP1A	TFDP2	PITPNM2	ARPP21	CD44	S100B	SH2D1A	DCXR	CYLD	HCST	CCR6	RTKN2	RTKN2	IFITM2	HLA-DRB5	FCER1G
LPAR6	AC011893.3	MSI2	HNRNPR	H1FX	PYHIN1	STAG3	CAPZA1	ELF1	SAMD3	MT2A	TRAT1	IL2RA	MLLT11	GZMH	CCR7	CNRIP1
ETV5	ADGRG1	CD7	CHRNA3	AEBP1	HSPA1A	ABLIM1	XCL1	CPNE7	SCML1	COTL1	ATP5H	EPSTI1	TRGC2	XCL1	BANK1	CAPG

## Sheet: CART Dysfunction
CAR-T Dysfunction
HAVCR2
RGS16
LAYN
SRGAP3
DUSP4
CSF1
TNFRSF9
LYST
TNFRSF18
NOFIP2
SOLE
ID3
SOX4
CD9
PHLDA1
CCL3
CCL4
KLRC1
KLRD1
KLRB1
KLRC2
CDK6
PLS3
AFAP1L2
CTSW
IL2RA
AHI1
RBPJ
GZMB
GNLY

## Sheet: CD28z Tonic signaling
CAR28z tonic signaling
TNFSF10
IFNG
CD3E
CD27
SRP14
CD25
RANTES
CD95
PRF
CTLA4
ICOS
HMGB1
HSAFX
TGFBR2
CD8A
BCL6
FOXO1
JAK3
IFNAR1
STAT3
RGS16
CD69
TBET
CD154
RNX1
CD247
CCR4
CCR5
RUNX2
CCR7
CMAF
TMEM2
IFNA1
HELIOS
AKURA
CD127
IL18RAP
AHR
CCR6
FOSL
