# Supplementary material for: Deconvolution of clinical variance in CAR-T cell pharmacology and response
Source: Nat Biotechnol. 2023 Feb 27;41(11):1606–17. doi: 10.1038/s41587-023-01687-x (PMC10635825; doi:10.1038/s41587-023-01687-x)
Supplement: Supplementary file 5 — Gene sets for 28 signatures used in the classifier. [file 41587_2023_1687_MOESM5_ESM.xlsx]

## Sheet: GeneSignatures
Pathways	Gene Symbol
CONVENTIONAL_VS_.EFFECTOR_MEMORY_T_CELL	ABLIM1
CONVENTIONAL_VS_.EFFECTOR_MEMORY_T_CELL	CECR1
CONVENTIONAL_VS_.EFFECTOR_MEMORY_T_CELL	FAIM3
CONVENTIONAL_VS_.EFFECTOR_MEMORY_T_CELL	FAM171A1
CONVENTIONAL_VS_.EFFECTOR_MEMORY_T_CELL	HERC5
CONVENTIONAL_VS_.EFFECTOR_MEMORY_T_CELL	HIVEP2
CONVENTIONAL_VS_.EFFECTOR_MEMORY_T_CELL	IFI44
CONVENTIONAL_VS_.EFFECTOR_MEMORY_T_CELL	IL16
CONVENTIONAL_VS_.EFFECTOR_MEMORY_T_CELL	IL17RA
CONVENTIONAL_VS_.EFFECTOR_MEMORY_T_CELL	IL1RN
CONVENTIONAL_VS_.EFFECTOR_MEMORY_T_CELL	ITGAM
CONVENTIONAL_VS_.EFFECTOR_MEMORY_T_CELL	LEF1
CONVENTIONAL_VS_.EFFECTOR_MEMORY_T_CELL	LY9
CONVENTIONAL_VS_.EFFECTOR_MEMORY_T_CELL	MAN2B2
CONVENTIONAL_VS_.EFFECTOR_MEMORY_T_CELL	MAST3
CONVENTIONAL_VS_.EFFECTOR_MEMORY_T_CELL	MATK
CONVENTIONAL_VS_.EFFECTOR_MEMORY_T_CELL	MPPE1
CONVENTIONAL_VS_.EFFECTOR_MEMORY_T_CELL	MYOF
CONVENTIONAL_VS_.EFFECTOR_MEMORY_T_CELL	NFKB2
CONVENTIONAL_VS_.EFFECTOR_MEMORY_T_CELL	NMT2
CONVENTIONAL_VS_.EFFECTOR_MEMORY_T_CELL	PCSK5
CONVENTIONAL_VS_.EFFECTOR_MEMORY_T_CELL	PDE6B
CONVENTIONAL_VS_.EFFECTOR_MEMORY_T_CELL	PHF11
CONVENTIONAL_VS_.EFFECTOR_MEMORY_T_CELL	PLAC8
CONVENTIONAL_VS_.EFFECTOR_MEMORY_T_CELL	PLCL2
CONVENTIONAL_VS_.EFFECTOR_MEMORY_T_CELL	REPIN1
CONVENTIONAL_VS_.EFFECTOR_MEMORY_T_CELL	UBL3
EARLY_MEMORY_T_CELL	APBA2
EARLY_MEMORY_T_CELL	SFMBT2
EARLY_MEMORY_T_CELL	PPFIBP2
EARLY_MEMORY_T_CELL	VIPR1
EARLY_MEMORY_T_CELL	SDK2
EARLY_MEMORY_T_CELL	KCNQ1
EARLY_MEMORY_T_CELL	ACBD4
EARLY_MEMORY_T_CELL	LDLRAP1
EARLY_MEMORY_T_CELL	FAM65B
EARLY_MEMORY_T_CELL	ZNF101
EARLY_MEMORY_T_CELL	SERPINF1
EARLY_MEMORY_T_CELL	RASGRP2
EARLY_MEMORY_T_CELL	SMAP2
EARLY_MEMORY_T_CELL	DENND2D
EARLY_MEMORY_T_CELL	PTPN6
EARLY_MEMORY_T_CELL	ZNF238
EARLY_MEMORY_T_CELL	FLJ13197
EARLY_MEMORY_T_CELL	WDR89
EARLY_MEMORY_T_CELL	PRKAR1B
EARLY_MEMORY_T_CELL	ZNF506
EARLY_MEMORY_T_CELL	KIAA1257
EARLY_MEMORY_T_CELL	FAIM3
EARLY_MEMORY_T_CELL	DEPDC7
EARLY_MEMORY_T_CELL	UXS1
EARLY_MEMORY_T_CELL	LRRC16A
EARLY_MEMORY_T_CELL	FGD3
EARLY_MEMORY_T_CELL	CHMP7
EARLY_MEMORY_T_CELL	GRAP
EARLY_MEMORY_T_CELL	NOG
EARLY_MEMORY_T_CELL	LEF1
EARLY_MEMORY_T_CELL	ZNF540
EARLY_MEMORY_T_CELL	MRM1
EARLY_MEMORY_T_CELL	ACTN1
EARLY_MEMORY_T_CELL	PCYOX1L
EXHAUSTED_T_CELL	APP
EXHAUSTED_T_CELL	ARHGAP31
EXHAUSTED_T_CELL	BCL2L11
EXHAUSTED_T_CELL	CCL22
EXHAUSTED_T_CELL	CD109
EXHAUSTED_T_CELL	CD82
EXHAUSTED_T_CELL	CD83
EXHAUSTED_T_CELL	CRTAM
EXHAUSTED_T_CELL	CXCL13
EXHAUSTED_T_CELL	DUSP4
EXHAUSTED_T_CELL	FGGY
EXHAUSTED_T_CELL	GK
EXHAUSTED_T_CELL	GNG4
EXHAUSTED_T_CELL	GNG8
EXHAUSTED_T_CELL	HNF1B
EXHAUSTED_T_CELL	IGF1
EXHAUSTED_T_CELL	IL1A
EXHAUSTED_T_CELL	LTA
EXHAUSTED_T_CELL	MICAL2
EXHAUSTED_T_CELL	MLLT11
EXHAUSTED_T_CELL	NR4A3
EXHAUSTED_T_CELL	PLAGL2
EXHAUSTED_T_CELL	POU2AF1
EXHAUSTED_T_CELL	PPARG
EXHAUSTED_T_CELL	PRKCDBP
EXHAUSTED_T_CELL	RHOB
EXHAUSTED_T_CELL	SGPP2
EXHAUSTED_T_CELL	SH2D2A
EXHAUSTED_T_CELL	SNX9
EXHAUSTED_T_CELL	SPIRE1
EXHAUSTED_T_CELL	TNFRSF9
EXHAUSTED_T_CELL	TNFSF4
EXHAUSTED_T_CELL	VDR
EXHAUSTED_T_CELL	ZBTB32
MULTIPOTENT_PROGENITOR_VS_CD4Pos_T_CELL	ABLIM1
MULTIPOTENT_PROGENITOR_VS_CD4Pos_T_CELL	ACTN1
MULTIPOTENT_PROGENITOR_VS_CD4Pos_T_CELL	AIM1L
MULTIPOTENT_PROGENITOR_VS_CD4Pos_T_CELL	ARID5A
MULTIPOTENT_PROGENITOR_VS_CD4Pos_T_CELL	ARL4C
MULTIPOTENT_PROGENITOR_VS_CD4Pos_T_CELL	ARMCX2
MULTIPOTENT_PROGENITOR_VS_CD4Pos_T_CELL	ATP10A
MULTIPOTENT_PROGENITOR_VS_CD4Pos_T_CELL	BCL2L11
MULTIPOTENT_PROGENITOR_VS_CD4Pos_T_CELL	BTBD11
MULTIPOTENT_PROGENITOR_VS_CD4Pos_T_CELL	C9orf95
MULTIPOTENT_PROGENITOR_VS_CD4Pos_T_CELL	CAMSAP2
MULTIPOTENT_PROGENITOR_VS_CD4Pos_T_CELL	CD200
MULTIPOTENT_PROGENITOR_VS_CD4Pos_T_CELL	CD22
MULTIPOTENT_PROGENITOR_VS_CD4Pos_T_CELL	CHN1
MULTIPOTENT_PROGENITOR_VS_CD4Pos_T_CELL	CRTAM
MULTIPOTENT_PROGENITOR_VS_CD4Pos_T_CELL	DPP4
MULTIPOTENT_PROGENITOR_VS_CD4Pos_T_CELL	FAM65B
MULTIPOTENT_PROGENITOR_VS_CD4Pos_T_CELL	FAM78A
MULTIPOTENT_PROGENITOR_VS_CD4Pos_T_CELL	FOXO1
MULTIPOTENT_PROGENITOR_VS_CD4Pos_T_CELL	GRAMD3
MULTIPOTENT_PROGENITOR_VS_CD4Pos_T_CELL	GRAP2
MULTIPOTENT_PROGENITOR_VS_CD4Pos_T_CELL	ICAM2
MULTIPOTENT_PROGENITOR_VS_CD4Pos_T_CELL	IGF1
MULTIPOTENT_PROGENITOR_VS_CD4Pos_T_CELL	IL17RA
MULTIPOTENT_PROGENITOR_VS_CD4Pos_T_CELL	KLHDC4
MULTIPOTENT_PROGENITOR_VS_CD4Pos_T_CELL	KLRD1
MULTIPOTENT_PROGENITOR_VS_CD4Pos_T_CELL	LAIR1
MULTIPOTENT_PROGENITOR_VS_CD4Pos_T_CELL	LANCL3
MULTIPOTENT_PROGENITOR_VS_CD4Pos_T_CELL	LEF1
MULTIPOTENT_PROGENITOR_VS_CD4Pos_T_CELL	LTB
MULTIPOTENT_PROGENITOR_VS_CD4Pos_T_CELL	MBNL3
MULTIPOTENT_PROGENITOR_VS_CD4Pos_T_CELL	MGAT4A
MULTIPOTENT_PROGENITOR_VS_CD4Pos_T_CELL	MYB
MULTIPOTENT_PROGENITOR_VS_CD4Pos_T_CELL	NOD1
MULTIPOTENT_PROGENITOR_VS_CD4Pos_T_CELL	PECAM1
MULTIPOTENT_PROGENITOR_VS_CD4Pos_T_CELL	PEX5
MULTIPOTENT_PROGENITOR_VS_CD4Pos_T_CELL	PIK3CD
MULTIPOTENT_PROGENITOR_VS_CD4Pos_T_CELL	PIM2
MULTIPOTENT_PROGENITOR_VS_CD4Pos_T_CELL	PTPN6
MULTIPOTENT_PROGENITOR_VS_CD4Pos_T_CELL	PVR
MULTIPOTENT_PROGENITOR_VS_CD4Pos_T_CELL	ST6GAL1
MULTIPOTENT_PROGENITOR_VS_CD4Pos_T_CELL	TBCC
MULTIPOTENT_PROGENITOR_VS_CD4Pos_T_CELL	TBXA2R
MULTIPOTENT_PROGENITOR_VS_CD4Pos_T_CELL	TLE4
MULTIPOTENT_PROGENITOR_VS_CD4Pos_T_CELL	TRAF5
MULTIPOTENT_PROGENITOR_VS_CD4Pos_T_CELL	TTC13
MULTIPOTENT_PROGENITOR_VS_CD4Pos_T_CELL	VIPR1
MULTIPOTENT_PROGENITOR_VS_CD4Pos_T_CELL	ZNRF1
MULTIPOTENT_PROGENITOR_VS_CD4Pos_T_CELL	ZSCAN2
NAiVE_VS_ACTIVATED_TH2_CD4Pos_T_CELL	APP
NAiVE_VS_ACTIVATED_TH2_CD4Pos_T_CELL	BIN2
NAiVE_VS_ACTIVATED_TH2_CD4Pos_T_CELL	C11orf21
NAiVE_VS_ACTIVATED_TH2_CD4Pos_T_CELL	C20orf111
NAiVE_VS_ACTIVATED_TH2_CD4Pos_T_CELL	CDC25B
NAiVE_VS_ACTIVATED_TH2_CD4Pos_T_CELL	CUL9
NAiVE_VS_ACTIVATED_TH2_CD4Pos_T_CELL	DGKD
NAiVE_VS_ACTIVATED_TH2_CD4Pos_T_CELL	ECHDC2
NAiVE_VS_ACTIVATED_TH2_CD4Pos_T_CELL	FAIM2
NAiVE_VS_ACTIVATED_TH2_CD4Pos_T_CELL	FLI1
NAiVE_VS_ACTIVATED_TH2_CD4Pos_T_CELL	IFI44
NAiVE_VS_ACTIVATED_TH2_CD4Pos_T_CELL	KIT
NAiVE_VS_ACTIVATED_TH2_CD4Pos_T_CELL	KLF3
NAiVE_VS_ACTIVATED_TH2_CD4Pos_T_CELL	LAIR1
NAiVE_VS_ACTIVATED_TH2_CD4Pos_T_CELL	LLGL2
NAiVE_VS_ACTIVATED_TH2_CD4Pos_T_CELL	MAP2K5
NAiVE_VS_ACTIVATED_TH2_CD4Pos_T_CELL	NDRG2
NAiVE_VS_ACTIVATED_TH2_CD4Pos_T_CELL	P2RX6
NAiVE_VS_ACTIVATED_TH2_CD4Pos_T_CELL	PPFIBP2
NAiVE_VS_ACTIVATED_TH2_CD4Pos_T_CELL	SNRK
NAiVE_VS_ACTIVATED_TH2_CD4Pos_T_CELL	STMN3
NAiVE_VS_ACTIVATED_TH2_CD4Pos_T_CELL	TRIB2
NAiVE_VS_ACTIVATED_TH2_CD4Pos_T_CELL	TSPAN32
NAiVE_VS_ACTIVATED_TH2_CD4Pos_T_CELL	UBL3
NAiVE_VS_ACTIVATED_TH2_CD4Pos_T_CELL	VAT1
NAiVE_VS_ACTIVATED_TH2_CD4Pos_T_CELL	ZNF768
NON_EXHAUSTED_T_CELL	ARMC2
NON_EXHAUSTED_T_CELL	CECR1
NON_EXHAUSTED_T_CELL	GIMAP7
NON_EXHAUSTED_T_CELL	ITGAM
NON_EXHAUSTED_T_CELL	KLRB1
NON_EXHAUSTED_T_CELL	PLAC8
NON_EXHAUSTED_T_CELL	RCBTB2
NON_EXHAUSTED_T_CELL	SAMD3
NON_EXHAUSTED_T_CELL	SAMHD1
NON_EXHAUSTED_T_CELL	SLC4A10
NON_EXHAUSTED_T_CELL	SPNS3
NON_EXHAUSTED_T_CELL	STOM
NON_EXHAUSTED_T_CELL	TC2N
NON_EXHAUSTED_T_CELL	THEMIS
NON_EXHAUSTED_T_CELL	TXNIP
NON_EXHAUSTED_T_CELL	YPEL1
RESTING_VS_BYSTANDER_ACTIVATED_CD4Pos_T_CELL	ABLIM1
RESTING_VS_BYSTANDER_ACTIVATED_CD4Pos_T_CELL	ACSS1
RESTING_VS_BYSTANDER_ACTIVATED_CD4Pos_T_CELL	APBA2
RESTING_VS_BYSTANDER_ACTIVATED_CD4Pos_T_CELL	ARHGAP32
RESTING_VS_BYSTANDER_ACTIVATED_CD4Pos_T_CELL	C14orf64
RESTING_VS_BYSTANDER_ACTIVATED_CD4Pos_T_CELL	C5orf39
RESTING_VS_BYSTANDER_ACTIVATED_CD4Pos_T_CELL	CALHM1
RESTING_VS_BYSTANDER_ACTIVATED_CD4Pos_T_CELL	CAMK4
RESTING_VS_BYSTANDER_ACTIVATED_CD4Pos_T_CELL	EIF2C4
RESTING_VS_BYSTANDER_ACTIVATED_CD4Pos_T_CELL	GIMAP4
RESTING_VS_BYSTANDER_ACTIVATED_CD4Pos_T_CELL	LMF1
RESTING_VS_BYSTANDER_ACTIVATED_CD4Pos_T_CELL	LRMP
RESTING_VS_BYSTANDER_ACTIVATED_CD4Pos_T_CELL	MGAT4A
RESTING_VS_BYSTANDER_ACTIVATED_CD4Pos_T_CELL	NDRG2
RESTING_VS_BYSTANDER_ACTIVATED_CD4Pos_T_CELL	NXF1
RESTING_VS_BYSTANDER_ACTIVATED_CD4Pos_T_CELL	PARP8
RESTING_VS_BYSTANDER_ACTIVATED_CD4Pos_T_CELL	PECAM1
RESTING_VS_BYSTANDER_ACTIVATED_CD4Pos_T_CELL	PLCL2
RESTING_VS_BYSTANDER_ACTIVATED_CD4Pos_T_CELL	SCML4
RESTING_VS_BYSTANDER_ACTIVATED_CD4Pos_T_CELL	SERINC5
RESTING_VS_BYSTANDER_ACTIVATED_CD4Pos_T_CELL	TANC2
RESTING_VS_BYSTANDER_ACTIVATED_CD4Pos_T_CELL	TCF7
RESTING_VS_BYSTANDER_ACTIVATED_CD4Pos_T_CELL	TNRC6B
RESTING_VS_BYSTANDER_ACTIVATED_CD4Pos_T_CELL	USP27X
RESTING_VS_BYSTANDER_ACTIVATED_CD4Pos_T_CELL	VNN2
RESTING_VS_BYSTANDER_ACTIVATED_CD4Pos_T_CELL	VWA1
UNSTIMULATED_VS_STIMULATED_MEMORY_T_CELL	BEX4
UNSTIMULATED_VS_STIMULATED_MEMORY_T_CELL	CDC25B
UNSTIMULATED_VS_STIMULATED_MEMORY_T_CELL	CNN2
UNSTIMULATED_VS_STIMULATED_MEMORY_T_CELL	DPEP2
UNSTIMULATED_VS_STIMULATED_MEMORY_T_CELL	DPYD
UNSTIMULATED_VS_STIMULATED_MEMORY_T_CELL	ECHDC2
UNSTIMULATED_VS_STIMULATED_MEMORY_T_CELL	EIF2C4
UNSTIMULATED_VS_STIMULATED_MEMORY_T_CELL	FAIM3
UNSTIMULATED_VS_STIMULATED_MEMORY_T_CELL	FAM134B
UNSTIMULATED_VS_STIMULATED_MEMORY_T_CELL	FLI1
UNSTIMULATED_VS_STIMULATED_MEMORY_T_CELL	GPD1L
UNSTIMULATED_VS_STIMULATED_MEMORY_T_CELL	HFE
UNSTIMULATED_VS_STIMULATED_MEMORY_T_CELL	HIVEP2
UNSTIMULATED_VS_STIMULATED_MEMORY_T_CELL	INPP5D
UNSTIMULATED_VS_STIMULATED_MEMORY_T_CELL	INPP5K
UNSTIMULATED_VS_STIMULATED_MEMORY_T_CELL	ITGA6
UNSTIMULATED_VS_STIMULATED_MEMORY_T_CELL	JUN
UNSTIMULATED_VS_STIMULATED_MEMORY_T_CELL	KLRG1
UNSTIMULATED_VS_STIMULATED_MEMORY_T_CELL	LDLRAP1
UNSTIMULATED_VS_STIMULATED_MEMORY_T_CELL	LOC728855
UNSTIMULATED_VS_STIMULATED_MEMORY_T_CELL	MYO1F
UNSTIMULATED_VS_STIMULATED_MEMORY_T_CELL	NMT2
UNSTIMULATED_VS_STIMULATED_MEMORY_T_CELL	NR3C2
UNSTIMULATED_VS_STIMULATED_MEMORY_T_CELL	PITPNC1
UNSTIMULATED_VS_STIMULATED_MEMORY_T_CELL	PPP6R2
UNSTIMULATED_VS_STIMULATED_MEMORY_T_CELL	PRKCH
UNSTIMULATED_VS_STIMULATED_MEMORY_T_CELL	PRR5
UNSTIMULATED_VS_STIMULATED_MEMORY_T_CELL	PTPN4
UNSTIMULATED_VS_STIMULATED_MEMORY_T_CELL	RAP1GAP2
UNSTIMULATED_VS_STIMULATED_MEMORY_T_CELL	RGS14
UNSTIMULATED_VS_STIMULATED_MEMORY_T_CELL	SIDT1
UNSTIMULATED_VS_STIMULATED_MEMORY_T_CELL	SIGIRR
UNSTIMULATED_VS_STIMULATED_MEMORY_T_CELL	STK38
UNSTIMULATED_VS_STIMULATED_MEMORY_T_CELL	SUN2
UNSTIMULATED_VS_STIMULATED_MEMORY_T_CELL	TBCC
UNSTIMULATED_VS_STIMULATED_MEMORY_T_CELL	TLE4
UNSTIMULATED_VS_STIMULATED_MEMORY_T_CELL	TMEM80
UNSTIMULATED_VS_STIMULATED_MEMORY_T_CELL	TMEM9B
UNSTIMULATED_VS_STIMULATED_MEMORY_T_CELL	TSPAN32
UNSTIMULATED_VS_STIMULATED_MEMORY_T_CELL	VNN2
UNSTIMULATED_VS_STIMULATED_MEMORY_T_CELL	ZGPAT
UNSTIMULATED_VS_STIMULATED_MEMORY_T_CELL	ZNF133
HALLMARK_ANGIOGENESIS	PGLYRP1
HALLMARK_ANGIOGENESIS	VCAN
HALLMARK_ANGIOGENESIS	FGFR1
HALLMARK_ANGIOGENESIS	APOH
HALLMARK_ANGIOGENESIS	NRP1
HALLMARK_ANGIOGENESIS	JAG1
HALLMARK_ANGIOGENESIS	TIMP1
HALLMARK_ANGIOGENESIS	VTN
HALLMARK_ANGIOGENESIS	VEGFA
HALLMARK_ANGIOGENESIS	SPP1
HALLMARK_ANGIOGENESIS	CCND2
HALLMARK_ANGIOGENESIS	KCNJ8
HALLMARK_ANGIOGENESIS	CXCL6
HALLMARK_ANGIOGENESIS	POSTN
HALLMARK_ANGIOGENESIS	ITGAV
HALLMARK_ANGIOGENESIS	LUM
HALLMARK_ANGIOGENESIS	APP
HALLMARK_ANGIOGENESIS	TNFRSF21
HALLMARK_ANGIOGENESIS	STC1
HALLMARK_ANGIOGENESIS	VAV2
HALLMARK_ANGIOGENESIS	MSX1
HALLMARK_ANGIOGENESIS	FSTL1
HALLMARK_ANGIOGENESIS	PF4
HALLMARK_ANGIOGENESIS	LRPAP1
HALLMARK_ANGIOGENESIS	COL3A1
HALLMARK_ANGIOGENESIS	PTK2
HALLMARK_ANGIOGENESIS	OLR1
HALLMARK_ANGIOGENESIS	SLCO2A1
HALLMARK_ANGIOGENESIS	LPL
HALLMARK_ANGIOGENESIS	THBD
HALLMARK_ANGIOGENESIS	JAG2
HALLMARK_ANGIOGENESIS	PRG2
HALLMARK_ANGIOGENESIS	SERPINA5
HALLMARK_ANGIOGENESIS	S100A4
HALLMARK_ANGIOGENESIS	PDGFA
HALLMARK_ANGIOGENESIS	COL5A2
HALLMARK_APICAL_JUNCTION	CD99
HALLMARK_APICAL_JUNCTION	SKAP2
HALLMARK_APICAL_JUNCTION	ITGA3
HALLMARK_APICAL_JUNCTION	CX3CL1
HALLMARK_APICAL_JUNCTION	PKD1
HALLMARK_APICAL_JUNCTION	CLDN11
HALLMARK_APICAL_JUNCTION	CNTN1
HALLMARK_APICAL_JUNCTION	VCL
HALLMARK_APICAL_JUNCTION	VCAN
HALLMARK_APICAL_JUNCTION	CDH1
HALLMARK_APICAL_JUNCTION	CTNNA1
HALLMARK_APICAL_JUNCTION	LIMA1
HALLMARK_APICAL_JUNCTION	PIK3CB
HALLMARK_APICAL_JUNCTION	LAMA3
HALLMARK_APICAL_JUNCTION	KCNH2
HALLMARK_APICAL_JUNCTION	TRAF1
HALLMARK_APICAL_JUNCTION	LAMC2
HALLMARK_APICAL_JUNCTION	CDH3
HALLMARK_APICAL_JUNCTION	CNN2
HALLMARK_APICAL_JUNCTION	COL17A1
HALLMARK_APICAL_JUNCTION	CLDN18
HALLMARK_APICAL_JUNCTION	TRO
HALLMARK_APICAL_JUNCTION	ACTN1
HALLMARK_APICAL_JUNCTION	SPEG
HALLMARK_APICAL_JUNCTION	PALS1
HALLMARK_APICAL_JUNCTION	PPP2R2C
HALLMARK_APICAL_JUNCTION	FSCN1
HALLMARK_APICAL_JUNCTION	ACTB
HALLMARK_APICAL_JUNCTION	DLG1
HALLMARK_APICAL_JUNCTION	ACTN2
HALLMARK_APICAL_JUNCTION	EPB41L2
HALLMARK_APICAL_JUNCTION	PTPRC
HALLMARK_APICAL_JUNCTION	FYB1
HALLMARK_APICAL_JUNCTION	COL16A1
HALLMARK_APICAL_JUNCTION	B4GALT1
HALLMARK_APICAL_JUNCTION	MMP2
HALLMARK_APICAL_JUNCTION	ICAM1
HALLMARK_APICAL_JUNCTION	CD209
HALLMARK_APICAL_JUNCTION	MAP3K20
HALLMARK_APICAL_JUNCTION	KRT31
HALLMARK_APICAL_JUNCTION	CRAT
HALLMARK_APICAL_JUNCTION	MADCAM1
HALLMARK_APICAL_JUNCTION	MYH9
HALLMARK_APICAL_JUNCTION	MMP9
HALLMARK_APICAL_JUNCTION	MYL9
HALLMARK_APICAL_JUNCTION	STX4
HALLMARK_APICAL_JUNCTION	CD276
HALLMARK_APICAL_JUNCTION	TJP1
HALLMARK_APICAL_JUNCTION	AMH
HALLMARK_APICAL_JUNCTION	AKT2
HALLMARK_APICAL_JUNCTION	ICAM4
HALLMARK_APICAL_JUNCTION	ICAM5
HALLMARK_APICAL_JUNCTION	ATP1A3
HALLMARK_APICAL_JUNCTION	WASL
HALLMARK_APICAL_JUNCTION	CLDN15
HALLMARK_APICAL_JUNCTION	PFN1
HALLMARK_APICAL_JUNCTION	ICAM2
HALLMARK_APICAL_JUNCTION	NRXN2
HALLMARK_APICAL_JUNCTION	NECTIN1
HALLMARK_APICAL_JUNCTION	MDK
HALLMARK_APICAL_JUNCTION	VWF
HALLMARK_APICAL_JUNCTION	MAPK14
HALLMARK_APICAL_JUNCTION	COL9A1
HALLMARK_APICAL_JUNCTION	CDH6
HALLMARK_APICAL_JUNCTION	CD86
HALLMARK_APICAL_JUNCTION	GNAI2
HALLMARK_APICAL_JUNCTION	ADAM23
HALLMARK_APICAL_JUNCTION	SLC30A3
HALLMARK_APICAL_JUNCTION	AKT3
HALLMARK_APICAL_JUNCTION	PIK3R3
HALLMARK_APICAL_JUNCTION	MYL12B
HALLMARK_APICAL_JUNCTION	CD274
HALLMARK_APICAL_JUNCTION	TGFBI
HALLMARK_APICAL_JUNCTION	SORBS3
HALLMARK_APICAL_JUNCTION	PLCG1
HALLMARK_APICAL_JUNCTION	GTF2F1
HALLMARK_APICAL_JUNCTION	VASP
HALLMARK_APICAL_JUNCTION	SYMPK
HALLMARK_APICAL_JUNCTION	RRAS
HALLMARK_APICAL_JUNCTION	WNK4
HALLMARK_APICAL_JUNCTION	GNAI1
HALLMARK_APICAL_JUNCTION	SGCE
HALLMARK_APICAL_JUNCTION	YWHAH
HALLMARK_APICAL_JUNCTION	RAC2
HALLMARK_APICAL_JUNCTION	FLNC
HALLMARK_APICAL_JUNCTION	ARHGEF6
HALLMARK_APICAL_JUNCTION	CDH15
HALLMARK_APICAL_JUNCTION	GAMT
HALLMARK_APICAL_JUNCTION	NECTIN2
HALLMARK_APICAL_JUNCTION	ACTN4
HALLMARK_APICAL_JUNCTION	CRB3
HALLMARK_APICAL_JUNCTION	CAP1
HALLMARK_APICAL_JUNCTION	TUBG1
HALLMARK_APICAL_JUNCTION	EXOC4
HALLMARK_APICAL_JUNCTION	ITGB4
HALLMARK_APICAL_JUNCTION	CDK8
HALLMARK_APICAL_JUNCTION	MYH10
HALLMARK_APICAL_JUNCTION	DSC3
HALLMARK_APICAL_JUNCTION	DSC1
HALLMARK_APICAL_JUNCTION	TMEM8B
HALLMARK_APICAL_JUNCTION	CDSN
HALLMARK_APICAL_JUNCTION	HADH
HALLMARK_APICAL_JUNCTION	AMIGO2
HALLMARK_APICAL_JUNCTION	RHOF
HALLMARK_APICAL_JUNCTION	CDH11
HALLMARK_APICAL_JUNCTION	GRB7
HALLMARK_APICAL_JUNCTION	ITGA10
HALLMARK_APICAL_JUNCTION	NECTIN4
HALLMARK_APICAL_JUNCTION	ADAM15
HALLMARK_APICAL_JUNCTION	ACTA1
HALLMARK_APICAL_JUNCTION	ITGA9
HALLMARK_APICAL_JUNCTION	SLIT2
HALLMARK_APICAL_JUNCTION	RASA1
HALLMARK_APICAL_JUNCTION	EGFR
HALLMARK_APICAL_JUNCTION	SHROOM2
HALLMARK_APICAL_JUNCTION	MSN
HALLMARK_APICAL_JUNCTION	RSU1
HALLMARK_APICAL_JUNCTION	MPZL2
HALLMARK_APICAL_JUNCTION	TAOK2
HALLMARK_APICAL_JUNCTION	ITGB1
HALLMARK_APICAL_JUNCTION	CDH8
HALLMARK_APICAL_JUNCTION	TIAL1
HALLMARK_APICAL_JUNCTION	DMP1
HALLMARK_APICAL_JUNCTION	THY1
HALLMARK_APICAL_JUNCTION	ADAMTS5
HALLMARK_APICAL_JUNCTION	CLDN8
HALLMARK_APICAL_JUNCTION	PCDH1
HALLMARK_APICAL_JUNCTION	MAPK13
HALLMARK_APICAL_JUNCTION	LDLRAP1
HALLMARK_APICAL_JUNCTION	ACTC1
HALLMARK_APICAL_JUNCTION	CLDN14
HALLMARK_APICAL_JUNCTION	ZYX
HALLMARK_APICAL_JUNCTION	VAV2
HALLMARK_APICAL_JUNCTION	SHC1
HALLMARK_APICAL_JUNCTION	SDC3
HALLMARK_APICAL_JUNCTION	NEXN
HALLMARK_APICAL_JUNCTION	VCAM1
HALLMARK_APICAL_JUNCTION	CADM3
HALLMARK_APICAL_JUNCTION	ACTG2
HALLMARK_APICAL_JUNCTION	ARPC2
HALLMARK_APICAL_JUNCTION	NFASC
HALLMARK_APICAL_JUNCTION	CLDN19
HALLMARK_APICAL_JUNCTION	ITGA2
HALLMARK_APICAL_JUNCTION	TNFRSF11B
HALLMARK_APICAL_JUNCTION	SYK
HALLMARK_APICAL_JUNCTION	INPPL1
HALLMARK_APICAL_JUNCTION	TSC1
HALLMARK_APICAL_JUNCTION	JAM3
HALLMARK_APICAL_JUNCTION	FBN1
HALLMARK_APICAL_JUNCTION	CERCAM
HALLMARK_APICAL_JUNCTION	MVD
HALLMARK_APICAL_JUNCTION	MAP4K2
HALLMARK_APICAL_JUNCTION	BMP1
HALLMARK_APICAL_JUNCTION	ADAM9
HALLMARK_APICAL_JUNCTION	IRS1
HALLMARK_APICAL_JUNCTION	THBS3
HALLMARK_APICAL_JUNCTION	PTK2
HALLMARK_APICAL_JUNCTION	NLGN2
HALLMARK_APICAL_JUNCTION	ADRA1B
HALLMARK_APICAL_JUNCTION	NRTN
HALLMARK_APICAL_JUNCTION	PTEN
HALLMARK_APICAL_JUNCTION	CALB2
HALLMARK_APICAL_JUNCTION	NEGR1
HALLMARK_APICAL_JUNCTION	PDZD3
HALLMARK_APICAL_JUNCTION	JUP
HALLMARK_APICAL_JUNCTION	CD34
HALLMARK_APICAL_JUNCTION	HRAS
HALLMARK_APICAL_JUNCTION	CADM2
HALLMARK_APICAL_JUNCTION	BAIAP2
HALLMARK_APICAL_JUNCTION	NECTIN3
HALLMARK_APICAL_JUNCTION	PARD6G
HALLMARK_APICAL_JUNCTION	CDH4
HALLMARK_APICAL_JUNCTION	ALOX15B
HALLMARK_APICAL_JUNCTION	AMIGO1
HALLMARK_APICAL_JUNCTION	CLDN7
HALLMARK_APICAL_JUNCTION	ACTG1
HALLMARK_APICAL_JUNCTION	CLDN5
HALLMARK_APICAL_JUNCTION	CLDN6
HALLMARK_APICAL_JUNCTION	MAPK11
HALLMARK_APICAL_JUNCTION	INSIG1
HALLMARK_APICAL_JUNCTION	NF2
HALLMARK_APICAL_JUNCTION	CLDN4
HALLMARK_APICAL_JUNCTION	NLGN3
HALLMARK_APICAL_JUNCTION	EVL
HALLMARK_APICAL_JUNCTION	NF1
HALLMARK_APICAL_JUNCTION	LAMB3
HALLMARK_APICAL_JUNCTION	SRC
HALLMARK_APICAL_JUNCTION	PARVA
HALLMARK_APICAL_JUNCTION	NRAP
HALLMARK_APICAL_JUNCTION	MPZL1
HALLMARK_APICAL_JUNCTION	SIRPA
HALLMARK_APICAL_JUNCTION	CTNND1
HALLMARK_APICAL_JUNCTION	PBX2
HALLMARK_APICAL_JUNCTION	LAYN
HALLMARK_APICAL_JUNCTION	DHX16
HALLMARK_APICAL_JUNCTION	CLDN9
HALLMARK_APICAL_JUNCTION	TSPAN4
HALLMARK_APICAL_JUNCTION	ACTN3
HALLMARK_APICAL_JUNCTION	PECAM1
HALLMARK_APICAL_JUNCTION	IKBKG
HALLMARK_CHOLESTEROL_HOMEOSTASIS	CYP51A1
HALLMARK_CHOLESTEROL_HOMEOSTASIS	TNFRSF12A
HALLMARK_CHOLESTEROL_HOMEOSTASIS	CD9
HALLMARK_CHOLESTEROL_HOMEOSTASIS	PLAUR
HALLMARK_CHOLESTEROL_HOMEOSTASIS	SEMA3B
HALLMARK_CHOLESTEROL_HOMEOSTASIS	IDI1
HALLMARK_CHOLESTEROL_HOMEOSTASIS	PDK3
HALLMARK_CHOLESTEROL_HOMEOSTASIS	FDFT1
HALLMARK_CHOLESTEROL_HOMEOSTASIS	SCD
HALLMARK_CHOLESTEROL_HOMEOSTASIS	LGMN
HALLMARK_CHOLESTEROL_HOMEOSTASIS	TRIB3
HALLMARK_CHOLESTEROL_HOMEOSTASIS	JAG1
HALLMARK_CHOLESTEROL_HOMEOSTASIS	ANXA13
HALLMARK_CHOLESTEROL_HOMEOSTASIS	SQLE
HALLMARK_CHOLESTEROL_HOMEOSTASIS	ECH1
HALLMARK_CHOLESTEROL_HOMEOSTASIS	ETHE1
HALLMARK_CHOLESTEROL_HOMEOSTASIS	ABCA2
HALLMARK_CHOLESTEROL_HOMEOSTASIS	TMEM97
HALLMARK_CHOLESTEROL_HOMEOSTASIS	ALDOC
HALLMARK_CHOLESTEROL_HOMEOSTASIS	SC5D
HALLMARK_CHOLESTEROL_HOMEOSTASIS	CHKA
HALLMARK_CHOLESTEROL_HOMEOSTASIS	MVK
HALLMARK_CHOLESTEROL_HOMEOSTASIS	HMGCS1
HALLMARK_CHOLESTEROL_HOMEOSTASIS	HMGCR
HALLMARK_CHOLESTEROL_HOMEOSTASIS	ERRFI1
HALLMARK_CHOLESTEROL_HOMEOSTASIS	FBXO6
HALLMARK_CHOLESTEROL_HOMEOSTASIS	ACAT2
HALLMARK_CHOLESTEROL_HOMEOSTASIS	CLU
HALLMARK_CHOLESTEROL_HOMEOSTASIS	GNAI1
HALLMARK_CHOLESTEROL_HOMEOSTASIS	LDLR
HALLMARK_CHOLESTEROL_HOMEOSTASIS	ACSS2
HALLMARK_CHOLESTEROL_HOMEOSTASIS	LGALS3
HALLMARK_CHOLESTEROL_HOMEOSTASIS	PPARG
HALLMARK_CHOLESTEROL_HOMEOSTASIS	HSD17B7
HALLMARK_CHOLESTEROL_HOMEOSTASIS	FADS2
HALLMARK_CHOLESTEROL_HOMEOSTASIS	NIBAN1
HALLMARK_CHOLESTEROL_HOMEOSTASIS	CPEB2
HALLMARK_CHOLESTEROL_HOMEOSTASIS	PNRC1
HALLMARK_CHOLESTEROL_HOMEOSTASIS	EBP
HALLMARK_CHOLESTEROL_HOMEOSTASIS	NSDHL
HALLMARK_CHOLESTEROL_HOMEOSTASIS	MAL2
HALLMARK_CHOLESTEROL_HOMEOSTASIS	TM7SF2
HALLMARK_CHOLESTEROL_HOMEOSTASIS	CBS
HALLMARK_CHOLESTEROL_HOMEOSTASIS	LSS
HALLMARK_CHOLESTEROL_HOMEOSTASIS	FDPS
HALLMARK_CHOLESTEROL_HOMEOSTASIS	CXCL16
HALLMARK_CHOLESTEROL_HOMEOSTASIS	STX5
HALLMARK_CHOLESTEROL_HOMEOSTASIS	ATF3
HALLMARK_CHOLESTEROL_HOMEOSTASIS	S100A11
HALLMARK_CHOLESTEROL_HOMEOSTASIS	ANTXR2
HALLMARK_CHOLESTEROL_HOMEOSTASIS	PMVK
HALLMARK_CHOLESTEROL_HOMEOSTASIS	ANXA5
HALLMARK_CHOLESTEROL_HOMEOSTASIS	STARD4
HALLMARK_CHOLESTEROL_HOMEOSTASIS	GPX8
HALLMARK_CHOLESTEROL_HOMEOSTASIS	FABP5
HALLMARK_CHOLESTEROL_HOMEOSTASIS	TP53INP1
HALLMARK_CHOLESTEROL_HOMEOSTASIS	NFIL3
HALLMARK_CHOLESTEROL_HOMEOSTASIS	AVPR1A
HALLMARK_CHOLESTEROL_HOMEOSTASIS	MVD
HALLMARK_CHOLESTEROL_HOMEOSTASIS	CTNNB1
HALLMARK_CHOLESTEROL_HOMEOSTASIS	ATF5
HALLMARK_CHOLESTEROL_HOMEOSTASIS	FASN
HALLMARK_CHOLESTEROL_HOMEOSTASIS	GUSB
HALLMARK_CHOLESTEROL_HOMEOSTASIS	ALCAM
HALLMARK_CHOLESTEROL_HOMEOSTASIS	DHCR7
HALLMARK_CHOLESTEROL_HOMEOSTASIS	LPL
HALLMARK_CHOLESTEROL_HOMEOSTASIS	GLDC
HALLMARK_CHOLESTEROL_HOMEOSTASIS	ACTG1
HALLMARK_CHOLESTEROL_HOMEOSTASIS	PCYT2
HALLMARK_CHOLESTEROL_HOMEOSTASIS	PLSCR1
HALLMARK_CHOLESTEROL_HOMEOSTASIS	ADH4
HALLMARK_CHOLESTEROL_HOMEOSTASIS	SREBF2
HALLMARK_CHOLESTEROL_HOMEOSTASIS	ATXN2
HALLMARK_CHOLESTEROL_HOMEOSTASIS	GSTM2
HALLMARK_CHOLESTEROL_HOMEOSTASIS
HALLMARK_COAGULATION	CFH
HALLMARK_COAGULATION	LAMP2
HALLMARK_COAGULATION	MASP2
HALLMARK_COAGULATION	CD9
HALLMARK_COAGULATION	FYN
HALLMARK_COAGULATION	C8B
HALLMARK_COAGULATION	ITIH1
HALLMARK_COAGULATION	SIRT2
HALLMARK_COAGULATION	WDR1
HALLMARK_COAGULATION	RAPGEF3
HALLMARK_COAGULATION	DCT
HALLMARK_COAGULATION	CPB2
HALLMARK_COAGULATION	PREP
HALLMARK_COAGULATION	MMP2
HALLMARK_COAGULATION	F11
HALLMARK_COAGULATION	TF
HALLMARK_COAGULATION	MMP11
HALLMARK_COAGULATION	TIMP3
HALLMARK_COAGULATION	PDGFB
HALLMARK_COAGULATION	LGMN
HALLMARK_COAGULATION	MMP9
HALLMARK_COAGULATION	HNF4A
HALLMARK_COAGULATION	F9
HALLMARK_COAGULATION	USP11
HALLMARK_COAGULATION	TIMP1
HALLMARK_COAGULATION	MMP15
HALLMARK_COAGULATION	CTSH
HALLMARK_COAGULATION	CPQ
HALLMARK_COAGULATION	PLAT
HALLMARK_COAGULATION	COMP
HALLMARK_COAGULATION	HPN
HALLMARK_COAGULATION	TFPI2
HALLMARK_COAGULATION	SERPINE1
HALLMARK_COAGULATION	APOC3
HALLMARK_COAGULATION	VWF
HALLMARK_COAGULATION	LTA4H
HALLMARK_COAGULATION	MEP1A
HALLMARK_COAGULATION	SPARC
HALLMARK_COAGULATION	C9
HALLMARK_COAGULATION	HRG
HALLMARK_COAGULATION	FN1
HALLMARK_COAGULATION	PROC
HALLMARK_COAGULATION	PLEK
HALLMARK_COAGULATION	F3
HALLMARK_COAGULATION	SERPINC1
HALLMARK_COAGULATION	MMP8
HALLMARK_COAGULATION	APOA1
HALLMARK_COAGULATION	KLF7
HALLMARK_COAGULATION	GDA
HALLMARK_COAGULATION	CPN1
HALLMARK_COAGULATION	CLU
HALLMARK_COAGULATION	PLG
HALLMARK_COAGULATION	PLAU
HALLMARK_COAGULATION	LRP1
HALLMARK_COAGULATION	C3
HALLMARK_COAGULATION	F10
HALLMARK_COAGULATION	PROZ
HALLMARK_COAGULATION	KLK8
HALLMARK_COAGULATION	APOC1
HALLMARK_COAGULATION	RGN
HALLMARK_COAGULATION	F12
HALLMARK_COAGULATION	CASP9
HALLMARK_COAGULATION	HMGCS2
HALLMARK_COAGULATION	ANXA1
HALLMARK_COAGULATION	ISCU
HALLMARK_COAGULATION	RAC1
HALLMARK_COAGULATION	CTSV
HALLMARK_COAGULATION	MMP7
HALLMARK_COAGULATION	THBS1
HALLMARK_COAGULATION	DUSP6
HALLMARK_COAGULATION	FURIN
HALLMARK_COAGULATION	F13B
HALLMARK_COAGULATION	CTSK
HALLMARK_COAGULATION	LEFTY2
HALLMARK_COAGULATION	GSN
HALLMARK_COAGULATION	MSRB2
HALLMARK_COAGULATION	SERPING1
HALLMARK_COAGULATION	CAPN5
HALLMARK_COAGULATION	MMP3
HALLMARK_COAGULATION	PRSS23
HALLMARK_COAGULATION	C8A
HALLMARK_COAGULATION	MMP14
HALLMARK_COAGULATION	CSRP1
HALLMARK_COAGULATION	C1R
HALLMARK_COAGULATION	S100A1
HALLMARK_COAGULATION	SH2B2
HALLMARK_COAGULATION	PEF1
HALLMARK_COAGULATION	CAPN2
HALLMARK_COAGULATION	PF4
HALLMARK_COAGULATION	ITGA2
HALLMARK_COAGULATION	F2RL2
HALLMARK_COAGULATION	KLKB1
HALLMARK_COAGULATION	CTSB
HALLMARK_COAGULATION	MBL2
HALLMARK_COAGULATION	HTRA1
HALLMARK_COAGULATION	FBN1
HALLMARK_COAGULATION	C2
HALLMARK_COAGULATION	MMP10
HALLMARK_COAGULATION	ACOX2
HALLMARK_COAGULATION	ARF4
HALLMARK_COAGULATION	BMP1
HALLMARK_COAGULATION	ADAM9
HALLMARK_COAGULATION	GP9
HALLMARK_COAGULATION	P2RY1
HALLMARK_COAGULATION	FGG
HALLMARK_COAGULATION	FGA
HALLMARK_COAGULATION	GNB2
HALLMARK_COAGULATION	GNG12
HALLMARK_COAGULATION	C1QA
HALLMARK_COAGULATION	OLR1
HALLMARK_COAGULATION	MST1
HALLMARK_COAGULATION	A2M
HALLMARK_COAGULATION	C8G
HALLMARK_COAGULATION	THBD
HALLMARK_COAGULATION	F2
HALLMARK_COAGULATION	C1S
HALLMARK_COAGULATION	CRIP2
HALLMARK_COAGULATION	RABIF
HALLMARK_COAGULATION	PROS1
HALLMARK_COAGULATION	F8
HALLMARK_COAGULATION	MAFF
HALLMARK_COAGULATION	GP1BA
HALLMARK_COAGULATION	TMPRSS6
HALLMARK_COAGULATION	S100A13
HALLMARK_COAGULATION	CTSE
HALLMARK_COAGULATION	MMP1
HALLMARK_COAGULATION	SERPINA1
HALLMARK_COAGULATION	SERPINB2
HALLMARK_COAGULATION	DPP4
HALLMARK_COAGULATION	CFD
HALLMARK_COAGULATION	CFB
HALLMARK_COAGULATION	CFI
HALLMARK_COAGULATION	ANG
HALLMARK_COAGULATION	APOC2
HALLMARK_COAGULATION	CTSO
HALLMARK_COAGULATION	ITGB3
HALLMARK_COAGULATION	PECAM1
HALLMARK_COAGULATION	DUSP14
HALLMARK_COAGULATION
HALLMARK_E2F_TARGETS	AK2
HALLMARK_E2F_TARGETS	NCAPD2
HALLMARK_E2F_TARGETS	BRCA1
HALLMARK_E2F_TARGETS	UBR7
HALLMARK_E2F_TARGETS	TACC3
HALLMARK_E2F_TARGETS	POLA2
HALLMARK_E2F_TARGETS	MRE11
HALLMARK_E2F_TARGETS	DEPDC1
HALLMARK_E2F_TARGETS	HMGB3
HALLMARK_E2F_TARGETS	RFC1
HALLMARK_E2F_TARGETS	RFC2
HALLMARK_E2F_TARGETS	POLD1
HALLMARK_E2F_TARGETS	MTHFD2
HALLMARK_E2F_TARGETS	ING3
HALLMARK_E2F_TARGETS	TRIP13
HALLMARK_E2F_TARGETS	TFRC
HALLMARK_E2F_TARGETS	SMC1A
HALLMARK_E2F_TARGETS	HMMR
HALLMARK_E2F_TARGETS	MCM2
HALLMARK_E2F_TARGETS	EED
HALLMARK_E2F_TARGETS	TIPIN
HALLMARK_E2F_TARGETS	MCM6
HALLMARK_E2F_TARGETS	MLH1
HALLMARK_E2F_TARGETS	UNG
HALLMARK_E2F_TARGETS	SPAG5
HALLMARK_E2F_TARGETS	UBE2T
HALLMARK_E2F_TARGETS	POLD3
HALLMARK_E2F_TARGETS	KIF22
HALLMARK_E2F_TARGETS	XPO1
HALLMARK_E2F_TARGETS	PDS5B
HALLMARK_E2F_TARGETS	ZW10
HALLMARK_E2F_TARGETS	AURKA
HALLMARK_E2F_TARGETS	BIRC5
HALLMARK_E2F_TARGETS	KIF4A
HALLMARK_E2F_TARGETS	ORC6
HALLMARK_E2F_TARGETS	CBX5
HALLMARK_E2F_TARGETS	MSH2
HALLMARK_E2F_TARGETS	RANBP1
HALLMARK_E2F_TARGETS	CENPM
HALLMARK_E2F_TARGETS	MCM5
HALLMARK_E2F_TARGETS	PHF5A
HALLMARK_E2F_TARGETS	CDKN3
HALLMARK_E2F_TARGETS	BRMS1L
HALLMARK_E2F_TARGETS	PNN
HALLMARK_E2F_TARGETS	GINS1
HALLMARK_E2F_TARGETS	MYBL2
HALLMARK_E2F_TARGETS	CDC25B
HALLMARK_E2F_TARGETS	NOP56
HALLMARK_E2F_TARGETS	SUV39H1
HALLMARK_E2F_TARGETS	RBBP7
HALLMARK_E2F_TARGETS	CTCF
HALLMARK_E2F_TARGETS	GSPT1
HALLMARK_E2F_TARGETS	CCP110
HALLMARK_E2F_TARGETS	NBN
HALLMARK_E2F_TARGETS	MCM4
HALLMARK_E2F_TARGETS	RNASEH2A
HALLMARK_E2F_TARGETS	ASF1B
HALLMARK_E2F_TARGETS	CCNE1
HALLMARK_E2F_TARGETS	LIG1
HALLMARK_E2F_TARGETS	RPA3
HALLMARK_E2F_TARGETS	EZH2
HALLMARK_E2F_TARGETS	POLD2
HALLMARK_E2F_TARGETS	SMC3
HALLMARK_E2F_TARGETS	UBE2S
HALLMARK_E2F_TARGETS	RAD51C
HALLMARK_E2F_TARGETS	LUC7L3
HALLMARK_E2F_TARGETS	RAD51AP1
HALLMARK_E2F_TARGETS	CDKN1B
HALLMARK_E2F_TARGETS	NUP107
HALLMARK_E2F_TARGETS	TIMELESS
HALLMARK_E2F_TARGETS	CDCA3
HALLMARK_E2F_TARGETS	ASF1A
HALLMARK_E2F_TARGETS	MCM3
HALLMARK_E2F_TARGETS	LMNB1
HALLMARK_E2F_TARGETS	RAD1
HALLMARK_E2F_TARGETS	RAD50
HALLMARK_E2F_TARGETS	SMC4
HALLMARK_E2F_TARGETS	POLE4
HALLMARK_E2F_TARGETS	ORC2
HALLMARK_E2F_TARGETS	CDC20
HALLMARK_E2F_TARGETS	STMN1
HALLMARK_E2F_TARGETS	RPA2
HALLMARK_E2F_TARGETS	PPP1R8
HALLMARK_E2F_TARGETS	STAG1
HALLMARK_E2F_TARGETS	DCLRE1B
HALLMARK_E2F_TARGETS	HELLS
HALLMARK_E2F_TARGETS	EXOSC8
HALLMARK_E2F_TARGETS	TMPO
HALLMARK_E2F_TARGETS	PMS2
HALLMARK_E2F_TARGETS	CIT
HALLMARK_E2F_TARGETS	CDKN2C
HALLMARK_E2F_TARGETS	PRDX4
HALLMARK_E2F_TARGETS	DDX39A
HALLMARK_E2F_TARGETS	CKS2
HALLMARK_E2F_TARGETS	CSE1L
HALLMARK_E2F_TARGETS	CDKN1A
HALLMARK_E2F_TARGETS	NUP153
HALLMARK_E2F_TARGETS	DEK
HALLMARK_E2F_TARGETS	SNRPB
HALLMARK_E2F_TARGETS	DLGAP5
HALLMARK_E2F_TARGETS	PAICS
HALLMARK_E2F_TARGETS	DUT
HALLMARK_E2F_TARGETS	E2F8
HALLMARK_E2F_TARGETS	ILF3
HALLMARK_E2F_TARGETS	DNMT1
HALLMARK_E2F_TARGETS	TUBG1
HALLMARK_E2F_TARGETS	PSMC3IP
HALLMARK_E2F_TARGETS	TOP2A
HALLMARK_E2F_TARGETS	RAN
HALLMARK_E2F_TARGETS	RPA1
HALLMARK_E2F_TARGETS	PCNA
HALLMARK_E2F_TARGETS	NASP
HALLMARK_E2F_TARGETS	RFC3
HALLMARK_E2F_TARGETS	EIF2S1
HALLMARK_E2F_TARGETS	CDCA8
HALLMARK_E2F_TARGETS	SYNCRIP
HALLMARK_E2F_TARGETS	CDK4
HALLMARK_E2F_TARGETS	PAN2
HALLMARK_E2F_TARGETS	ESPL1
HALLMARK_E2F_TARGETS	TBRG4
HALLMARK_E2F_TARGETS	HUS1
HALLMARK_E2F_TARGETS	SRSF1
HALLMARK_E2F_TARGETS	TRA2B
HALLMARK_E2F_TARGETS	DSCC1
HALLMARK_E2F_TARGETS	MYC
HALLMARK_E2F_TARGETS	HMGA1
HALLMARK_E2F_TARGETS	TCF19
HALLMARK_E2F_TARGETS	BARD1
HALLMARK_E2F_TARGETS	HNRNPD
HALLMARK_E2F_TARGETS	CENPE
HALLMARK_E2F_TARGETS	BRCA2
HALLMARK_E2F_TARGETS	DIAPH3
HALLMARK_E2F_TARGETS	TP53
HALLMARK_E2F_TARGETS	PLK4
HALLMARK_E2F_TARGETS	KIF2C
HALLMARK_E2F_TARGETS	ANP32E
HALLMARK_E2F_TARGETS	LBR
HALLMARK_E2F_TARGETS	CNOT9
HALLMARK_E2F_TARGETS	LYAR
HALLMARK_E2F_TARGETS	PRIM2
HALLMARK_E2F_TARGETS	MMS22L
HALLMARK_E2F_TARGETS	PRPS1
HALLMARK_E2F_TARGETS	GINS4
HALLMARK_E2F_TARGETS	CDKN2A
HALLMARK_E2F_TARGETS	MKI67
HALLMARK_E2F_TARGETS	SSRP1
HALLMARK_E2F_TARGETS	CHEK1
HALLMARK_E2F_TARGETS	SPC25
HALLMARK_E2F_TARGETS	NUP205
HALLMARK_E2F_TARGETS	DCK
HALLMARK_E2F_TARGETS	ATAD2
HALLMARK_E2F_TARGETS	BUB1B
HALLMARK_E2F_TARGETS	CCNB2
HALLMARK_E2F_TARGETS	DONSON
HALLMARK_E2F_TARGETS	SRSF2
HALLMARK_E2F_TARGETS	RACGAP1
HALLMARK_E2F_TARGETS	SPC24
HALLMARK_E2F_TARGETS	WDR90
HALLMARK_E2F_TARGETS	USP1
HALLMARK_E2F_TARGETS	SMC6
HALLMARK_E2F_TARGETS	SLBP
HALLMARK_E2F_TARGETS	H2AZ1
HALLMARK_E2F_TARGETS	CDC25A
HALLMARK_E2F_TARGETS	HMGB2
HALLMARK_E2F_TARGETS	MAD2L1
HALLMARK_E2F_TARGETS	PTTG1
HALLMARK_E2F_TARGETS	RAD21
HALLMARK_E2F_TARGETS	PSIP1
HALLMARK_E2F_TARGETS	MELK
HALLMARK_E2F_TARGETS	NOLC1
HALLMARK_E2F_TARGETS	WEE1
HALLMARK_E2F_TARGETS	MCM7
HALLMARK_E2F_TARGETS	PLK1
HALLMARK_E2F_TARGETS	NUDT21
HALLMARK_E2F_TARGETS	TK1
HALLMARK_E2F_TARGETS	CDK1
HALLMARK_E2F_TARGETS	PA2G4
HALLMARK_E2F_TARGETS	PPM1D
HALLMARK_E2F_TARGETS	CTPS1
HALLMARK_E2F_TARGETS	RRM2
HALLMARK_E2F_TARGETS	POP7
HALLMARK_E2F_TARGETS	CKS1B
HALLMARK_E2F_TARGETS	SHMT1
HALLMARK_E2F_TARGETS	POLE
HALLMARK_E2F_TARGETS	AURKB
HALLMARK_E2F_TARGETS	DCTPP1
HALLMARK_E2F_TARGETS	GINS3
HALLMARK_E2F_TARGETS	KPNA2
HALLMARK_E2F_TARGETS	NAA38
HALLMARK_E2F_TARGETS	TUBB
HALLMARK_E2F_TARGETS	CHEK2
HALLMARK_E2F_TARGETS	KIF18B
HALLMARK_E2F_TARGETS	NAP1L1
HALLMARK_E2F_TARGETS	H2AX
HALLMARK_E2F_TARGETS	JPT1
HALLMARK_E2F_TARGETS	XRCC6
HALLMARK_E2F_TARGETS	IPO7
HALLMARK_E2F_TARGETS	MXD3
HALLMARK_E2F_TARGETS	NME1
HALLMARK_E2F_TARGETS	PRKDC
HALLMARK_EPITHELIAL_MESENCHYMAL_TRANSITION	CRLF1
HALLMARK_EPITHELIAL_MESENCHYMAL_TRANSITION	TNFRSF12A
HALLMARK_EPITHELIAL_MESENCHYMAL_TRANSITION	IL32
HALLMARK_EPITHELIAL_MESENCHYMAL_TRANSITION	PLAUR
HALLMARK_EPITHELIAL_MESENCHYMAL_TRANSITION	DCN
HALLMARK_EPITHELIAL_MESENCHYMAL_TRANSITION	SNAI2
HALLMARK_EPITHELIAL_MESENCHYMAL_TRANSITION	VIM
HALLMARK_EPITHELIAL_MESENCHYMAL_TRANSITION	FAS
HALLMARK_EPITHELIAL_MESENCHYMAL_TRANSITION	CD44
HALLMARK_EPITHELIAL_MESENCHYMAL_TRANSITION	VCAN
HALLMARK_EPITHELIAL_MESENCHYMAL_TRANSITION	TNC
HALLMARK_EPITHELIAL_MESENCHYMAL_TRANSITION	CAPG
HALLMARK_EPITHELIAL_MESENCHYMAL_TRANSITION	ELN
HALLMARK_EPITHELIAL_MESENCHYMAL_TRANSITION	LAMA3
HALLMARK_EPITHELIAL_MESENCHYMAL_TRANSITION	LAMC2
HALLMARK_EPITHELIAL_MESENCHYMAL_TRANSITION	COL11A1
HALLMARK_EPITHELIAL_MESENCHYMAL_TRANSITION	GPC1
HALLMARK_EPITHELIAL_MESENCHYMAL_TRANSITION	MYLK
HALLMARK_EPITHELIAL_MESENCHYMAL_TRANSITION	TGFBR3
HALLMARK_EPITHELIAL_MESENCHYMAL_TRANSITION	PFN2
HALLMARK_EPITHELIAL_MESENCHYMAL_TRANSITION	FSTL3
HALLMARK_EPITHELIAL_MESENCHYMAL_TRANSITION	PVR
HALLMARK_EPITHELIAL_MESENCHYMAL_TRANSITION	FERMT2
HALLMARK_EPITHELIAL_MESENCHYMAL_TRANSITION	FBLN1
HALLMARK_EPITHELIAL_MESENCHYMAL_TRANSITION	FAP
HALLMARK_EPITHELIAL_MESENCHYMAL_TRANSITION	COL5A3
HALLMARK_EPITHELIAL_MESENCHYMAL_TRANSITION	ITGB5
HALLMARK_EPITHELIAL_MESENCHYMAL_TRANSITION	PLOD1
HALLMARK_EPITHELIAL_MESENCHYMAL_TRANSITION	COL16A1
HALLMARK_EPITHELIAL_MESENCHYMAL_TRANSITION	CD59
HALLMARK_EPITHELIAL_MESENCHYMAL_TRANSITION	MMP2
HALLMARK_EPITHELIAL_MESENCHYMAL_TRANSITION	NID2
HALLMARK_EPITHELIAL_MESENCHYMAL_TRANSITION	PTHLH
HALLMARK_EPITHELIAL_MESENCHYMAL_TRANSITION	GADD45B
HALLMARK_EPITHELIAL_MESENCHYMAL_TRANSITION	LGALS1
HALLMARK_EPITHELIAL_MESENCHYMAL_TRANSITION	TIMP3
HALLMARK_EPITHELIAL_MESENCHYMAL_TRANSITION	MYL9
HALLMARK_EPITHELIAL_MESENCHYMAL_TRANSITION	LAMA1
HALLMARK_EPITHELIAL_MESENCHYMAL_TRANSITION	MXRA5
HALLMARK_EPITHELIAL_MESENCHYMAL_TRANSITION	TIMP1
HALLMARK_EPITHELIAL_MESENCHYMAL_TRANSITION	SGCG
HALLMARK_EPITHELIAL_MESENCHYMAL_TRANSITION	SFRP1
HALLMARK_EPITHELIAL_MESENCHYMAL_TRANSITION	APLP1
HALLMARK_EPITHELIAL_MESENCHYMAL_TRANSITION	TGFB1
HALLMARK_EPITHELIAL_MESENCHYMAL_TRANSITION	COMP
HALLMARK_EPITHELIAL_MESENCHYMAL_TRANSITION	TFPI2
HALLMARK_EPITHELIAL_MESENCHYMAL_TRANSITION	PCOLCE
HALLMARK_EPITHELIAL_MESENCHYMAL_TRANSITION	SERPINE1
HALLMARK_EPITHELIAL_MESENCHYMAL_TRANSITION	PLOD3
HALLMARK_EPITHELIAL_MESENCHYMAL_TRANSITION	SFRP4
HALLMARK_EPITHELIAL_MESENCHYMAL_TRANSITION	MEST
HALLMARK_EPITHELIAL_MESENCHYMAL_TRANSITION	ECM2
HALLMARK_EPITHELIAL_MESENCHYMAL_TRANSITION	CXCL12
HALLMARK_EPITHELIAL_MESENCHYMAL_TRANSITION	ACTA2
HALLMARK_EPITHELIAL_MESENCHYMAL_TRANSITION	DKK1
HALLMARK_EPITHELIAL_MESENCHYMAL_TRANSITION	COL1A1
HALLMARK_EPITHELIAL_MESENCHYMAL_TRANSITION	PMP22
HALLMARK_EPITHELIAL_MESENCHYMAL_TRANSITION	AREG
HALLMARK_EPITHELIAL_MESENCHYMAL_TRANSITION	MGP
HALLMARK_EPITHELIAL_MESENCHYMAL_TRANSITION	ENO2
HALLMARK_EPITHELIAL_MESENCHYMAL_TRANSITION	COL12A1
HALLMARK_EPITHELIAL_MESENCHYMAL_TRANSITION	CAP2
HALLMARK_EPITHELIAL_MESENCHYMAL_TRANSITION	VEGFA
HALLMARK_EPITHELIAL_MESENCHYMAL_TRANSITION	LOX
HALLMARK_EPITHELIAL_MESENCHYMAL_TRANSITION	SPARC
HALLMARK_EPITHELIAL_MESENCHYMAL_TRANSITION	CDH6
HALLMARK_EPITHELIAL_MESENCHYMAL_TRANSITION	DPYSL3
HALLMARK_EPITHELIAL_MESENCHYMAL_TRANSITION	PDGFRB
HALLMARK_EPITHELIAL_MESENCHYMAL_TRANSITION	WNT5A
HALLMARK_EPITHELIAL_MESENCHYMAL_TRANSITION	COL7A1
HALLMARK_EPITHELIAL_MESENCHYMAL_TRANSITION	FN1
HALLMARK_EPITHELIAL_MESENCHYMAL_TRANSITION	IGFBP2
HALLMARK_EPITHELIAL_MESENCHYMAL_TRANSITION	ID2
HALLMARK_EPITHELIAL_MESENCHYMAL_TRANSITION	SDC1
HALLMARK_EPITHELIAL_MESENCHYMAL_TRANSITION	WIPF1
HALLMARK_EPITHELIAL_MESENCHYMAL_TRANSITION	PRRX1
HALLMARK_EPITHELIAL_MESENCHYMAL_TRANSITION	GPX7
HALLMARK_EPITHELIAL_MESENCHYMAL_TRANSITION	QSOX1
HALLMARK_EPITHELIAL_MESENCHYMAL_TRANSITION	GADD45A
HALLMARK_EPITHELIAL_MESENCHYMAL_TRANSITION	RGS4
HALLMARK_EPITHELIAL_MESENCHYMAL_TRANSITION	P3H1
HALLMARK_EPITHELIAL_MESENCHYMAL_TRANSITION	TNFAIP3
HALLMARK_EPITHELIAL_MESENCHYMAL_TRANSITION	CCN2
HALLMARK_EPITHELIAL_MESENCHYMAL_TRANSITION	SPP1
HALLMARK_EPITHELIAL_MESENCHYMAL_TRANSITION	TGFBI
HALLMARK_EPITHELIAL_MESENCHYMAL_TRANSITION	FMOD
HALLMARK_EPITHELIAL_MESENCHYMAL_TRANSITION	COPA
HALLMARK_EPITHELIAL_MESENCHYMAL_TRANSITION	INHBA
HALLMARK_EPITHELIAL_MESENCHYMAL_TRANSITION	CALD1
HALLMARK_EPITHELIAL_MESENCHYMAL_TRANSITION	LRP1
HALLMARK_EPITHELIAL_MESENCHYMAL_TRANSITION	SDC4
HALLMARK_EPITHELIAL_MESENCHYMAL_TRANSITION	PMEPA1
HALLMARK_EPITHELIAL_MESENCHYMAL_TRANSITION	CXCL6
HALLMARK_EPITHELIAL_MESENCHYMAL_TRANSITION	CALU
HALLMARK_EPITHELIAL_MESENCHYMAL_TRANSITION	LOXL1
HALLMARK_EPITHELIAL_MESENCHYMAL_TRANSITION	SAT1
HALLMARK_EPITHELIAL_MESENCHYMAL_TRANSITION	COLGALT1
HALLMARK_EPITHELIAL_MESENCHYMAL_TRANSITION	COL5A1
HALLMARK_EPITHELIAL_MESENCHYMAL_TRANSITION	SLC6A8
HALLMARK_EPITHELIAL_MESENCHYMAL_TRANSITION	PDLIM4
HALLMARK_EPITHELIAL_MESENCHYMAL_TRANSITION	MATN3
HALLMARK_EPITHELIAL_MESENCHYMAL_TRANSITION	MATN2
HALLMARK_EPITHELIAL_MESENCHYMAL_TRANSITION	POSTN
HALLMARK_EPITHELIAL_MESENCHYMAL_TRANSITION	LOXL2
HALLMARK_EPITHELIAL_MESENCHYMAL_TRANSITION	NOTCH2
HALLMARK_EPITHELIAL_MESENCHYMAL_TRANSITION	COL4A2
HALLMARK_EPITHELIAL_MESENCHYMAL_TRANSITION	NT5E
HALLMARK_EPITHELIAL_MESENCHYMAL_TRANSITION	LAMC1
HALLMARK_EPITHELIAL_MESENCHYMAL_TRANSITION	SERPINE2
HALLMARK_EPITHELIAL_MESENCHYMAL_TRANSITION	IL6
HALLMARK_EPITHELIAL_MESENCHYMAL_TRANSITION	THBS1
HALLMARK_EPITHELIAL_MESENCHYMAL_TRANSITION	ITGAV
HALLMARK_EPITHELIAL_MESENCHYMAL_TRANSITION	FGF2
HALLMARK_EPITHELIAL_MESENCHYMAL_TRANSITION	FBN2
HALLMARK_EPITHELIAL_MESENCHYMAL_TRANSITION	GLIPR1
HALLMARK_EPITHELIAL_MESENCHYMAL_TRANSITION	LUM
HALLMARK_EPITHELIAL_MESENCHYMAL_TRANSITION	FBLN5
HALLMARK_EPITHELIAL_MESENCHYMAL_TRANSITION	TPM1
HALLMARK_EPITHELIAL_MESENCHYMAL_TRANSITION	CDH11
HALLMARK_EPITHELIAL_MESENCHYMAL_TRANSITION	IGFBP4
HALLMARK_EPITHELIAL_MESENCHYMAL_TRANSITION	COL6A2
HALLMARK_EPITHELIAL_MESENCHYMAL_TRANSITION	EMP3
HALLMARK_EPITHELIAL_MESENCHYMAL_TRANSITION	CCN1
HALLMARK_EPITHELIAL_MESENCHYMAL_TRANSITION	ECM1
HALLMARK_EPITHELIAL_MESENCHYMAL_TRANSITION	RHOB
HALLMARK_EPITHELIAL_MESENCHYMAL_TRANSITION	SLIT2
HALLMARK_EPITHELIAL_MESENCHYMAL_TRANSITION	IGFBP3
HALLMARK_EPITHELIAL_MESENCHYMAL_TRANSITION	ADAM12
HALLMARK_EPITHELIAL_MESENCHYMAL_TRANSITION	SERPINH1
HALLMARK_EPITHELIAL_MESENCHYMAL_TRANSITION	TAGLN
HALLMARK_EPITHELIAL_MESENCHYMAL_TRANSITION	MMP3
HALLMARK_EPITHELIAL_MESENCHYMAL_TRANSITION	ITGB1
HALLMARK_EPITHELIAL_MESENCHYMAL_TRANSITION	VEGFC
HALLMARK_EPITHELIAL_MESENCHYMAL_TRANSITION	DST
HALLMARK_EPITHELIAL_MESENCHYMAL_TRANSITION	SPOCK1
HALLMARK_EPITHELIAL_MESENCHYMAL_TRANSITION	GJA1
HALLMARK_EPITHELIAL_MESENCHYMAL_TRANSITION	PLOD2
HALLMARK_EPITHELIAL_MESENCHYMAL_TRANSITION	DAB2
HALLMARK_EPITHELIAL_MESENCHYMAL_TRANSITION	THY1
HALLMARK_EPITHELIAL_MESENCHYMAL_TRANSITION	ABI3BP
HALLMARK_EPITHELIAL_MESENCHYMAL_TRANSITION	MMP14
HALLMARK_EPITHELIAL_MESENCHYMAL_TRANSITION	ITGA5
HALLMARK_EPITHELIAL_MESENCHYMAL_TRANSITION	VCAM1
HALLMARK_EPITHELIAL_MESENCHYMAL_TRANSITION	SGCB
HALLMARK_EPITHELIAL_MESENCHYMAL_TRANSITION	MSX1
HALLMARK_EPITHELIAL_MESENCHYMAL_TRANSITION	COL6A3
HALLMARK_EPITHELIAL_MESENCHYMAL_TRANSITION	FSTL1
HALLMARK_EPITHELIAL_MESENCHYMAL_TRANSITION	FBLN2
HALLMARK_EPITHELIAL_MESENCHYMAL_TRANSITION	PTX3
HALLMARK_EPITHELIAL_MESENCHYMAL_TRANSITION	PCOLCE2
HALLMARK_EPITHELIAL_MESENCHYMAL_TRANSITION	CXCL1
HALLMARK_EPITHELIAL_MESENCHYMAL_TRANSITION	IL15
HALLMARK_EPITHELIAL_MESENCHYMAL_TRANSITION	ITGA2
HALLMARK_EPITHELIAL_MESENCHYMAL_TRANSITION	EDIL3
HALLMARK_EPITHELIAL_MESENCHYMAL_TRANSITION	COL1A2
HALLMARK_EPITHELIAL_MESENCHYMAL_TRANSITION	TNFRSF11B
HALLMARK_EPITHELIAL_MESENCHYMAL_TRANSITION	CTHRC1
HALLMARK_EPITHELIAL_MESENCHYMAL_TRANSITION	GEM
HALLMARK_EPITHELIAL_MESENCHYMAL_TRANSITION	HTRA1
HALLMARK_EPITHELIAL_MESENCHYMAL_TRANSITION	FBN1
HALLMARK_EPITHELIAL_MESENCHYMAL_TRANSITION	MCM7
HALLMARK_EPITHELIAL_MESENCHYMAL_TRANSITION	NNMT
HALLMARK_EPITHELIAL_MESENCHYMAL_TRANSITION	PPIB
HALLMARK_EPITHELIAL_MESENCHYMAL_TRANSITION	ANPEP
HALLMARK_EPITHELIAL_MESENCHYMAL_TRANSITION	GREM1
HALLMARK_EPITHELIAL_MESENCHYMAL_TRANSITION	TPM4
HALLMARK_EPITHELIAL_MESENCHYMAL_TRANSITION	BMP1
HALLMARK_EPITHELIAL_MESENCHYMAL_TRANSITION	COL3A1
HALLMARK_EPITHELIAL_MESENCHYMAL_TRANSITION	CXCL8
HALLMARK_EPITHELIAL_MESENCHYMAL_TRANSITION	CDH2
HALLMARK_EPITHELIAL_MESENCHYMAL_TRANSITION	SGCD
HALLMARK_EPITHELIAL_MESENCHYMAL_TRANSITION	COL8A2
HALLMARK_EPITHELIAL_MESENCHYMAL_TRANSITION	SCG2
HALLMARK_EPITHELIAL_MESENCHYMAL_TRANSITION	LRRC15
HALLMARK_EPITHELIAL_MESENCHYMAL_TRANSITION	SNTB1
HALLMARK_EPITHELIAL_MESENCHYMAL_TRANSITION	EFEMP2
HALLMARK_EPITHELIAL_MESENCHYMAL_TRANSITION	FOXC2
HALLMARK_EPITHELIAL_MESENCHYMAL_TRANSITION	BDNF
HALLMARK_EPITHELIAL_MESENCHYMAL_TRANSITION	BASP1
HALLMARK_EPITHELIAL_MESENCHYMAL_TRANSITION	FZD8
HALLMARK_EPITHELIAL_MESENCHYMAL_TRANSITION	JUN
HALLMARK_EPITHELIAL_MESENCHYMAL_TRANSITION	FUCA1
HALLMARK_EPITHELIAL_MESENCHYMAL_TRANSITION	GAS1
HALLMARK_EPITHELIAL_MESENCHYMAL_TRANSITION	OXTR
HALLMARK_EPITHELIAL_MESENCHYMAL_TRANSITION	BGN
HALLMARK_EPITHELIAL_MESENCHYMAL_TRANSITION	NTM
HALLMARK_EPITHELIAL_MESENCHYMAL_TRANSITION	CADM1
HALLMARK_EPITHELIAL_MESENCHYMAL_TRANSITION	SLIT3
HALLMARK_EPITHELIAL_MESENCHYMAL_TRANSITION	THBS2
HALLMARK_EPITHELIAL_MESENCHYMAL_TRANSITION	COL4A1
HALLMARK_EPITHELIAL_MESENCHYMAL_TRANSITION	LAMA2
HALLMARK_EPITHELIAL_MESENCHYMAL_TRANSITION	MMP1
HALLMARK_EPITHELIAL_MESENCHYMAL_TRANSITION	FLNA
HALLMARK_EPITHELIAL_MESENCHYMAL_TRANSITION	MFAP5
HALLMARK_EPITHELIAL_MESENCHYMAL_TRANSITION	TPM2
HALLMARK_EPITHELIAL_MESENCHYMAL_TRANSITION	MAGEE1
HALLMARK_EPITHELIAL_MESENCHYMAL_TRANSITION	TGM2
HALLMARK_EPITHELIAL_MESENCHYMAL_TRANSITION	COL5A2
HALLMARK_EPITHELIAL_MESENCHYMAL_TRANSITION	ITGB3
HALLMARK_EPITHELIAL_MESENCHYMAL_TRANSITION	PRSS2
HALLMARK_ESTROGEN_RESPONSE_LATE	CYP26B1
HALLMARK_ESTROGEN_RESPONSE_LATE	FKBP4
HALLMARK_ESTROGEN_RESPONSE_LATE	CALCR
HALLMARK_ESTROGEN_RESPONSE_LATE	PRKAR2B
HALLMARK_ESTROGEN_RESPONSE_LATE	ALDH3B1
HALLMARK_ESTROGEN_RESPONSE_LATE	CACNA2D2
HALLMARK_ESTROGEN_RESPONSE_LATE	CD9
HALLMARK_ESTROGEN_RESPONSE_LATE	SEMA3B
HALLMARK_ESTROGEN_RESPONSE_LATE	LTF
HALLMARK_ESTROGEN_RESPONSE_LATE	ELOVL5
HALLMARK_ESTROGEN_RESPONSE_LATE	CD44
HALLMARK_ESTROGEN_RESPONSE_LATE	RABEP1
HALLMARK_ESTROGEN_RESPONSE_LATE	CDH1
HALLMARK_ESTROGEN_RESPONSE_LATE	PTGER3
HALLMARK_ESTROGEN_RESPONSE_LATE	OPN3
HALLMARK_ESTROGEN_RESPONSE_LATE	FOXC1
HALLMARK_ESTROGEN_RESPONSE_LATE	IL17RB
HALLMARK_ESTROGEN_RESPONSE_LATE	LAMC2
HALLMARK_ESTROGEN_RESPONSE_LATE	ATP2B4
HALLMARK_ESTROGEN_RESPONSE_LATE	CCN5
HALLMARK_ESTROGEN_RESPONSE_LATE	FGFR3
HALLMARK_ESTROGEN_RESPONSE_LATE	GAL
HALLMARK_ESTROGEN_RESPONSE_LATE	ST6GALNAC2
HALLMARK_ESTROGEN_RESPONSE_LATE	RPS6KA2
HALLMARK_ESTROGEN_RESPONSE_LATE	ALDH3A2
HALLMARK_ESTROGEN_RESPONSE_LATE	SCARB1
HALLMARK_ESTROGEN_RESPONSE_LATE	LLGL2
HALLMARK_ESTROGEN_RESPONSE_LATE	CA12
HALLMARK_ESTROGEN_RESPONSE_LATE	FDFT1
HALLMARK_ESTROGEN_RESPONSE_LATE	PGR
HALLMARK_ESTROGEN_RESPONSE_LATE	SNX10
HALLMARK_ESTROGEN_RESPONSE_LATE	TFAP2C
HALLMARK_ESTROGEN_RESPONSE_LATE	SULT2B1
HALLMARK_ESTROGEN_RESPONSE_LATE	BLVRB
HALLMARK_ESTROGEN_RESPONSE_LATE	CDC6
HALLMARK_ESTROGEN_RESPONSE_LATE	FKBP5
HALLMARK_ESTROGEN_RESPONSE_LATE	JAK2
HALLMARK_ESTROGEN_RESPONSE_LATE	XBP1
HALLMARK_ESTROGEN_RESPONSE_LATE	ITPK1
HALLMARK_ESTROGEN_RESPONSE_LATE	DHRS2
HALLMARK_ESTROGEN_RESPONSE_LATE	RBBP8
HALLMARK_ESTROGEN_RESPONSE_LATE	GLA
HALLMARK_ESTROGEN_RESPONSE_LATE	SLC7A5
HALLMARK_ESTROGEN_RESPONSE_LATE	HOMER2
HALLMARK_ESTROGEN_RESPONSE_LATE	CA2
HALLMARK_ESTROGEN_RESPONSE_LATE	GFUS
HALLMARK_ESTROGEN_RESPONSE_LATE	RNASEH2A
HALLMARK_ESTROGEN_RESPONSE_LATE	TJP3
HALLMARK_ESTROGEN_RESPONSE_LATE	ETFB
HALLMARK_ESTROGEN_RESPONSE_LATE	LSR
HALLMARK_ESTROGEN_RESPONSE_LATE	TFPI2
HALLMARK_ESTROGEN_RESPONSE_LATE	CAV1
HALLMARK_ESTROGEN_RESPONSE_LATE	MEST
HALLMARK_ESTROGEN_RESPONSE_LATE	TSPAN13
HALLMARK_ESTROGEN_RESPONSE_LATE	AGR2
HALLMARK_ESTROGEN_RESPONSE_LATE	BAG1
HALLMARK_ESTROGEN_RESPONSE_LATE	CXCL12
HALLMARK_ESTROGEN_RESPONSE_LATE	DNAJC12
HALLMARK_ESTROGEN_RESPONSE_LATE	PPIF
HALLMARK_ESTROGEN_RESPONSE_LATE	RAPGEFL1
HALLMARK_ESTROGEN_RESPONSE_LATE	SLC9A3R1
HALLMARK_ESTROGEN_RESPONSE_LATE	NMU
HALLMARK_ESTROGEN_RESPONSE_LATE	AREG
HALLMARK_ESTROGEN_RESPONSE_LATE	CPE
HALLMARK_ESTROGEN_RESPONSE_LATE	WFS1
HALLMARK_ESTROGEN_RESPONSE_LATE	UGDH
HALLMARK_ESTROGEN_RESPONSE_LATE	CCND1
HALLMARK_ESTROGEN_RESPONSE_LATE	MDK
HALLMARK_ESTROGEN_RESPONSE_LATE	SCNN1A
HALLMARK_ESTROGEN_RESPONSE_LATE	CHPT1
HALLMARK_ESTROGEN_RESPONSE_LATE	PTPN6
HALLMARK_ESTROGEN_RESPONSE_LATE	FRK
HALLMARK_ESTROGEN_RESPONSE_LATE	TPD52L1
HALLMARK_ESTROGEN_RESPONSE_LATE	PERP
HALLMARK_ESTROGEN_RESPONSE_LATE	SLC29A1
HALLMARK_ESTROGEN_RESPONSE_LATE	KIF20A
HALLMARK_ESTROGEN_RESPONSE_LATE	PRLR
HALLMARK_ESTROGEN_RESPONSE_LATE	CISH
HALLMARK_ESTROGEN_RESPONSE_LATE	TNNC1
HALLMARK_ESTROGEN_RESPONSE_LATE	ID2
HALLMARK_ESTROGEN_RESPONSE_LATE	SLC1A4
HALLMARK_ESTROGEN_RESPONSE_LATE	GALE
HALLMARK_ESTROGEN_RESPONSE_LATE	CDC20
HALLMARK_ESTROGEN_RESPONSE_LATE	MYB
HALLMARK_ESTROGEN_RESPONSE_LATE	SGK1
HALLMARK_ESTROGEN_RESPONSE_LATE	STIL
HALLMARK_ESTROGEN_RESPONSE_LATE	CHST8
HALLMARK_ESTROGEN_RESPONSE_LATE	OVOL2
HALLMARK_ESTROGEN_RESPONSE_LATE	XRCC3
HALLMARK_ESTROGEN_RESPONSE_LATE	ZFP36
HALLMARK_ESTROGEN_RESPONSE_LATE	TST
HALLMARK_ESTROGEN_RESPONSE_LATE	KLK10
HALLMARK_ESTROGEN_RESPONSE_LATE	OLFM1
HALLMARK_ESTROGEN_RESPONSE_LATE	ASS1
HALLMARK_ESTROGEN_RESPONSE_LATE	GINS2
HALLMARK_ESTROGEN_RESPONSE_LATE	TOP2A
HALLMARK_ESTROGEN_RESPONSE_LATE	NXT1
HALLMARK_ESTROGEN_RESPONSE_LATE	CCNA1
HALLMARK_ESTROGEN_RESPONSE_LATE	LARGE1
HALLMARK_ESTROGEN_RESPONSE_LATE	HMGCS2
HALLMARK_ESTROGEN_RESPONSE_LATE	IL6ST
HALLMARK_ESTROGEN_RESPONSE_LATE	SOX3
HALLMARK_ESTROGEN_RESPONSE_LATE	FLNB
HALLMARK_ESTROGEN_RESPONSE_LATE	DNAJC1
HALLMARK_ESTROGEN_RESPONSE_LATE	KLF4
HALLMARK_ESTROGEN_RESPONSE_LATE	SLC2A8
HALLMARK_ESTROGEN_RESPONSE_LATE	TRIM29
HALLMARK_ESTROGEN_RESPONSE_LATE	MYOF
HALLMARK_ESTROGEN_RESPONSE_LATE	ARL3
HALLMARK_ESTROGEN_RESPONSE_LATE	ASCL1
HALLMARK_ESTROGEN_RESPONSE_LATE	SORD
HALLMARK_ESTROGEN_RESPONSE_LATE	SLC27A2
HALLMARK_ESTROGEN_RESPONSE_LATE	ABHD2
HALLMARK_ESTROGEN_RESPONSE_LATE	TOB1
HALLMARK_ESTROGEN_RESPONSE_LATE	IMPA2
HALLMARK_ESTROGEN_RESPONSE_LATE	IGFBP4
HALLMARK_ESTROGEN_RESPONSE_LATE	PLK4
HALLMARK_ESTROGEN_RESPONSE_LATE	CELSR2
HALLMARK_ESTROGEN_RESPONSE_LATE	ANXA9
HALLMARK_ESTROGEN_RESPONSE_LATE	CXCL14
HALLMARK_ESTROGEN_RESPONSE_LATE	TPBG
HALLMARK_ESTROGEN_RESPONSE_LATE	IGSF1
HALLMARK_ESTROGEN_RESPONSE_LATE	PTGES
HALLMARK_ESTROGEN_RESPONSE_LATE	ADD3
HALLMARK_ESTROGEN_RESPONSE_LATE	ST14
HALLMARK_ESTROGEN_RESPONSE_LATE	PDCD4
HALLMARK_ESTROGEN_RESPONSE_LATE	PRSS23
HALLMARK_ESTROGEN_RESPONSE_LATE	DLG5
HALLMARK_ESTROGEN_RESPONSE_LATE	HSPB8
HALLMARK_ESTROGEN_RESPONSE_LATE	FARP1
HALLMARK_ESTROGEN_RESPONSE_LATE	PDLIM3
HALLMARK_ESTROGEN_RESPONSE_LATE	BTG3
HALLMARK_ESTROGEN_RESPONSE_LATE	SLC16A1
HALLMARK_ESTROGEN_RESPONSE_LATE	SLC26A2
HALLMARK_ESTROGEN_RESPONSE_LATE	BATF
HALLMARK_ESTROGEN_RESPONSE_LATE	TIAM1
HALLMARK_ESTROGEN_RESPONSE_LATE	MAPK13
HALLMARK_ESTROGEN_RESPONSE_LATE	DUSP2
HALLMARK_ESTROGEN_RESPONSE_LATE	NBL1
HALLMARK_ESTROGEN_RESPONSE_LATE	AMFR
HALLMARK_ESTROGEN_RESPONSE_LATE	TFF3
HALLMARK_ESTROGEN_RESPONSE_LATE	TFF1
HALLMARK_ESTROGEN_RESPONSE_LATE	TMPRSS3
HALLMARK_ESTROGEN_RESPONSE_LATE	JAK1
HALLMARK_ESTROGEN_RESPONSE_LATE	S100A9
HALLMARK_ESTROGEN_RESPONSE_LATE	PLXNB1
HALLMARK_ESTROGEN_RESPONSE_LATE	HSPA4L
HALLMARK_ESTROGEN_RESPONSE_LATE	NPY1R
HALLMARK_ESTROGEN_RESPONSE_LATE	MOCS2
HALLMARK_ESTROGEN_RESPONSE_LATE	KCNK5
HALLMARK_ESTROGEN_RESPONSE_LATE	FABP5
HALLMARK_ESTROGEN_RESPONSE_LATE	GPER1
HALLMARK_ESTROGEN_RESPONSE_LATE	COX6C
HALLMARK_ESTROGEN_RESPONSE_LATE	DYNLT3
HALLMARK_ESTROGEN_RESPONSE_LATE	HPRT1
HALLMARK_ESTROGEN_RESPONSE_LATE	RET
HALLMARK_ESTROGEN_RESPONSE_LATE	METTL3
HALLMARK_ESTROGEN_RESPONSE_LATE	CKB
HALLMARK_ESTROGEN_RESPONSE_LATE	NAB2
HALLMARK_ESTROGEN_RESPONSE_LATE	FAM102A
HALLMARK_ESTROGEN_RESPONSE_LATE	KLK11
HALLMARK_ESTROGEN_RESPONSE_LATE	ABCA3
HALLMARK_ESTROGEN_RESPONSE_LATE	ACOX2
HALLMARK_ESTROGEN_RESPONSE_LATE	HR
HALLMARK_ESTROGEN_RESPONSE_LATE	RAB31
HALLMARK_ESTROGEN_RESPONSE_LATE	CLIC3
HALLMARK_ESTROGEN_RESPONSE_LATE	DCXR
HALLMARK_ESTROGEN_RESPONSE_LATE	FOS
HALLMARK_ESTROGEN_RESPONSE_LATE	PLAC1
HALLMARK_ESTROGEN_RESPONSE_LATE	KRT19
HALLMARK_ESTROGEN_RESPONSE_LATE	KRT13
HALLMARK_ESTROGEN_RESPONSE_LATE	BCL2
HALLMARK_ESTROGEN_RESPONSE_LATE	CYP4F11
HALLMARK_ESTROGEN_RESPONSE_LATE	ISG20
HALLMARK_ESTROGEN_RESPONSE_LATE	TPSAB1
HALLMARK_ESTROGEN_RESPONSE_LATE	AFF1
HALLMARK_ESTROGEN_RESPONSE_LATE	DHCR7
HALLMARK_ESTROGEN_RESPONSE_LATE	PDZK1
HALLMARK_ESTROGEN_RESPONSE_LATE	SCUBE2
HALLMARK_ESTROGEN_RESPONSE_LATE	SFN
HALLMARK_ESTROGEN_RESPONSE_LATE	PLAAT3
HALLMARK_ESTROGEN_RESPONSE_LATE	EGR3
HALLMARK_ESTROGEN_RESPONSE_LATE	TH
HALLMARK_ESTROGEN_RESPONSE_LATE	NRIP1
HALLMARK_ESTROGEN_RESPONSE_LATE	SIAH2
HALLMARK_ESTROGEN_RESPONSE_LATE	IDH2
HALLMARK_ESTROGEN_RESPONSE_LATE	PCP4
HALLMARK_ESTROGEN_RESPONSE_LATE	PKP3
HALLMARK_ESTROGEN_RESPONSE_LATE	SLC24A3
HALLMARK_ESTROGEN_RESPONSE_LATE	MAPT
HALLMARK_ESTROGEN_RESPONSE_LATE	SERPINA5
HALLMARK_ESTROGEN_RESPONSE_LATE	GJB3
HALLMARK_ESTROGEN_RESPONSE_LATE	SERPINA3
HALLMARK_ESTROGEN_RESPONSE_LATE	NCOR2
HALLMARK_ESTROGEN_RESPONSE_LATE	SERPINA1
HALLMARK_ESTROGEN_RESPONSE_LATE	SLC22A5
HALLMARK_ESTROGEN_RESPONSE_LATE	PAPSS2
HALLMARK_ESTROGEN_RESPONSE_LATE	UNC13B
HALLMARK_ESTROGEN_RESPONSE_LATE	MICB
HALLMARK_ESTROGEN_RESPONSE_LATE	EMP2
HALLMARK_ESTROGEN_RESPONSE_LATE
HALLMARK_INTERFERON_ALPHA_RESPONSE	LAP3
HALLMARK_INTERFERON_ALPHA_RESPONSE	NUB1
HALLMARK_INTERFERON_ALPHA_RESPONSE	CD74
HALLMARK_INTERFERON_ALPHA_RESPONSE	EIF2AK2
HALLMARK_INTERFERON_ALPHA_RESPONSE	PARP12
HALLMARK_INTERFERON_ALPHA_RESPONSE	OGFR
HALLMARK_INTERFERON_ALPHA_RESPONSE	CASP8
HALLMARK_INTERFERON_ALPHA_RESPONSE	IFI35
HALLMARK_INTERFERON_ALPHA_RESPONSE	IL4R
HALLMARK_INTERFERON_ALPHA_RESPONSE	LAMP3
HALLMARK_INTERFERON_ALPHA_RESPONSE	OAS1
HALLMARK_INTERFERON_ALPHA_RESPONSE	PSME1
HALLMARK_INTERFERON_ALPHA_RESPONSE	RNF31
HALLMARK_INTERFERON_ALPHA_RESPONSE	PSMA3
HALLMARK_INTERFERON_ALPHA_RESPONSE	PSME2
HALLMARK_INTERFERON_ALPHA_RESPONSE	PROCR
HALLMARK_INTERFERON_ALPHA_RESPONSE	RIPK2
HALLMARK_INTERFERON_ALPHA_RESPONSE	IL7
HALLMARK_INTERFERON_ALPHA_RESPONSE	TRIM14
HALLMARK_INTERFERON_ALPHA_RESPONSE	LGALS3BP
HALLMARK_INTERFERON_ALPHA_RESPONSE	DHX58
HALLMARK_INTERFERON_ALPHA_RESPONSE	NCOA7
HALLMARK_INTERFERON_ALPHA_RESPONSE	TENT5A
HALLMARK_INTERFERON_ALPHA_RESPONSE	IFIH1
HALLMARK_INTERFERON_ALPHA_RESPONSE	IFIT3
HALLMARK_INTERFERON_ALPHA_RESPONSE	IFIT2
HALLMARK_INTERFERON_ALPHA_RESPONSE	ELF1
HALLMARK_INTERFERON_ALPHA_RESPONSE	TRIM25
HALLMARK_INTERFERON_ALPHA_RESPONSE	CCRL2
HALLMARK_INTERFERON_ALPHA_RESPONSE	NMI
HALLMARK_INTERFERON_ALPHA_RESPONSE	IRF1
HALLMARK_INTERFERON_ALPHA_RESPONSE	BST2
HALLMARK_INTERFERON_ALPHA_RESPONSE	HELZ2
HALLMARK_INTERFERON_ALPHA_RESPONSE	TRIM21
HALLMARK_INTERFERON_ALPHA_RESPONSE	TRIM5
HALLMARK_INTERFERON_ALPHA_RESPONSE	EPSTI1
HALLMARK_INTERFERON_ALPHA_RESPONSE	RSAD2
HALLMARK_INTERFERON_ALPHA_RESPONSE	CMPK2
HALLMARK_INTERFERON_ALPHA_RESPONSE	OASL
HALLMARK_INTERFERON_ALPHA_RESPONSE	TRAFD1
HALLMARK_INTERFERON_ALPHA_RESPONSE	SP110
HALLMARK_INTERFERON_ALPHA_RESPONSE	RTP4
HALLMARK_INTERFERON_ALPHA_RESPONSE	GMPR
HALLMARK_INTERFERON_ALPHA_RESPONSE	CMTR1
HALLMARK_INTERFERON_ALPHA_RESPONSE	TRIM26
HALLMARK_INTERFERON_ALPHA_RESPONSE	DDX60
HALLMARK_INTERFERON_ALPHA_RESPONSE	CASP1
HALLMARK_INTERFERON_ALPHA_RESPONSE	IFI44L
HALLMARK_INTERFERON_ALPHA_RESPONSE	IFI44
HALLMARK_INTERFERON_ALPHA_RESPONSE	PNPT1
HALLMARK_INTERFERON_ALPHA_RESPONSE	PARP9
HALLMARK_INTERFERON_ALPHA_RESPONSE	HERC6
HALLMARK_INTERFERON_ALPHA_RESPONSE	LPAR6
HALLMARK_INTERFERON_ALPHA_RESPONSE	WARS1
HALLMARK_INTERFERON_ALPHA_RESPONSE	MVB12A
HALLMARK_INTERFERON_ALPHA_RESPONSE	IFITM3
HALLMARK_INTERFERON_ALPHA_RESPONSE	TMEM140
HALLMARK_INTERFERON_ALPHA_RESPONSE	SLC25A28
HALLMARK_INTERFERON_ALPHA_RESPONSE	MOV10
HALLMARK_INTERFERON_ALPHA_RESPONSE	UBE2L6
HALLMARK_INTERFERON_ALPHA_RESPONSE	MX1
HALLMARK_INTERFERON_ALPHA_RESPONSE	ADAR
HALLMARK_INTERFERON_ALPHA_RESPONSE	LY6E
HALLMARK_INTERFERON_ALPHA_RESPONSE	GBP2
HALLMARK_INTERFERON_ALPHA_RESPONSE	GBP4
HALLMARK_INTERFERON_ALPHA_RESPONSE	IL15
HALLMARK_INTERFERON_ALPHA_RESPONSE	IFI27
HALLMARK_INTERFERON_ALPHA_RESPONSE	B2M
HALLMARK_INTERFERON_ALPHA_RESPONSE	BATF2
HALLMARK_INTERFERON_ALPHA_RESPONSE	IRF2
HALLMARK_INTERFERON_ALPHA_RESPONSE	TAP1
HALLMARK_INTERFERON_ALPHA_RESPONSE	CXCL10
HALLMARK_INTERFERON_ALPHA_RESPONSE	CXCL11
HALLMARK_INTERFERON_ALPHA_RESPONSE	STAT2
HALLMARK_INTERFERON_ALPHA_RESPONSE	ISG20
HALLMARK_INTERFERON_ALPHA_RESPONSE	PARP14
HALLMARK_INTERFERON_ALPHA_RESPONSE	CNP
HALLMARK_INTERFERON_ALPHA_RESPONSE	SAMD9L
HALLMARK_INTERFERON_ALPHA_RESPONSE	UBA7
HALLMARK_INTERFERON_ALPHA_RESPONSE	C1S
HALLMARK_INTERFERON_ALPHA_RESPONSE	CSF1
HALLMARK_INTERFERON_ALPHA_RESPONSE	USP18
HALLMARK_INTERFERON_ALPHA_RESPONSE	IFITM2
HALLMARK_INTERFERON_ALPHA_RESPONSE	IRF7
HALLMARK_INTERFERON_ALPHA_RESPONSE	IFITM1
HALLMARK_INTERFERON_ALPHA_RESPONSE	ISG15
HALLMARK_INTERFERON_ALPHA_RESPONSE	PLSCR1
HALLMARK_INTERFERON_ALPHA_RESPONSE	SELL
HALLMARK_INTERFERON_ALPHA_RESPONSE	TDRD7
HALLMARK_INTERFERON_ALPHA_RESPONSE	CD47
HALLMARK_INTERFERON_ALPHA_RESPONSE	PSMB8
HALLMARK_INTERFERON_ALPHA_RESPONSE	HLA-C
HALLMARK_INTERFERON_ALPHA_RESPONSE	SAMD9
HALLMARK_INTERFERON_ALPHA_RESPONSE	IRF9
HALLMARK_INTERFERON_ALPHA_RESPONSE	IFI30
HALLMARK_INTERFERON_ALPHA_RESPONSE	PSMB9
HALLMARK_INTERFERON_ALPHA_RESPONSE	TXNIP
HALLMARK_INTERFERON_GAMMA_RESPONSE	CFH
HALLMARK_INTERFERON_GAMMA_RESPONSE	LAP3
HALLMARK_INTERFERON_GAMMA_RESPONSE	CD38
HALLMARK_INTERFERON_GAMMA_RESPONSE	MVP
HALLMARK_INTERFERON_GAMMA_RESPONSE	CD74
HALLMARK_INTERFERON_GAMMA_RESPONSE	FAS
HALLMARK_INTERFERON_GAMMA_RESPONSE	SLAMF7
HALLMARK_INTERFERON_GAMMA_RESPONSE	LCP2
HALLMARK_INTERFERON_GAMMA_RESPONSE	EIF2AK2
HALLMARK_INTERFERON_GAMMA_RESPONSE	PARP12
HALLMARK_INTERFERON_GAMMA_RESPONSE	OGFR
HALLMARK_INTERFERON_GAMMA_RESPONSE	CASP8
HALLMARK_INTERFERON_GAMMA_RESPONSE	MTHFD2
HALLMARK_INTERFERON_GAMMA_RESPONSE	ISOC1
HALLMARK_INTERFERON_GAMMA_RESPONSE	PFKP
HALLMARK_INTERFERON_GAMMA_RESPONSE	IFI35
HALLMARK_INTERFERON_GAMMA_RESPONSE	PTGS2
HALLMARK_INTERFERON_GAMMA_RESPONSE	SRI
HALLMARK_INTERFERON_GAMMA_RESPONSE	IL4R
HALLMARK_INTERFERON_GAMMA_RESPONSE	ICAM1
HALLMARK_INTERFERON_GAMMA_RESPONSE	PSME1
HALLMARK_INTERFERON_GAMMA_RESPONSE	RNF31
HALLMARK_INTERFERON_GAMMA_RESPONSE	JAK2
HALLMARK_INTERFERON_GAMMA_RESPONSE	CSF2RB
HALLMARK_INTERFERON_GAMMA_RESPONSE	IL2RB
HALLMARK_INTERFERON_GAMMA_RESPONSE	PSMA3
HALLMARK_INTERFERON_GAMMA_RESPONSE	HIF1A
HALLMARK_INTERFERON_GAMMA_RESPONSE	NFKBIA
HALLMARK_INTERFERON_GAMMA_RESPONSE	PSME2
HALLMARK_INTERFERON_GAMMA_RESPONSE	CD40
HALLMARK_INTERFERON_GAMMA_RESPONSE	SAMHD1
HALLMARK_INTERFERON_GAMMA_RESPONSE	NUP93
HALLMARK_INTERFERON_GAMMA_RESPONSE	RIPK2
HALLMARK_INTERFERON_GAMMA_RESPONSE	IL7
HALLMARK_INTERFERON_GAMMA_RESPONSE	NAMPT
HALLMARK_INTERFERON_GAMMA_RESPONSE	NOD1
HALLMARK_INTERFERON_GAMMA_RESPONSE	PSMA2
HALLMARK_INTERFERON_GAMMA_RESPONSE	TRIM14
HALLMARK_INTERFERON_GAMMA_RESPONSE	DDX58
HALLMARK_INTERFERON_GAMMA_RESPONSE	LGALS3BP
HALLMARK_INTERFERON_GAMMA_RESPONSE	CCL7
HALLMARK_INTERFERON_GAMMA_RESPONSE	CCL2
HALLMARK_INTERFERON_GAMMA_RESPONSE	DHX58
HALLMARK_INTERFERON_GAMMA_RESPONSE	NFKB1
HALLMARK_INTERFERON_GAMMA_RESPONSE	IL10RA
HALLMARK_INTERFERON_GAMMA_RESPONSE	CD69
HALLMARK_INTERFERON_GAMMA_RESPONSE	OAS3
HALLMARK_INTERFERON_GAMMA_RESPONSE	OAS2
HALLMARK_INTERFERON_GAMMA_RESPONSE	PTPN6
HALLMARK_INTERFERON_GAMMA_RESPONSE	SOD2
HALLMARK_INTERFERON_GAMMA_RESPONSE	TAPBP
HALLMARK_INTERFERON_GAMMA_RESPONSE	ST8SIA4
HALLMARK_INTERFERON_GAMMA_RESPONSE	CD86
HALLMARK_INTERFERON_GAMMA_RESPONSE	IFIH1
HALLMARK_INTERFERON_GAMMA_RESPONSE	STAT1
HALLMARK_INTERFERON_GAMMA_RESPONSE	ST3GAL5
HALLMARK_INTERFERON_GAMMA_RESPONSE	PLA2G4A
HALLMARK_INTERFERON_GAMMA_RESPONSE	TNFAIP3
HALLMARK_INTERFERON_GAMMA_RESPONSE	VAMP8
HALLMARK_INTERFERON_GAMMA_RESPONSE	IFIT3
HALLMARK_INTERFERON_GAMMA_RESPONSE	IFIT2
HALLMARK_INTERFERON_GAMMA_RESPONSE	CD274
HALLMARK_INTERFERON_GAMMA_RESPONSE	TRIM25
HALLMARK_INTERFERON_GAMMA_RESPONSE	TNFSF10
HALLMARK_INTERFERON_GAMMA_RESPONSE	ARL4A
HALLMARK_INTERFERON_GAMMA_RESPONSE	SSPN
HALLMARK_INTERFERON_GAMMA_RESPONSE	NMI
HALLMARK_INTERFERON_GAMMA_RESPONSE	TNFAIP6
HALLMARK_INTERFERON_GAMMA_RESPONSE	NCOA3
HALLMARK_INTERFERON_GAMMA_RESPONSE	ZNFX1
HALLMARK_INTERFERON_GAMMA_RESPONSE	ZBP1
HALLMARK_INTERFERON_GAMMA_RESPONSE	CDKN1A
HALLMARK_INTERFERON_GAMMA_RESPONSE	MT2A
HALLMARK_INTERFERON_GAMMA_RESPONSE	GPR18
HALLMARK_INTERFERON_GAMMA_RESPONSE	IRF1
HALLMARK_INTERFERON_GAMMA_RESPONSE	RBCK1
HALLMARK_INTERFERON_GAMMA_RESPONSE	PSMB2
HALLMARK_INTERFERON_GAMMA_RESPONSE	FGL2
HALLMARK_INTERFERON_GAMMA_RESPONSE	IRF5
HALLMARK_INTERFERON_GAMMA_RESPONSE	BST2
HALLMARK_INTERFERON_GAMMA_RESPONSE	HELZ2
HALLMARK_INTERFERON_GAMMA_RESPONSE	IDO1
HALLMARK_INTERFERON_GAMMA_RESPONSE	GCH1
HALLMARK_INTERFERON_GAMMA_RESPONSE	TRIM21
HALLMARK_INTERFERON_GAMMA_RESPONSE	XAF1
HALLMARK_INTERFERON_GAMMA_RESPONSE	EPSTI1
HALLMARK_INTERFERON_GAMMA_RESPONSE	BTG1
HALLMARK_INTERFERON_GAMMA_RESPONSE	RSAD2
HALLMARK_INTERFERON_GAMMA_RESPONSE	CMPK2
HALLMARK_INTERFERON_GAMMA_RESPONSE	IL15RA
HALLMARK_INTERFERON_GAMMA_RESPONSE	OASL
HALLMARK_INTERFERON_GAMMA_RESPONSE	TRAFD1
HALLMARK_INTERFERON_GAMMA_RESPONSE	SP110
HALLMARK_INTERFERON_GAMMA_RESPONSE	IL6
HALLMARK_INTERFERON_GAMMA_RESPONSE	RTP4
HALLMARK_INTERFERON_GAMMA_RESPONSE	TOR1B
HALLMARK_INTERFERON_GAMMA_RESPONSE	PIM1
HALLMARK_INTERFERON_GAMMA_RESPONSE	CMTR1
HALLMARK_INTERFERON_GAMMA_RESPONSE	IRF4
HALLMARK_INTERFERON_GAMMA_RESPONSE	RIPK1
HALLMARK_INTERFERON_GAMMA_RESPONSE	TRIM26
HALLMARK_INTERFERON_GAMMA_RESPONSE	IL18BP
HALLMARK_INTERFERON_GAMMA_RESPONSE	DDX60
HALLMARK_INTERFERON_GAMMA_RESPONSE	CASP1
HALLMARK_INTERFERON_GAMMA_RESPONSE	IFI44L
HALLMARK_INTERFERON_GAMMA_RESPONSE	IFI44
HALLMARK_INTERFERON_GAMMA_RESPONSE	PNPT1
HALLMARK_INTERFERON_GAMMA_RESPONSE	STAT4
HALLMARK_INTERFERON_GAMMA_RESPONSE	SPPL2A
HALLMARK_INTERFERON_GAMMA_RESPONSE	HERC6
HALLMARK_INTERFERON_GAMMA_RESPONSE	CXCL9
HALLMARK_INTERFERON_GAMMA_RESPONSE	ITGB7
HALLMARK_INTERFERON_GAMMA_RESPONSE	WARS1
HALLMARK_INTERFERON_GAMMA_RESPONSE	LYSMD2
HALLMARK_INTERFERON_GAMMA_RESPONSE	PML
HALLMARK_INTERFERON_GAMMA_RESPONSE	NLRC5
HALLMARK_INTERFERON_GAMMA_RESPONSE	IRF8
HALLMARK_INTERFERON_GAMMA_RESPONSE	SECTM1
HALLMARK_INTERFERON_GAMMA_RESPONSE	IFITM3
HALLMARK_INTERFERON_GAMMA_RESPONSE	XCL1
HALLMARK_INTERFERON_GAMMA_RESPONSE	MARCHF1
HALLMARK_INTERFERON_GAMMA_RESPONSE	GZMA
HALLMARK_INTERFERON_GAMMA_RESPONSE	SERPING1
HALLMARK_INTERFERON_GAMMA_RESPONSE	FCGR1A
HALLMARK_INTERFERON_GAMMA_RESPONSE	ARID5B
HALLMARK_INTERFERON_GAMMA_RESPONSE	LATS2
HALLMARK_INTERFERON_GAMMA_RESPONSE	BANK1
HALLMARK_INTERFERON_GAMMA_RESPONSE	SLC25A28
HALLMARK_INTERFERON_GAMMA_RESPONSE	UBE2L6
HALLMARK_INTERFERON_GAMMA_RESPONSE	MX1
HALLMARK_INTERFERON_GAMMA_RESPONSE	AUTS2
HALLMARK_INTERFERON_GAMMA_RESPONSE	RAPGEF6
HALLMARK_INTERFERON_GAMMA_RESPONSE	IFNAR2
HALLMARK_INTERFERON_GAMMA_RESPONSE	C1R
HALLMARK_INTERFERON_GAMMA_RESPONSE	ADAR
HALLMARK_INTERFERON_GAMMA_RESPONSE	LY6E
HALLMARK_INTERFERON_GAMMA_RESPONSE	GBP4
HALLMARK_INTERFERON_GAMMA_RESPONSE	VCAM1
HALLMARK_INTERFERON_GAMMA_RESPONSE	EIF4E3
HALLMARK_INTERFERON_GAMMA_RESPONSE	IL15
HALLMARK_INTERFERON_GAMMA_RESPONSE	CASP3
HALLMARK_INTERFERON_GAMMA_RESPONSE	CASP7
HALLMARK_INTERFERON_GAMMA_RESPONSE	IFI27
HALLMARK_INTERFERON_GAMMA_RESPONSE	B2M
HALLMARK_INTERFERON_GAMMA_RESPONSE	BATF2
HALLMARK_INTERFERON_GAMMA_RESPONSE	IRF2
HALLMARK_INTERFERON_GAMMA_RESPONSE	TAP1
HALLMARK_INTERFERON_GAMMA_RESPONSE	STAT3
HALLMARK_INTERFERON_GAMMA_RESPONSE	VAMP5
HALLMARK_INTERFERON_GAMMA_RESPONSE	CXCL10
HALLMARK_INTERFERON_GAMMA_RESPONSE	CXCL11
HALLMARK_INTERFERON_GAMMA_RESPONSE	METTL7B
HALLMARK_INTERFERON_GAMMA_RESPONSE	STAT2
HALLMARK_INTERFERON_GAMMA_RESPONSE	FPR1
HALLMARK_INTERFERON_GAMMA_RESPONSE	ISG20
HALLMARK_INTERFERON_GAMMA_RESPONSE	BPGM
HALLMARK_INTERFERON_GAMMA_RESPONSE	MYD88
HALLMARK_INTERFERON_GAMMA_RESPONSE	PARP14
HALLMARK_INTERFERON_GAMMA_RESPONSE	RNF213
HALLMARK_INTERFERON_GAMMA_RESPONSE	SELP
HALLMARK_INTERFERON_GAMMA_RESPONSE	CMKLR1
HALLMARK_INTERFERON_GAMMA_RESPONSE	P2RY14
HALLMARK_INTERFERON_GAMMA_RESPONSE	PTPN2
HALLMARK_INTERFERON_GAMMA_RESPONSE	SAMD9L
HALLMARK_INTERFERON_GAMMA_RESPONSE	CIITA
HALLMARK_INTERFERON_GAMMA_RESPONSE	C1S
HALLMARK_INTERFERON_GAMMA_RESPONSE	GBP6
HALLMARK_INTERFERON_GAMMA_RESPONSE	MX2
HALLMARK_INTERFERON_GAMMA_RESPONSE	UPP1
HALLMARK_INTERFERON_GAMMA_RESPONSE	SOCS3
HALLMARK_INTERFERON_GAMMA_RESPONSE	PDE4B
HALLMARK_INTERFERON_GAMMA_RESPONSE	USP18
HALLMARK_INTERFERON_GAMMA_RESPONSE	IFITM2
HALLMARK_INTERFERON_GAMMA_RESPONSE	TNFAIP2
HALLMARK_INTERFERON_GAMMA_RESPONSE	SOCS1
HALLMARK_INTERFERON_GAMMA_RESPONSE	IRF7
HALLMARK_INTERFERON_GAMMA_RESPONSE	IFIT1
HALLMARK_INTERFERON_GAMMA_RESPONSE	ISG15
HALLMARK_INTERFERON_GAMMA_RESPONSE	PLSCR1
HALLMARK_INTERFERON_GAMMA_RESPONSE	TDRD7
HALLMARK_INTERFERON_GAMMA_RESPONSE	HLA-DRB1
HALLMARK_INTERFERON_GAMMA_RESPONSE	PTPN1
HALLMARK_INTERFERON_GAMMA_RESPONSE	HLA-DQA1
HALLMARK_INTERFERON_GAMMA_RESPONSE	CASP4
HALLMARK_INTERFERON_GAMMA_RESPONSE	PELI1
HALLMARK_INTERFERON_GAMMA_RESPONSE	PNP
HALLMARK_INTERFERON_GAMMA_RESPONSE	HLA-DMA
HALLMARK_INTERFERON_GAMMA_RESPONSE	PSMB8
HALLMARK_INTERFERON_GAMMA_RESPONSE	CFB
HALLMARK_INTERFERON_GAMMA_RESPONSE	HLA-G
HALLMARK_INTERFERON_GAMMA_RESPONSE	PSMB10
HALLMARK_INTERFERON_GAMMA_RESPONSE	HLA-B
HALLMARK_INTERFERON_GAMMA_RESPONSE	HLA-A
HALLMARK_INTERFERON_GAMMA_RESPONSE	KLRK1
HALLMARK_INTERFERON_GAMMA_RESPONSE	IRF9
HALLMARK_INTERFERON_GAMMA_RESPONSE	IFI30
HALLMARK_INTERFERON_GAMMA_RESPONSE	APOL6
HALLMARK_INTERFERON_GAMMA_RESPONSE	PSMB9
HALLMARK_INTERFERON_GAMMA_RESPONSE	TXNIP
HALLMARK_INTERFERON_GAMMA_RESPONSE	CCL5
HALLMARK_KRAS_SIGNALING_UP	CFH
HALLMARK_KRAS_SIGNALING_UP	TMEM176A
HALLMARK_KRAS_SIGNALING_UP	TFPI
HALLMARK_KRAS_SIGNALING_UP	CROT
HALLMARK_KRAS_SIGNALING_UP	ETV1
HALLMARK_KRAS_SIGNALING_UP	USH1C
HALLMARK_KRAS_SIGNALING_UP	PLAUR
HALLMARK_KRAS_SIGNALING_UP	GABRA3
HALLMARK_KRAS_SIGNALING_UP	SEMA3B
HALLMARK_KRAS_SIGNALING_UP	NR1H4
HALLMARK_KRAS_SIGNALING_UP	ADGRA2
HALLMARK_KRAS_SIGNALING_UP	BIRC3
HALLMARK_KRAS_SIGNALING_UP	TNFRSF1B
HALLMARK_KRAS_SIGNALING_UP	FLT4
HALLMARK_KRAS_SIGNALING_UP	HDAC9
HALLMARK_KRAS_SIGNALING_UP	PTCD2
HALLMARK_KRAS_SIGNALING_UP	SDCCAG8
HALLMARK_KRAS_SIGNALING_UP	TRAF1
HALLMARK_KRAS_SIGNALING_UP	DCBLD2
HALLMARK_KRAS_SIGNALING_UP	PRDM1
HALLMARK_KRAS_SIGNALING_UP	SNAP91
HALLMARK_KRAS_SIGNALING_UP	EVI5
HALLMARK_KRAS_SIGNALING_UP	TRIB2
HALLMARK_KRAS_SIGNALING_UP	PTGS2
HALLMARK_KRAS_SIGNALING_UP	ST6GAL1
HALLMARK_KRAS_SIGNALING_UP	CFHR2
HALLMARK_KRAS_SIGNALING_UP	EPB41L3
HALLMARK_KRAS_SIGNALING_UP	ABCB1
HALLMARK_KRAS_SIGNALING_UP	LAT2
HALLMARK_KRAS_SIGNALING_UP	PPP1R15A
HALLMARK_KRAS_SIGNALING_UP	MAP3K1
HALLMARK_KRAS_SIGNALING_UP	NRP1
HALLMARK_KRAS_SIGNALING_UP	MMP11
HALLMARK_KRAS_SIGNALING_UP	NIN
HALLMARK_KRAS_SIGNALING_UP	PLEK2
HALLMARK_KRAS_SIGNALING_UP	MMP9
HALLMARK_KRAS_SIGNALING_UP	PRELID3B
HALLMARK_KRAS_SIGNALING_UP	TLR8
HALLMARK_KRAS_SIGNALING_UP	AMMECR1
HALLMARK_KRAS_SIGNALING_UP	PCSK1N
HALLMARK_KRAS_SIGNALING_UP	CDADC1
HALLMARK_KRAS_SIGNALING_UP	CAB39L
HALLMARK_KRAS_SIGNALING_UP	FGF9
HALLMARK_KRAS_SIGNALING_UP	SCG3
HALLMARK_KRAS_SIGNALING_UP	CA2
HALLMARK_KRAS_SIGNALING_UP	PLAT
HALLMARK_KRAS_SIGNALING_UP	KCNN4
HALLMARK_KRAS_SIGNALING_UP	MAP4K1
HALLMARK_KRAS_SIGNALING_UP	CD37
HALLMARK_KRAS_SIGNALING_UP	RETN
HALLMARK_KRAS_SIGNALING_UP	AKT2
HALLMARK_KRAS_SIGNALING_UP	SCN1B
HALLMARK_KRAS_SIGNALING_UP	AVL9
HALLMARK_KRAS_SIGNALING_UP	TSPAN13
HALLMARK_KRAS_SIGNALING_UP	TMEM176B
HALLMARK_KRAS_SIGNALING_UP	ENG
HALLMARK_KRAS_SIGNALING_UP	DNMBP
HALLMARK_KRAS_SIGNALING_UP	CCSER2
HALLMARK_KRAS_SIGNALING_UP	MMD
HALLMARK_KRAS_SIGNALING_UP	CPE
HALLMARK_KRAS_SIGNALING_UP	ANXA10
HALLMARK_KRAS_SIGNALING_UP	VWA5A
HALLMARK_KRAS_SIGNALING_UP	IL10RA
HALLMARK_KRAS_SIGNALING_UP	CBL
HALLMARK_KRAS_SIGNALING_UP	CLEC4A
HALLMARK_KRAS_SIGNALING_UP	HBEGF
HALLMARK_KRAS_SIGNALING_UP	CCL20
HALLMARK_KRAS_SIGNALING_UP	GALNT3
HALLMARK_KRAS_SIGNALING_UP	IL1RL2
HALLMARK_KRAS_SIGNALING_UP	ID2
HALLMARK_KRAS_SIGNALING_UP	STRN
HALLMARK_KRAS_SIGNALING_UP	PRRX1
HALLMARK_KRAS_SIGNALING_UP	TSPAN1
HALLMARK_KRAS_SIGNALING_UP	PTBP2
HALLMARK_KRAS_SIGNALING_UP	HSD11B1
HALLMARK_KRAS_SIGNALING_UP	TNNT2
HALLMARK_KRAS_SIGNALING_UP	TNFAIP3
HALLMARK_KRAS_SIGNALING_UP	ARG1
HALLMARK_KRAS_SIGNALING_UP	SPP1
HALLMARK_KRAS_SIGNALING_UP	CCND2
HALLMARK_KRAS_SIGNALING_UP	ZNF639
HALLMARK_KRAS_SIGNALING_UP	CXCR4
HALLMARK_KRAS_SIGNALING_UP	INHBA
HALLMARK_KRAS_SIGNALING_UP	PLAU
HALLMARK_KRAS_SIGNALING_UP	G0S2
HALLMARK_KRAS_SIGNALING_UP	SLPI
HALLMARK_KRAS_SIGNALING_UP	F13A1
HALLMARK_KRAS_SIGNALING_UP	EREG
HALLMARK_KRAS_SIGNALING_UP	SOX9
HALLMARK_KRAS_SIGNALING_UP	IL1B
HALLMARK_KRAS_SIGNALING_UP	BMP2
HALLMARK_KRAS_SIGNALING_UP	GNG11
HALLMARK_KRAS_SIGNALING_UP	LIF
HALLMARK_KRAS_SIGNALING_UP	HOXD11
HALLMARK_KRAS_SIGNALING_UP	ALDH1A2
HALLMARK_KRAS_SIGNALING_UP	TPH1
HALLMARK_KRAS_SIGNALING_UP	GADD45G
HALLMARK_KRAS_SIGNALING_UP	PLVAP
HALLMARK_KRAS_SIGNALING_UP	AKAP12
HALLMARK_KRAS_SIGNALING_UP	GFPT2
HALLMARK_KRAS_SIGNALING_UP	ANO1
HALLMARK_KRAS_SIGNALING_UP	NR0B2
HALLMARK_KRAS_SIGNALING_UP	SNAP25
HALLMARK_KRAS_SIGNALING_UP	BTBD3
HALLMARK_KRAS_SIGNALING_UP	EPHB2
HALLMARK_KRAS_SIGNALING_UP	ADAMDEC1
HALLMARK_KRAS_SIGNALING_UP	NGF
HALLMARK_KRAS_SIGNALING_UP	MYCN
HALLMARK_KRAS_SIGNALING_UP	DOCK2
HALLMARK_KRAS_SIGNALING_UP	EMP1
HALLMARK_KRAS_SIGNALING_UP	ETS1
HALLMARK_KRAS_SIGNALING_UP	MAP7
HALLMARK_KRAS_SIGNALING_UP	SPRY2
HALLMARK_KRAS_SIGNALING_UP	LCP1
HALLMARK_KRAS_SIGNALING_UP	GPNMB
HALLMARK_KRAS_SIGNALING_UP	WDR33
HALLMARK_KRAS_SIGNALING_UP	GYPC
HALLMARK_KRAS_SIGNALING_UP	KLF4
HALLMARK_KRAS_SIGNALING_UP	IL33
HALLMARK_KRAS_SIGNALING_UP	RBP4
HALLMARK_KRAS_SIGNALING_UP	PRKG2
HALLMARK_KRAS_SIGNALING_UP	DUSP6
HALLMARK_KRAS_SIGNALING_UP	IRF8
HALLMARK_KRAS_SIGNALING_UP	CBX8
HALLMARK_KRAS_SIGNALING_UP	RGS16
HALLMARK_KRAS_SIGNALING_UP	MALL
HALLMARK_KRAS_SIGNALING_UP	CBR4
HALLMARK_KRAS_SIGNALING_UP	IGFBP3
HALLMARK_KRAS_SIGNALING_UP	IL2RG
HALLMARK_KRAS_SIGNALING_UP	MPZL2
HALLMARK_KRAS_SIGNALING_UP	ADAM8
HALLMARK_KRAS_SIGNALING_UP	ADAM17
HALLMARK_KRAS_SIGNALING_UP	FBXO4
HALLMARK_KRAS_SIGNALING_UP	RABGAP1L
HALLMARK_KRAS_SIGNALING_UP	ATG10
HALLMARK_KRAS_SIGNALING_UP	USP12
HALLMARK_KRAS_SIGNALING_UP	SPARCL1
HALLMARK_KRAS_SIGNALING_UP	PTPRR
HALLMARK_KRAS_SIGNALING_UP	ANKH
HALLMARK_KRAS_SIGNALING_UP	LY96
HALLMARK_KRAS_SIGNALING_UP	WNT7A
HALLMARK_KRAS_SIGNALING_UP	TSPAN7
HALLMARK_KRAS_SIGNALING_UP	HKDC1
HALLMARK_KRAS_SIGNALING_UP	FCER1G
HALLMARK_KRAS_SIGNALING_UP	ACE
HALLMARK_KRAS_SIGNALING_UP	ITGB2
HALLMARK_KRAS_SIGNALING_UP	LAPTM5
HALLMARK_KRAS_SIGNALING_UP	ADGRL4
HALLMARK_KRAS_SIGNALING_UP	PIGR
HALLMARK_KRAS_SIGNALING_UP	CTSS
HALLMARK_KRAS_SIGNALING_UP	PPBP
HALLMARK_KRAS_SIGNALING_UP	GUCY1A1
HALLMARK_KRAS_SIGNALING_UP	ITGA2
HALLMARK_KRAS_SIGNALING_UP	F2RL1
HALLMARK_KRAS_SIGNALING_UP	CSF2
HALLMARK_KRAS_SIGNALING_UP	TMEM100
HALLMARK_KRAS_SIGNALING_UP	MMP10
HALLMARK_KRAS_SIGNALING_UP	MTMR10
HALLMARK_KRAS_SIGNALING_UP	SCG5
HALLMARK_KRAS_SIGNALING_UP	GPRC5B
HALLMARK_KRAS_SIGNALING_UP	IGF2
HALLMARK_KRAS_SIGNALING_UP	ANGPTL4
HALLMARK_KRAS_SIGNALING_UP	KIF5C
HALLMARK_KRAS_SIGNALING_UP	IL7R
HALLMARK_KRAS_SIGNALING_UP	CXCL10
HALLMARK_KRAS_SIGNALING_UP	TOR1AIP2
HALLMARK_KRAS_SIGNALING_UP	C3AR1
HALLMARK_KRAS_SIGNALING_UP	BPGM
HALLMARK_KRAS_SIGNALING_UP	GLRX
HALLMARK_KRAS_SIGNALING_UP	TRIB1
HALLMARK_KRAS_SIGNALING_UP	JUP
HALLMARK_KRAS_SIGNALING_UP	RBM4
HALLMARK_KRAS_SIGNALING_UP	CMKLR1
HALLMARK_KRAS_SIGNALING_UP	BTC
HALLMARK_KRAS_SIGNALING_UP	ETV4
HALLMARK_KRAS_SIGNALING_UP	CIDEA
HALLMARK_KRAS_SIGNALING_UP	FUCA1
HALLMARK_KRAS_SIGNALING_UP	SATB1
HALLMARK_KRAS_SIGNALING_UP	PCP4
HALLMARK_KRAS_SIGNALING_UP	ALDH1A3
HALLMARK_KRAS_SIGNALING_UP	IKZF1
HALLMARK_KRAS_SIGNALING_UP	NAP1L2
HALLMARK_KRAS_SIGNALING_UP	RELN
HALLMARK_KRAS_SIGNALING_UP	APOD
HALLMARK_KRAS_SIGNALING_UP	SERPINA3
HALLMARK_KRAS_SIGNALING_UP	YRDC
HALLMARK_KRAS_SIGNALING_UP	PDCD1LG2
HALLMARK_KRAS_SIGNALING_UP	ERO1A
HALLMARK_KRAS_SIGNALING_UP	CSF2RA
HALLMARK_KRAS_SIGNALING_UP	PEG3
HALLMARK_KRAS_SIGNALING_UP	ITGBL1
HALLMARK_KRAS_SIGNALING_UP	ZNF277
HALLMARK_KRAS_SIGNALING_UP	MAFB
HALLMARK_KRAS_SIGNALING_UP	PSMB8
HALLMARK_KRAS_SIGNALING_UP	CFB
HALLMARK_KRAS_SIGNALING_UP	ETV5
HALLMARK_KRAS_SIGNALING_UP	TMEM158
HALLMARK_KRAS_SIGNALING_UP	PECAM1
HALLMARK_KRAS_SIGNALING_UP	SPON1
HALLMARK_KRAS_SIGNALING_UP	H2BC3
HALLMARK_MYC_TARGETS_V1	NDUFAB1
HALLMARK_MYC_TARGETS_V1	IFRD1
HALLMARK_MYC_TARGETS_V1	PSMC4
HALLMARK_MYC_TARGETS_V1	PSMA4
HALLMARK_MYC_TARGETS_V1	NOP16
HALLMARK_MYC_TARGETS_V1	FAM120A
HALLMARK_MYC_TARGETS_V1	CUL1
HALLMARK_MYC_TARGETS_V1	RPL18
HALLMARK_MYC_TARGETS_V1	KARS1
HALLMARK_MYC_TARGETS_V1	PABPC1
HALLMARK_MYC_TARGETS_V1	MCM2
HALLMARK_MYC_TARGETS_V1	CLNS1A
HALLMARK_MYC_TARGETS_V1	SLC25A3
HALLMARK_MYC_TARGETS_V1	EXOSC7
HALLMARK_MYC_TARGETS_V1	MCM6
HALLMARK_MYC_TARGETS_V1	SNRPA
HALLMARK_MYC_TARGETS_V1	VDAC3
HALLMARK_MYC_TARGETS_V1	XPO1
HALLMARK_MYC_TARGETS_V1	RPS5
HALLMARK_MYC_TARGETS_V1	STARD7
HALLMARK_MYC_TARGETS_V1	CAD
HALLMARK_MYC_TARGETS_V1	DDX18
HALLMARK_MYC_TARGETS_V1	RPL6
HALLMARK_MYC_TARGETS_V1	RPLP0
HALLMARK_MYC_TARGETS_V1	PABPC4
HALLMARK_MYC_TARGETS_V1	HNRNPC
HALLMARK_MYC_TARGETS_V1	CDC45
HALLMARK_MYC_TARGETS_V1	SRPK1
HALLMARK_MYC_TARGETS_V1	HSP90AB1
HALLMARK_MYC_TARGETS_V1	PSMD8
HALLMARK_MYC_TARGETS_V1	RANBP1
HALLMARK_MYC_TARGETS_V1	SF3A1
HALLMARK_MYC_TARGETS_V1	SNRPD3
HALLMARK_MYC_TARGETS_V1	MCM5
HALLMARK_MYC_TARGETS_V1	EIF3D
HALLMARK_MYC_TARGETS_V1	PSMC6
HALLMARK_MYC_TARGETS_V1	ERH
HALLMARK_MYC_TARGETS_V1	APEX1
HALLMARK_MYC_TARGETS_V1	PSMA6
HALLMARK_MYC_TARGETS_V1	PSMA7
HALLMARK_MYC_TARGETS_V1	NOP56
HALLMARK_MYC_TARGETS_V1	CSTF2
HALLMARK_MYC_TARGETS_V1	PRPS2
HALLMARK_MYC_TARGETS_V1	PGK1
HALLMARK_MYC_TARGETS_V1	PSMD7
HALLMARK_MYC_TARGETS_V1	GSPT1
HALLMARK_MYC_TARGETS_V1	EIF3J
HALLMARK_MYC_TARGETS_V1	MCM4
HALLMARK_MYC_TARGETS_V1	FBL
HALLMARK_MYC_TARGETS_V1	PRPF31
HALLMARK_MYC_TARGETS_V1	SSBP1
HALLMARK_MYC_TARGETS_V1	EIF3B
HALLMARK_MYC_TARGETS_V1	AIMP2
HALLMARK_MYC_TARGETS_V1	PSMA2
HALLMARK_MYC_TARGETS_V1	POLD2
HALLMARK_MYC_TARGETS_V1	EIF4H
HALLMARK_MYC_TARGETS_V1	PSMD3
HALLMARK_MYC_TARGETS_V1	KPNB1
HALLMARK_MYC_TARGETS_V1	C1QBP
HALLMARK_MYC_TARGETS_V1	YWHAE
HALLMARK_MYC_TARGETS_V1	RPL34
HALLMARK_MYC_TARGETS_V1	DHX15
HALLMARK_MYC_TARGETS_V1	EIF4G2
HALLMARK_MYC_TARGETS_V1	PTGES3
HALLMARK_MYC_TARGETS_V1	HDDC2
HALLMARK_MYC_TARGETS_V1	SRSF3
HALLMARK_MYC_TARGETS_V1	NCBP2
HALLMARK_MYC_TARGETS_V1	RRP9
HALLMARK_MYC_TARGETS_V1	EEF1B2
HALLMARK_MYC_TARGETS_V1	PSMD14
HALLMARK_MYC_TARGETS_V1	PPM1G
HALLMARK_MYC_TARGETS_V1	CCT4
HALLMARK_MYC_TARGETS_V1	HSPE1
HALLMARK_MYC_TARGETS_V1	ODC1
HALLMARK_MYC_TARGETS_V1	SRSF7
HALLMARK_MYC_TARGETS_V1	ORC2
HALLMARK_MYC_TARGETS_V1	RPL22
HALLMARK_MYC_TARGETS_V1	SRM
HALLMARK_MYC_TARGETS_V1	CDC20
HALLMARK_MYC_TARGETS_V1	RAD23B
HALLMARK_MYC_TARGETS_V1	SET
HALLMARK_MYC_TARGETS_V1	TCP1
HALLMARK_MYC_TARGETS_V1	ETF1
HALLMARK_MYC_TARGETS_V1	TARDBP
HALLMARK_MYC_TARGETS_V1	COPS5
HALLMARK_MYC_TARGETS_V1	CBX3
HALLMARK_MYC_TARGETS_V1	HNRNPA2B1
HALLMARK_MYC_TARGETS_V1	PRDX4
HALLMARK_MYC_TARGETS_V1	CDK2
HALLMARK_MYC_TARGETS_V1	RPS10
HALLMARK_MYC_TARGETS_V1	GLO1
HALLMARK_MYC_TARGETS_V1	DEK
HALLMARK_MYC_TARGETS_V1	GOT2
HALLMARK_MYC_TARGETS_V1	SNRPD2
HALLMARK_MYC_TARGETS_V1	SNRPB2
HALLMARK_MYC_TARGETS_V1	HNRNPR
HALLMARK_MYC_TARGETS_V1	EIF2S2
HALLMARK_MYC_TARGETS_V1	PSMB2
HALLMARK_MYC_TARGETS_V1	UBA2
HALLMARK_MYC_TARGETS_V1	CANX
HALLMARK_MYC_TARGETS_V1	DUT
HALLMARK_MYC_TARGETS_V1	PSMA1
HALLMARK_MYC_TARGETS_V1	LSM7
HALLMARK_MYC_TARGETS_V1	TRIM28
HALLMARK_MYC_TARGETS_V1	SNRPA1
HALLMARK_MYC_TARGETS_V1	RAN
HALLMARK_MYC_TARGETS_V1	PCNA
HALLMARK_MYC_TARGETS_V1	EIF2S1
HALLMARK_MYC_TARGETS_V1	YWHAQ
HALLMARK_MYC_TARGETS_V1	LDHA
HALLMARK_MYC_TARGETS_V1	SYNCRIP
HALLMARK_MYC_TARGETS_V1	CDK4
HALLMARK_MYC_TARGETS_V1	HNRNPA1
HALLMARK_MYC_TARGETS_V1	CCT7
HALLMARK_MYC_TARGETS_V1	PWP1
HALLMARK_MYC_TARGETS_V1	SRSF1
HALLMARK_MYC_TARGETS_V1	TRA2B
HALLMARK_MYC_TARGETS_V1	EPRS1
HALLMARK_MYC_TARGETS_V1	NCBP1
HALLMARK_MYC_TARGETS_V1	MYC
HALLMARK_MYC_TARGETS_V1	RPS6
HALLMARK_MYC_TARGETS_V1	SSB
HALLMARK_MYC_TARGETS_V1	HNRNPD
HALLMARK_MYC_TARGETS_V1	RPS2
HALLMARK_MYC_TARGETS_V1	TXNL4A
HALLMARK_MYC_TARGETS_V1	SERBP1
HALLMARK_MYC_TARGETS_V1	HDGF
HALLMARK_MYC_TARGETS_V1	MRPL9
HALLMARK_MYC_TARGETS_V1	ILF2
HALLMARK_MYC_TARGETS_V1	ACP1
HALLMARK_MYC_TARGETS_V1	SNRPG
HALLMARK_MYC_TARGETS_V1	HSPD1
HALLMARK_MYC_TARGETS_V1	CCNA2
HALLMARK_MYC_TARGETS_V1	G3BP1
HALLMARK_MYC_TARGETS_V1	NHP2
HALLMARK_MYC_TARGETS_V1	POLE3
HALLMARK_MYC_TARGETS_V1	RPS3
HALLMARK_MYC_TARGETS_V1	CCT5
HALLMARK_MYC_TARGETS_V1	EIF4E
HALLMARK_MYC_TARGETS_V1	HNRNPU
HALLMARK_MYC_TARGETS_V1	TOMM70
HALLMARK_MYC_TARGETS_V1	BUB3
HALLMARK_MYC_TARGETS_V1	VBP1
HALLMARK_MYC_TARGETS_V1	U2AF1
HALLMARK_MYC_TARGETS_V1	SRSF2
HALLMARK_MYC_TARGETS_V1	EIF4A1
HALLMARK_MYC_TARGETS_V1	USP1
HALLMARK_MYC_TARGETS_V1	CCT3
HALLMARK_MYC_TARGETS_V1	RFC4
HALLMARK_MYC_TARGETS_V1	GNL3
HALLMARK_MYC_TARGETS_V1	H2AZ1
HALLMARK_MYC_TARGETS_V1	MAD2L1
HALLMARK_MYC_TARGETS_V1	ABCE1
HALLMARK_MYC_TARGETS_V1	PRDX3
HALLMARK_MYC_TARGETS_V1	HPRT1
HALLMARK_MYC_TARGETS_V1	DDX21
HALLMARK_MYC_TARGETS_V1	NOLC1
HALLMARK_MYC_TARGETS_V1	CCT2
HALLMARK_MYC_TARGETS_V1	MCM7
HALLMARK_MYC_TARGETS_V1	PHB
HALLMARK_MYC_TARGETS_V1	SNRPD1
HALLMARK_MYC_TARGETS_V1	RRM1
HALLMARK_MYC_TARGETS_V1	PCBP1
HALLMARK_MYC_TARGETS_V1	CNBP
HALLMARK_MYC_TARGETS_V1	UBE2E1
HALLMARK_MYC_TARGETS_V1	HNRNPA3
HALLMARK_MYC_TARGETS_V1	PA2G4
HALLMARK_MYC_TARGETS_V1	RSL1D1
HALLMARK_MYC_TARGETS_V1	CTPS1
HALLMARK_MYC_TARGETS_V1	LSM2
HALLMARK_MYC_TARGETS_V1	SMARCC1
HALLMARK_MYC_TARGETS_V1	EIF1AX
HALLMARK_MYC_TARGETS_V1	PSMD1
HALLMARK_MYC_TARGETS_V1	TYMS
HALLMARK_MYC_TARGETS_V1	AP3S1
HALLMARK_MYC_TARGETS_V1	IMPDH2
HALLMARK_MYC_TARGETS_V1	COX5A
HALLMARK_MYC_TARGETS_V1	TUFM
HALLMARK_MYC_TARGETS_V1	CYC1
HALLMARK_MYC_TARGETS_V1	NPM1
HALLMARK_MYC_TARGETS_V1	KPNA2
HALLMARK_MYC_TARGETS_V1	RUVBL2
HALLMARK_MYC_TARGETS_V1	XPOT
HALLMARK_MYC_TARGETS_V1	UBE2L3
HALLMARK_MYC_TARGETS_V1	NAP1L1
HALLMARK_MYC_TARGETS_V1	RPL14
HALLMARK_MYC_TARGETS_V1	SF3B3
HALLMARK_MYC_TARGETS_V1	PPIA
HALLMARK_MYC_TARGETS_V1	IARS1
HALLMARK_MYC_TARGETS_V1	XRCC6
HALLMARK_MYC_TARGETS_V1	HDAC2
HALLMARK_MYC_TARGETS_V1	TFDP1
HALLMARK_MYC_TARGETS_V1	MRPS18B
HALLMARK_MYC_TARGETS_V1	RACK1
HALLMARK_MYC_TARGETS_V1	RNPS1
HALLMARK_MYC_TARGETS_V1	VDAC1
HALLMARK_MYC_TARGETS_V1	MRPL23
[truncated: 1,704 more rows]
