# Supplementary material for: Deconvolution of clinical variance in CAR-T cell pharmacology and response
Source: Nat Biotechnol. 2023 Feb 27;41(11):1606–17. doi: 10.1038/s41587-023-01687-x (PMC10635825; doi:10.1038/s41587-023-01687-x)
Supplement: Supplementary file 6 — Gene sets and enrichment statistics for CR versus NR/PR/RL group comparisons in the Fraietta et al., Bai et al. and Haradhvala et al. Kymriah and Yescarta datasets. [file 41587_2023_1687_MOESM6_ESM.xlsx]

## Sheet: Fraietta (2018)
pathway	source	ES	NES	pval	padj	size	dataset
JAK.STAT Signalling	Pathways.PROGENy	0.681427	2.52809	2.4e-12	3.12e-11	88	Fraietta 2018
INTERFERON_GAMMA_RESPONSE	Pathways.PROGENy	0.486063	1.95817	8.09e-08	5.26e-07	160	Fraietta 2018
INTERFERON_ALPHA_RESPONSE	Pathways.PROGENy	0.585129	2.12686	2.15e-07	9.33e-07	78	Fraietta 2018
HALLMARK_INTERFERON_GAMMA_RESPONSE	Pathways.Hallmark	0.486063	1.96294	1.06e-07	5.31e-06	160	Fraietta 2018
UNSTIMULATED_VS_STIMULATED_MEMORY_T_CELL	Pathways.Fraietta2018	0.696606	2.2575	5.02e-07	6.53e-06	42	Fraietta 2018
HALLMARK_INTERFERON_ALPHA_RESPONSE	Pathways.Hallmark	0.585129	2.13071	3.19e-07	7.97e-06	78	Fraietta 2018
HALLMARK_E2F_TARGETS	Pathways.Hallmark	-0.55125	-1.82146	5.73e-07	9.54e-06	187	Fraietta 2018
NON_EXHAUSTED_T_CELL	Pathways.Fraietta2018	0.85289	2.19945	2.05e-06	1.33e-05	16	Fraietta 2018
RESTING_VS_BYSTANDER_ACTIVATED_CD4Pos_T_CELL	Pathways.Fraietta2018	0.737964	2.14796	2.99e-05	0.000129444	26	Fraietta 2018
REACTOME_CELL_CYCLE	Pathways.reactome	-0.468495	-1.61181	1.24e-06	0.000835463	354	Fraietta 2018
CAR28z Tonic Signalling	Pathways.PROGENy	0.59323	1.85594	0.000819059	0.00266194	36	Fraietta 2018
REACTOME_INTERFERON_SIGNALING	Pathways.reactome	0.470812	1.81348	2.69e-05	0.00604981	113	Fraietta 2018
REACTOME_CELL_CYCLE_MITOTIC	Pathways.reactome	-0.47719	-1.62427	2.41e-05	0.00604981	288	Fraietta 2018
HALLMARK_EPITHELIAL_MESENCHYMAL_TRANSITION	Pathways.Hallmark	-0.512633	-1.63336	0.000644315	0.00805393	126	Fraietta 2018
REACTOME_INTERFERON_ALPHA_BETA_SIGNALING	Pathways.reactome	0.640274	2.02848	5.93e-05	0.00998554	38	Fraietta 2018
HALLMARK_XENOBIOTIC_METABOLISM	Pathways.Hallmark	-0.483885	-1.56019	0.00153067	0.0109334	141	Fraietta 2018
HALLMARK_MYOGENESIS	Pathways.Hallmark	-0.487529	-1.57781	0.0011335	0.0109334	147	Fraietta 2018
HALLMARK_ANGIOGENESIS	Pathways.Hallmark	-0.742135	-1.7746	0.00140968	0.0109334	20	Fraietta 2018
REACTOME_DNA_REPLICATION	Pathways.reactome	-0.513399	-1.68599	8.56e-05	0.0115383	174	Fraietta 2018
HALLMARK_ESTROGEN_RESPONSE_LATE	Pathways.Hallmark	-0.479266	-1.54744	0.00194061	0.0121288	143	Fraietta 2018
HALLMARK_CHOLESTEROL_HOMEOSTASIS	Pathways.Hallmark	-0.548132	-1.60972	0.00446946	0.0248303	65	Fraietta 2018
HALLMARK_APICAL_JUNCTION	Pathways.Hallmark	-0.462017	-1.4907	0.00521929	0.0260965	142	Fraietta 2018
HALLMARK_COAGULATION	Pathways.Hallmark	-0.510668	-1.55812	0.00574592	0.0261178	86	Fraietta 2018
CONVENTIONAL_VS_.EFFECTOR_MEMORY_T_CELL	Pathways.Fraietta2018	0.572829	1.68106	0.00869425	0.0282563	27	Fraietta 2018
HALLMARK_KRAS_SIGNALING_UP	Pathways.Hallmark	-0.455626	-1.46479	0.00828911	0.034538	137	Fraietta 2018
NAiVE_VS_ACTIVATED_TH2_CD4Pos_T_CELL	Pathways.Fraietta2018	0.548449	1.59635	0.0187285	0.0371974	26	Fraietta 2018
EARLY_MEMORY_T_CELL	Pathways.Fraietta2018	0.504979	1.55186	0.0200294	0.0371974	33	Fraietta 2018
EXHAUSTED_T_CELL	Pathways.Fraietta2018	-0.589576	-1.55771	0.0169525	0.0371974	34	Fraietta 2018
MULTIPOTENT_PROGENITOR_VS_CD4Pos_T_CELL	Pathways.Fraietta2018	0.438517	1.46578	0.0252199	0.0409824	49	Fraietta 2018
HALLMARK_MYC_TARGETS_V1	Pathways.Hallmark	-0.424968	-1.40229	0.0120165	0.0462174	184	Fraietta 2018
alpha-beta T cell activation	Pathways.DAVID	0.791361	2.10225	1.97e-05	0.0585261	18	Fraietta 2018
multicellular organismal process	Pathways.DAVID	-0.359715	-1.28117	1.27e-05	0.0585261	1931	Fraietta 2018
HALLMARK_HEDGEHOG_SIGNALING	Pathways.Hallmark	-0.624228	-1.57338	0.0174541	0.0623362	26	Fraietta 2018
developmental process	Pathways.DAVID	-0.359113	-1.27789	3.34e-05	0.0660151	1706	Fraietta 2018
HALLMARK_MTORC1_SIGNALING	Pathways.Hallmark	-0.412465	-1.35963	0.0223358	0.0744526	182	Fraietta 2018
HALLMARK_ALLOGRAFT_REJECTION	Pathways.Hallmark	0.327112	1.30603	0.0240618	0.0751932	148	Fraietta 2018
organ development	Pathways.DAVID	-0.379865	-1.34464	5.09e-05	0.0754455	1005	Fraietta 2018
p53 Signalling	Pathways.PROGENy	-0.487904	-1.43967	0.0294268	0.0765097	67	Fraietta 2018
HALLMARK_TNFA_SIGNALING_VIA_NFKB	Pathways.Hallmark	0.313978	1.27371	0.0296004	0.0807009	166	Fraietta 2018
HALLMARK_ESTROGEN_RESPONSE_EARLY	Pathways.Hallmark	-0.418744	-1.35615	0.0303599	0.0807009	148	Fraietta 2018
HALLMARK_MYC_TARGETS_V2	Pathways.Hallmark	-0.507392	-1.45375	0.0306663	0.0807009	55	Fraietta 2018
HALLMARK_ADIPOGENESIS	Pathways.Hallmark	-0.409632	-1.33692	0.0345066	0.0862665	162	Fraietta 2018
REACTOME_CYTOKINE_SIGNALING_IN_IMMUNE_SYSTEM	Pathways.reactome	0.352444	1.46491	0.00116473	0.0955994	211	Fraietta 2018
REACTOME_S_PHASE	Pathways.reactome	-0.522251	-1.62258	0.00141839	0.0955994	101	Fraietta 2018
REACTOME_CLASS_B_2_SECRETIN_FAMILY_RECEPTORS	Pathways.reactome	-0.616271	-1.74573	0.000895818	0.0955994	51	Fraietta 2018
REACTOME_DNA_STRAND_ELONGATION	Pathways.reactome	-0.68709	-1.76466	0.00140022	0.0955994	29	Fraietta 2018
REACTOME_GLUCAGON_SIGNALING_IN_METABOLIC_REGULATION	Pathways.reactome	-0.722188	-1.78921	0.0010781	0.0955994	24	Fraietta 2018
BIOCARTA_IL22BP_PATHWAY	Pathways.biocarta	0.761206	1.89885	0.00105013	0.0965393	14	Fraietta 2018
BIOCARTA_IL3_PATHWAY	Pathways.biocarta	0.769367	1.88152	0.00122736	0.0965393	13	Fraietta 2018
BIOCARTA_IL2RB_PATHWAY	Pathways.biocarta	0.586972	1.83748	0.00133464	0.0965393	36	Fraietta 2018
BIOCARTA_BCR_PATHWAY	Pathways.biocarta	-0.661873	-1.73153	0.00187524	0.101732	32	Fraietta 2018
REACTOME_TRANSMISSION_ACROSS_CHEMICAL_SYNAPSES	Pathways.reactome	-0.506256	-1.59873	0.00166107	0.101778	116	Fraietta 2018
alpha-beta T cell differentiation	Pathways.DAVID	0.805449	2.04159	0.000121164	0.108211	15	Fraietta 2018
positive regulation of natural killer cell mediated cytotoxicity	Pathways.DAVID	0.894507	1.91939	0.000127737	0.108211	8	Fraietta 2018
positive regulation of natural killer cell mediated immunity	Pathways.DAVID	0.894507	1.91939	0.000127737	0.108211	8	Fraietta 2018
REACTOME_INTERFERON_GAMMA_SIGNALING	Pathways.reactome	0.539463	1.73807	0.00226253	0.108924	41	Fraietta 2018
REACTOME_MITOTIC_M_M_G1_PHASES	Pathways.reactome	-0.470603	-1.52969	0.00220134	0.108924	155	Fraietta 2018
REACTOME_SYNTHESIS_OF_DNA	Pathways.reactome	-0.532588	-1.62152	0.00207137	0.108924	85	Fraietta 2018
REACTOME_MITOTIC_PROMETAPHASE	Pathways.reactome	-0.537572	-1.61882	0.00288974	0.128234	78	Fraietta 2018
REACTOME_CHOLESTEROL_BIOSYNTHESIS	Pathways.reactome	-0.70759	-1.72375	0.00304414	0.128234	22	Fraietta 2018
REACTOME_GPCR_LIGAND_BINDING	Pathways.reactome	-0.452339	-1.48547	0.00370957	0.131592	174	Fraietta 2018
REACTOME_GAP_JUNCTION_ASSEMBLY	Pathways.reactome	-0.893675	-1.63613	0.00364211	0.131592	6	Fraietta 2018
REACTOME_REGULATION_OF_WATER_BALANCE_BY_RENAL_AQUAPORINS	Pathways.reactome	-0.650922	-1.70215	0.00352374	0.131592	32	Fraietta 2018
REACTOME_OTHER_SEMAPHORIN_INTERACTIONS	Pathways.reactome	0.748139	1.78912	0.00419006	0.141205	12	Fraietta 2018
REACTOME_NEUROTRANSMITTER_RECEPTOR_BINDING_AND_DOWNSTREAM_TRANSMISSION_IN_THE_POSTSYNAPTIC_CELL	Pathways.reactome	-0.517262	-1.57251	0.00455957	0.141781	84	Fraietta 2018
REACTOME_AQUAPORIN_MEDIATED_TRANSPORT	Pathways.reactome	-0.638477	-1.67935	0.00462786	0.141781	33	Fraietta 2018
HALLMARK_UV_RESPONSE_DN	Pathways.Hallmark	-0.414839	-1.31198	0.0604201	0.143857	117	Fraietta 2018
system development	Pathways.DAVID	-0.36172	-1.28349	0.000210105	0.15574	1251	Fraietta 2018
REACTOME_NEURONAL_SYSTEM	Pathways.reactome	-0.445458	-1.46123	0.00550887	0.161434	172	Fraietta 2018
HALLMARK_G2M_CHECKPOINT	Pathways.Hallmark	-0.382041	-1.25877	0.0725896	0.164976	181	Fraietta 2018
KEGG_JAK_STAT_SIGNALING_PATHWAY	Pathways.KEGG	0.419388	1.59527	0.00178274	0.165795	105	Fraietta 2018
KEGG_CYTOKINE_CYTOKINE_RECEPTOR_INTERACTION	Pathways.KEGG	0.373498	1.50381	0.00117954	0.165795	160	Fraietta 2018
HALLMARK_HYPOXIA	Pathways.Hallmark	-0.38768	-1.26279	0.0783044	0.170227	158	Fraietta 2018
anatomical structure development	Pathways.DAVID	-0.358656	-1.27354	0.000260073	0.171359	1348	Fraietta 2018
CD4-positive, alpha beta T cell differentiation	Pathways.DAVID	0.908243	1.88179	0.000297891	0.176649	7	Fraietta 2018
HALLMARK_GLYCOLYSIS	Pathways.Hallmark	-0.379856	-1.24548	0.0874459	0.182179	170	Fraietta 2018
EXHAUSTED_VS_EFFECTOR_T_CELL	Pathways.Fraietta2018	-0.583629	-1.33158	0.130129	0.187964	16	Fraietta 2018
multicellular organismal development	Pathways.DAVID	-0.350636	-1.24679	0.000350053	0.18871	1560	Fraietta 2018
regulation of natural killer cell mediated cytotoxicity	Pathways.DAVID	0.86555	1.91708	0.000462368	0.19157	9	Fraietta 2018
regulation of natural killer cell mediated immunity	Pathways.DAVID	0.86555	1.91708	0.000462368	0.19157	9	Fraietta 2018
DNA replication	Pathways.DAVID	-0.525065	-1.6598	0.000462694	0.19157	118	Fraietta 2018
osteoblast differentiation	Pathways.DAVID	-0.697327	-1.81215	0.000484579	0.19157	31	Fraietta 2018
KEGG_FOCAL_ADHESION	Pathways.KEGG	-0.461469	-1.50366	0.00319971	0.198382	160	Fraietta 2018
positive regulation of cytokine biosynthetic process	Pathways.DAVID	0.695693	2.00551	0.000536362	0.198789	25	Fraietta 2018
REACTOME_SHC1_EVENTS_IN_ERBB4_SIGNALING	Pathways.reactome	0.659404	1.73019	0.00799427	0.203742	17	Fraietta 2018
REACTOME_GRB2_EVENTS_IN_ERBB2_SIGNALING	Pathways.reactome	0.657984	1.72646	0.00830946	0.203742	17	Fraietta 2018
REACTOME_REGULATION_OF_IFNA_SIGNALING	Pathways.reactome	0.757153	1.72484	0.0086534	0.203742	10	Fraietta 2018
REACTOME_PLATELET_SENSITIZATION_BY_LDL	Pathways.reactome	0.690749	1.72221	0.00996733	0.203742	14	Fraietta 2018
REACTOME_G_ALPHA_S_SIGNALLING_EVENTS	Pathways.reactome	-0.527379	-1.54142	0.010857	0.203742	63	Fraietta 2018
REACTOME_E2F_MEDIATED_REGULATION_OF_DNA_REPLICATION	Pathways.reactome	-0.613927	-1.60541	0.0111847	0.203742	32	Fraietta 2018
REACTOME_ACTIVATION_OF_ATR_IN_RESPONSE_TO_REPLICATION_STRESS	Pathways.reactome	-0.607665	-1.61569	0.0095644	0.203742	35	Fraietta 2018
REACTOME_MUSCLE_CONTRACTION	Pathways.reactome	-0.621712	-1.61619	0.0100506	0.203742	31	Fraietta 2018
REACTOME_G2_M_CHECKPOINTS	Pathways.reactome	-0.591966	-1.61778	0.00756209	0.203742	41	Fraietta 2018
REACTOME_PROSTACYCLIN_SIGNALLING_THROUGH_PROSTACYCLIN_RECEPTOR	Pathways.reactome	-0.73388	-1.62723	0.0110826	0.203742	14	Fraietta 2018
REACTOME_POST_CHAPERONIN_TUBULIN_FOLDING_PATHWAY	Pathways.reactome	-0.705715	-1.63082	0.011121	0.203742	17	Fraietta 2018
REACTOME_INTEGRIN_ALPHAIIB_BETA3_SIGNALING	Pathways.reactome	-0.664688	-1.63311	0.0100191	0.203742	23	Fraietta 2018
REACTOME_G_BETA_GAMMA_SIGNALLING_THROUGH_PLC_BETA	Pathways.reactome	-0.725811	-1.63329	0.0106517	0.203742	15	Fraietta 2018
REACTOME_INHIBITION_OF_VOLTAGE_GATED_CA2_CHANNELS_VIA_GBETA_GAMMA_SUBUNITS	Pathways.reactome	-0.768328	-1.64773	0.00771057	0.203742	12	Fraietta 2018
MEMORY_VS_EFFECTOR_CD8Pos_T_CELL	Pathways.Fraietta2018	-0.538567	-1.28763	0.156771	0.203803	20	Fraietta 2018
KEGG_ANTIGEN_PROCESSING_AND_PRESENTATION	Pathways.KEGG	0.54596	1.72304	0.00447491	0.208083	37	Fraietta 2018
tissue development	Pathways.DAVID	-0.416678	-1.43674	0.00060276	0.210257	370	Fraietta 2018
REACTOME_CHROMOSOME_MAINTENANCE	Pathways.reactome	-0.484528	-1.48729	0.0119906	0.212675	91	Fraietta 2018
REACTOME_METABOLISM_OF_LIPIDS_AND_LIPOPROTEINS	Pathways.reactome	-0.377671	-1.30422	0.012501	0.216044	386	Fraietta 2018
regulation of blood vessel size	Pathways.DAVID	-0.719829	-1.80839	0.000699505	0.218319	26	Fraietta 2018
regulation of tube size	Pathways.DAVID	-0.719829	-1.80839	0.000699505	0.218319	26	Fraietta 2018
KEGG_ECM_RECEPTOR_INTERACTION	Pathways.KEGG	-0.553895	-1.60149	0.00614762	0.221563	59	Fraietta 2018
KEGG_ARGININE_AND_PROLINE_METABOLISM	Pathways.KEGG	-0.593311	-1.61101	0.00833838	0.221563	40	Fraietta 2018
KEGG_DNA_REPLICATION	Pathways.KEGG	-0.618491	-1.62449	0.00825442	0.221563	33	Fraietta 2018
KEGG_GRAFT_VERSUS_HOST_DISEASE	Pathways.KEGG	0.695249	1.69984	0.0122463	0.222608	13	Fraietta 2018
KEGG_TYPE_II_DIABETES_MELLITUS	Pathways.KEGG	0.514714	1.58153	0.0175031	0.222608	33	Fraietta 2018
KEGG_CYTOSOLIC_DNA_SENSING_PATHWAY	Pathways.KEGG	0.496349	1.54545	0.0211295	0.222608	35	Fraietta 2018
KEGG_NATURAL_KILLER_CELL_MEDIATED_CYTOTOXICITY	Pathways.KEGG	0.379921	1.42433	0.0131405	0.222608	95	Fraietta 2018
KEGG_T_CELL_RECEPTOR_SIGNALING_PATHWAY	Pathways.KEGG	0.364053	1.37359	0.0202342	0.222608	99	Fraietta 2018
KEGG_GAP_JUNCTION	Pathways.KEGG	-0.514067	-1.51042	0.0145642	0.222608	66	Fraietta 2018
KEGG_GLUTATHIONE_METABOLISM	Pathways.KEGG	-0.569173	-1.53882	0.0183712	0.222608	39	Fraietta 2018
KEGG_BUTANOATE_METABOLISM	Pathways.KEGG	-0.611859	-1.54976	0.0215427	0.222608	27	Fraietta 2018
KEGG_METABOLISM_OF_XENOBIOTICS_BY_CYTOCHROME_P450	Pathways.KEGG	-0.61729	-1.56351	0.0189512	0.222608	27	Fraietta 2018
KEGG_TAURINE_AND_HYPOTAURINE_METABOLISM	Pathways.KEGG	-0.856748	-1.57033	0.0124431	0.222608	6	Fraietta 2018
KEGG_TERPENOID_BACKBONE_BIOSYNTHESIS	Pathways.KEGG	-0.713401	-1.5786	0.0200659	0.222608	14	Fraietta 2018
TGFb Signalling	Pathways.PROGENy	-0.437251	-1.28765	0.10567	0.228951	66	Fraietta 2018
REACTOME_COLLAGEN_FORMATION	Pathways.reactome	-0.586956	-1.57616	0.0136425	0.229875	37	Fraietta 2018
REACTOME_EXTRACELLULAR_MATRIX_ORGANIZATION	Pathways.reactome	-0.553941	-1.54958	0.0142861	0.23485	47	Fraietta 2018
HALLMARK_IL2_STAT5_SIGNALING	Pathways.Hallmark	0.28058	1.14293	0.119175	0.23835	173	Fraietta 2018
HALLMARK_KRAS_SIGNALING_DN	Pathways.Hallmark	-0.393211	-1.2299	0.128968	0.23883	106	Fraietta 2018
HALLMARK_IL6_JAK_STAT3_SIGNALING	Pathways.Hallmark	-0.431133	-1.26339	0.126646	0.23883	64	Fraietta 2018
REACTOME_EXTENSION_OF_TELOMERES	Pathways.reactome	-0.634312	-1.58422	0.0162997	0.249682	25	Fraietta 2018
REACTOME_FORMATION_OF_TUBULIN_FOLDING_INTERMEDIATES_BY_CCT_TRIC	Pathways.reactome	-0.674156	-1.59406	0.0160935	0.249682	19	Fraietta 2018
REACTOME_STRIATED_MUSCLE_CONTRACTION	Pathways.reactome	-0.700438	-1.59844	0.0159838	0.249682	16	Fraietta 2018
HALLMARK_WNT_BETA_CATENIN_SIGNALING	Pathways.Hallmark	0.392917	1.23216	0.151178	0.262397	36	Fraietta 2018
HALLMARK_OXIDATIVE_PHOSPHORYLATION	Pathways.Hallmark	-0.358817	-1.17915	0.15378	0.262397	175	Fraietta 2018
HALLMARK_ANDROGEN_RESPONSE	Pathways.Hallmark	-0.39769	-1.21341	0.157438	0.262397	86	Fraietta 2018
REACTOME_REGULATION_OF_INSULIN_SECRETION_BY_GLUCAGON_LIKE_PEPTIDE1	Pathways.reactome	-0.606198	-1.56697	0.0175474	0.262821	30	Fraietta 2018
TNFa Signalling	Pathways.PROGENy	-0.416242	-1.23903	0.143198	0.26594	72	Fraietta 2018
inhibition of adenylate cyclase activity by muscarinic acetylcholine receptor signaling pathway	Pathways.DAVID	-0.999667	-1.33392	0.00089815	0.266301	1	Fraietta 2018
REACTOME_SIGNALING_BY_GPCR	Pathways.reactome	-0.378289	-1.29867	0.0188044	0.26947	338	Fraietta 2018
REACTOME_PLATELET_HOMEOSTASIS	Pathways.reactome	-0.518714	-1.49878	0.0189048	0.26947	58	Fraietta 2018
REACTOME_INHIBITION_OF_INSULIN_SECRETION_BY_ADRENALINE_NORADRENALINE	Pathways.reactome	-0.667665	-1.57871	0.0191908	0.26947	19	Fraietta 2018
regulatory T cell differentiation	Pathways.DAVID	0.977926	1.62501	0.00105265	0.271402	3	Fraietta 2018
CD4-positive, CD25-positive, alpha-beta regulatory T cell differentiation	Pathways.DAVID	0.992426	1.49909	0.00105018	0.271402	2	Fraietta 2018
cell differentiation	Pathways.DAVID	-0.362151	-1.28142	0.000982013	0.271402	975	Fraietta 2018
REACTOME_LAGGING_STRAND_SYNTHESIS	Pathways.reactome	-0.674584	-1.57769	0.0197716	0.27196	18	Fraietta 2018
KEGG_MATURITY_ONSET_DIABETES_OF_THE_YOUNG	Pathways.KEGG	-0.734637	-1.5425	0.0281754	0.275822	11	Fraietta 2018
vasodilation	Pathways.DAVID	-0.794538	-1.78604	0.00113064	0.279363	15	Fraietta 2018
REACTOME_G_ALPHA1213_SIGNALLING_EVENTS	Pathways.reactome	-0.501203	-1.47453	0.0210209	0.282846	66	Fraietta 2018
REACTOME_G_ALPHA_Z_SIGNALLING_EVENTS	Pathways.reactome	-0.581831	-1.53899	0.0214023	0.282846	34	Fraietta 2018
REACTOME_IL_RECEPTOR_SHC_SIGNALING	Pathways.reactome	0.546462	1.57636	0.0224002	0.290341	25	Fraietta 2018
REACTOME_PLATELET_AGGREGATION_PLUG_FORMATION	Pathways.reactome	-0.609178	-1.54364	0.0229391	0.291716	27	Fraietta 2018
blood vessel development	Pathways.DAVID	-0.478955	-1.55492	0.00124714	0.295822	154	Fraietta 2018
REACTOME_GABA_B_RECEPTOR_ACTIVATION	Pathways.reactome	-0.632129	-1.55312	0.0237194	0.296053	23	Fraietta 2018
cellular developmental process	Pathways.DAVID	-0.357594	-1.26613	0.00130218	0.296996	1022	Fraietta 2018
EGFR Signalling	Pathways.PROGENy	-0.385891	-1.15343	0.234956	0.305443	74	Fraietta 2018
VEGF Signalling	Pathways.PROGENy	-0.419864	-1.17733	0.225434	0.305443	48	Fraietta 2018
PI3K Signalling	Pathways.PROGENy	-0.411308	-1.19326	0.197145	0.305443	60	Fraietta 2018
KEGG_B_CELL_RECEPTOR_SIGNALING_PATHWAY	Pathways.KEGG	-0.481689	-1.4244	0.0334361	0.310955	69	Fraietta 2018
KEGG_CHEMOKINE_SIGNALING_PATHWAY	Pathways.KEGG	-0.417674	-1.34643	0.0351488	0.311318	143	Fraietta 2018
REACTOME_POL_SWITCHING	Pathways.reactome	-0.722621	-1.54971	0.0257762	0.315876	12	Fraietta 2018
KEGG_AUTOIMMUNE_THYROID_DISEASE	Pathways.KEGG	0.601557	1.5507	0.0394286	0.318857	16	Fraietta 2018
KEGG_ARACHIDONIC_ACID_METABOLISM	Pathways.KEGG	0.510584	1.49795	0.0378597	0.318857	27	Fraietta 2018
REACTOME_NCAM_SIGNALING_FOR_NEURITE_OUT_GROWTH	Pathways.reactome	-0.533186	-1.48623	0.0271054	0.32051	46	Fraietta 2018
REACTOME_G1_S_SPECIFIC_TRANSCRIPTION	Pathways.reactome	-0.670117	-1.54856	0.0268348	0.32051	17	Fraietta 2018
REACTOME_ACTIVATION_OF_THE_PRE_REPLICATIVE_COMPLEX	Pathways.reactome	-0.596787	-1.52271	0.0276392	0.321187	28	Fraietta 2018
REACTOME_THROMBIN_SIGNALLING_THROUGH_PROTEINASE_ACTIVATED_RECEPTORS_PARS	Pathways.reactome	-0.623514	-1.53195	0.0288255	0.323806	23	Fraietta 2018
REACTOME_NCAM1_INTERACTIONS	Pathways.reactome	-0.624468	-1.5343	0.0284099	0.323806	23	Fraietta 2018
REACTOME_UNBLOCKING_OF_NMDA_RECEPTOR_GLUTAMATE_BINDING_AND_ACTIVATION	Pathways.reactome	-0.777715	-1.52199	0.0301102	0.332694	8	Fraietta 2018
REACTOME_KERATAN_SULFATE_KERATIN_METABOLISM	Pathways.reactome	-0.638193	-1.52595	0.0321199	0.338263	20	Fraietta 2018
REACTOME_GLUCAGON_TYPE_LIGAND_RECEPTORS	Pathways.reactome	-0.662419	-1.53077	0.0316734	0.338263	17	Fraietta 2018
REACTOME_THROMBOXANE_SIGNALLING_THROUGH_TP_RECEPTOR	Pathways.reactome	-0.654958	-1.53179	0.031375	0.338263	18	Fraietta 2018
Hypoxia Signalling	Pathways.PROGENy	-0.360198	-1.10833	0.287078	0.339274	92	Fraietta 2018
BIOCARTA_NKCELLS_PATHWAY	Pathways.biocarta	0.676683	1.72043	0.0103598	0.339983	15	Fraietta 2018
BIOCARTA_CTL_PATHWAY	Pathways.biocarta	0.71028	1.70044	0.0128343	0.339983	12	Fraietta 2018
BIOCARTA_PARKIN_PATHWAY	Pathways.biocarta	0.785049	1.68343	0.0112506	0.339983	8	Fraietta 2018
BIOCARTA_INFLAM_PATHWAY	Pathways.biocarta	0.617032	1.66445	0.0156674	0.339983	19	Fraietta 2018
BIOCARTA_KERATINOCYTE_PATHWAY	Pathways.biocarta	0.481888	1.56016	0.0146709	0.339983	42	Fraietta 2018
BIOCARTA_AMI_PATHWAY	Pathways.biocarta	-0.813301	-1.63474	0.00783761	0.339983	9	Fraietta 2018
REACTOME_KINESINS	Pathways.reactome	-0.629764	-1.52	0.0331385	0.343621	21	Fraietta 2018
vasculature development	Pathways.DAVID	-0.473092	-1.53938	0.00157381	0.344133	158	Fraietta 2018
negative regulation of muscle contraction	Pathways.DAVID	-0.931393	-1.633	0.00174098	0.344133	5	Fraietta 2018
negative regulation of smooth muscle contraction	Pathways.DAVID	-0.931393	-1.633	0.00174098	0.344133	5	Fraietta 2018
vascular process in circulatory system	Pathways.DAVID	-0.684696	-1.74574	0.00171616	0.344133	28	Fraietta 2018
REACTOME_GABA_RECEPTOR_ACTIVATION	Pathways.reactome	-0.597399	-1.50269	0.0342996	0.345044	26	Fraietta 2018
REACTOME_PREFOLDIN_MEDIATED_TRANSFER_OF_SUBSTRATE_TO_CCT_TRIC	Pathways.reactome	-0.603569	-1.50744	0.0338046	0.345044	25	Fraietta 2018
REACTOME_KERATAN_SULFATE_BIOSYNTHESIS	Pathways.reactome	-0.657918	-1.52037	0.0348223	0.34515	17	Fraietta 2018
REACTOME_BETA_DEFENSINS	Pathways.reactome	0.853537	1.52023	0.0364242	0.355796	4	Fraietta 2018
KEGG_REGULATION_OF_ACTIN_CYTOSKELETON	Pathways.KEGG	-0.392331	-1.28397	0.05874	0.356593	168	Fraietta 2018
KEGG_CELL_ADHESION_MOLECULES_CAMS	Pathways.KEGG	-0.463011	-1.38017	0.0480455	0.356593	73	Fraietta 2018
KEGG_PATHOGENIC_ESCHERICHIA_COLI_INFECTION	Pathways.KEGG	-0.500793	-1.39696	0.0560758	0.356593	47	Fraietta 2018
KEGG_PRIMARY_IMMUNODEFICIENCY	Pathways.KEGG	-0.56517	-1.44043	0.0544364	0.356593	28	Fraietta 2018
KEGG_STEROID_HORMONE_BIOSYNTHESIS	Pathways.KEGG	-0.582957	-1.44443	0.0554553	0.356593	24	Fraietta 2018
KEGG_HISTIDINE_METABOLISM	Pathways.KEGG	-0.608507	-1.45344	0.0562315	0.356593	20	Fraietta 2018
KEGG_GLYCOSPHINGOLIPID_BIOSYNTHESIS_LACTO_AND_NEOLACTO_SERIES	Pathways.KEGG	-0.658059	-1.45614	0.0594321	0.356593	14	Fraietta 2018
KEGG_FOLATE_BIOSYNTHESIS	Pathways.KEGG	-0.772624	-1.46592	0.0502044	0.356593	7	Fraietta 2018
REACTOME_MITOTIC_G2_G2_M_PHASES	Pathways.reactome	-0.467434	-1.4028	0.0371211	0.357423	76	Fraietta 2018
REACTOME_PLATELET_ACTIVATION_SIGNALING_AND_AGGREGATION	Pathways.reactome	-0.410045	-1.32969	0.0394298	0.364811	151	Fraietta 2018
REACTOME_SEROTONIN_RECEPTORS	Pathways.reactome	-0.902013	-1.41392	0.0391427	0.364811	3	Fraietta 2018
REACTOME_TELOMERE_MAINTENANCE	Pathways.reactome	-0.511148	-1.43933	0.0395122	0.364811	49	Fraietta 2018
tolerance induction	Pathways.DAVID	0.970545	1.61275	0.00190794	0.36497	3	Fraietta 2018
REACTOME_REGULATION_OF_IFNG_SIGNALING	Pathways.reactome	0.648054	1.54977	0.0415783	0.365145	12	Fraietta 2018
REACTOME_MITOTIC_G1_G1_S_PHASES	Pathways.reactome	-0.423678	-1.34541	0.0416186	0.365145	122	Fraietta 2018
REACTOME_G1_S_TRANSITION	Pathways.reactome	-0.440381	-1.36651	0.0408721	0.365145	100	Fraietta 2018
REACTOME_ACTIVATION_OF_NMDA_RECEPTOR_UPON_GLUTAMATE_BINDING_AND_POSTSYNAPTIC_EVENTS	Pathways.reactome	-0.577667	-1.47392	0.0422999	0.365145	28	Fraietta 2018
REACTOME_ACTIVATION_OF_KAINATE_RECEPTORS_UPON_GLUTAMATE_BINDING	Pathways.reactome	-0.598062	-1.48169	0.0427989	0.365145	24	Fraietta 2018
REACTOME_REGULATION_OF_BETA_CELL_DEVELOPMENT	Pathways.reactome	-0.6756	-1.498	0.0418571	0.365145	14	Fraietta 2018
REACTOME_OLFACTORY_SIGNALING_PATHWAY	Pathways.reactome	0.719529	1.54495	0.0444739	0.365264	8	Fraietta 2018
REACTOME_NUCLEAR_RECEPTOR_TRANSCRIPTION_PATHWAY	Pathways.reactome	0.473504	1.44608	0.0438039	0.365264	32	Fraietta 2018
REACTOME_HEMOSTASIS	Pathways.reactome	-0.362118	-1.24302	0.0455225	0.365264	337	Fraietta 2018
REACTOME_DIGESTION_OF_DIETARY_CARBOHYDRATE	Pathways.reactome	-0.896306	-1.40497	0.0441922	0.365264	3	Fraietta 2018
REACTOME_G_BETA_GAMMA_SIGNALLING_THROUGH_PI3KGAMMA	Pathways.reactome	-0.620449	-1.48353	0.0452242	0.365264	20	Fraietta 2018
REACTOME_IL_2_SIGNALING	Pathways.reactome	0.447913	1.41906	0.046116	0.365673	38	Fraietta 2018
HALLMARK_P53_PATHWAY	Pathways.Hallmark	-0.345092	-1.12975	0.226914	0.365991	167	Fraietta 2018
BIOCARTA_CARDIACEGF_PATHWAY	Pathways.biocarta	0.671525	1.64225	0.0214106	0.366108	13	Fraietta 2018
BIOCARTA_IL4_PATHWAY	Pathways.biocarta	0.701554	1.63874	0.0219614	0.366108	11	Fraietta 2018
BIOCARTA_CYTOKINE_PATHWAY	Pathways.biocarta	0.667086	1.63139	0.0236199	0.366108	13	Fraietta 2018
BIOCARTA_PLATELETAPP_PATHWAY	Pathways.biocarta	-0.865575	-1.51738	0.0199798	0.366108	5	Fraietta 2018
cell division	Pathways.DAVID	-0.436529	-1.46563	0.00204108	0.366776	232	Fraietta 2018
tissue morphogenesis	Pathways.DAVID	-0.477825	-1.5427	0.00201769	0.366776	145	Fraietta 2018
KEGG_ALLOGRAFT_REJECTION	Pathways.KEGG	0.585596	1.45884	0.0702802	0.368629	14	Fraietta 2018
KEGG_PURINE_METABOLISM	Pathways.KEGG	-0.40581	-1.29561	0.066218	0.368629	129	Fraietta 2018
KEGG_PYRUVATE_METABOLISM	Pathways.KEGG	-0.523135	-1.38849	0.0713475	0.368629	35	Fraietta 2018
KEGG_ASCORBATE_AND_ALDARATE_METABOLISM	Pathways.KEGG	-0.752519	-1.42777	0.0699517	0.368629	7	Fraietta 2018
KEGG_MISMATCH_REPAIR	Pathways.KEGG	-0.593927	-1.43437	0.0639284	0.368629	21	Fraietta 2018
REACTOME_UNWINDING_OF_DNA	Pathways.reactome	-0.705411	-1.48338	0.0473128	0.370801	11	Fraietta 2018
HALLMARK_SPERMATOGENESIS	Pathways.Hallmark	-0.373826	-1.14387	0.239499	0.374217	88	Fraietta 2018
REACTOME_EXTRINSIC_PATHWAY_FOR_APOPTOSIS	Pathways.reactome	0.619917	1.51629	0.0510574	0.374926	13	Fraietta 2018
REACTOME_DEVELOPMENTAL_BIOLOGY	Pathways.reactome	-0.364462	-1.24349	0.052241	0.374926	300	Fraietta 2018
REACTOME_SIGNALING_BY_PDGF	Pathways.reactome	-0.434233	-1.34565	0.0498047	0.374926	99	Fraietta 2018
REACTOME_INTEGRIN_CELL_SURFACE_INTERACTIONS	Pathways.reactome	-0.473771	-1.38473	0.0513053	0.374926	63	Fraietta 2018
REACTOME_G_PROTEIN_BETA_GAMMA_SIGNALLING	Pathways.reactome	-0.59271	-1.45627	0.0527972	0.374926	23	Fraietta 2018
REACTOME_ADP_SIGNALLING_THROUGH_P2RY12	Pathways.reactome	-0.651898	-1.46696	0.0539582	0.374926	15	Fraietta 2018
REACTOME_REPAIR_SYNTHESIS_FOR_GAP_FILLING_BY_DNA_POL_IN_TC_NER	Pathways.reactome	-0.685143	-1.46933	0.0538625	0.374926	12	Fraietta 2018
REACTOME_GLYCOGEN_BREAKDOWN_GLYCOGENOLYSIS	Pathways.reactome	-0.67363	-1.47021	0.0533801	0.374926	13	Fraietta 2018
REACTOME_P130CAS_LINKAGE_TO_MAPK_SIGNALING_FOR_INTEGRINS	Pathways.reactome	-0.700292	-1.47261	0.052184	0.374926	11	Fraietta 2018
REACTOME_SIGNAL_REGULATORY_PROTEIN_SIRP_FAMILY_INTERACTIONS	Pathways.reactome	-0.715287	-1.47268	0.0510078	0.374926	10	Fraietta 2018
REACTOME_GLUTAMATE_NEUROTRANSMITTER_RELEASE_CYCLE	Pathways.reactome	-0.68945	-1.47857	0.0501665	0.374926	12	Fraietta 2018
regulation of cytokine biosynthetic process	Pathways.DAVID	0.554221	1.74841	0.00321291	0.377461	37	Fraietta 2018
regulation of chronic inflammatory response	Pathways.DAVID	0.985116	1.48805	0.00344458	0.377461	2	Fraietta 2018
choline metabolic process	Pathways.DAVID	0.984683	1.48739	0.00359161	0.377461	2	Fraietta 2018
endocrine process	Pathways.DAVID	0.998202	1.33064	0.0040081	0.377461	1	Fraietta 2018
positive regulation of dopamine receptor signaling pathway	Pathways.DAVID	0.998202	1.33064	0.0040081	0.377461	1	Fraietta 2018
regulation of blood volume by renin-angiotensin	Pathways.DAVID	0.998202	1.33064	0.0040081	0.377461	1	Fraietta 2018
regulation of systemic arterial blood pressure by hormone	Pathways.DAVID	0.998202	1.33064	0.0040081	0.377461	1	Fraietta 2018
regulation of systemic arterial blood pressure by renin-angiotensin	Pathways.DAVID	0.998202	1.33064	0.0040081	0.377461	1	Fraietta 2018
glutamate biosynthetic process	Pathways.DAVID	-0.998602	-1.3325	0.00299383	0.377461	1	Fraietta 2018
proline catabolic process	Pathways.DAVID	-0.998602	-1.3325	0.00299383	0.377461	1	Fraietta 2018
cell communication	Pathways.DAVID	-0.412013	-1.40285	0.00376498	0.377461	290	Fraietta 2018
synaptic vesicle priming	Pathways.DAVID	-0.987272	-1.429	0.00326386	0.377461	2	Fraietta 2018
positive regulation of cAMP biosynthetic process	Pathways.DAVID	-0.988286	-1.43047	0.00282486	0.377461	2	Fraietta 2018
positive regulation of cAMP metabolic process	Pathways.DAVID	-0.988286	-1.43047	0.00282486	0.377461	2	Fraietta 2018
organelle fission	Pathways.DAVID	-0.448939	-1.4729	0.00407378	0.377461	174	Fraietta 2018
M phase of mitotic cell cycle	Pathways.DAVID	-0.453188	-1.48529	0.0032693	0.377461	172	Fraietta 2018
mitosis	Pathways.DAVID	-0.457035	-1.49511	0.00292973	0.377461	168	Fraietta 2018
nuclear division	Pathways.DAVID	-0.457035	-1.49511	0.00292973	0.377461	168	Fraietta 2018
epithelium development	Pathways.DAVID	-0.462814	-1.50496	0.00297979	0.377461	157	Fraietta 2018
morphogenesis of an epithelium	Pathways.DAVID	-0.497431	-1.5554	0.00342898	0.377461	107	Fraietta 2018
endocrine pancreas development	Pathways.DAVID	-0.870997	-1.64865	0.00403151	0.377461	7	Fraietta 2018
regulation of nucleotide metabolic process	Pathways.DAVID	-0.620597	-1.67419	0.00402986	0.377461	38	Fraietta 2018
regulation of cyclase activity	Pathways.DAVID	-0.639559	-1.68166	0.00402451	0.377461	33	Fraietta 2018
regulation of lyase activity	Pathways.DAVID	-0.639559	-1.68166	0.00402451	0.377461	33	Fraietta 2018
regulation of cAMP biosynthetic process	Pathways.DAVID	-0.643885	-1.69303	0.00348791	0.377461	33	Fraietta 2018
regulation of adenylate cyclase activity	Pathways.DAVID	-0.651762	-1.70366	0.00319348	0.377461	32	Fraietta 2018
regulation of cyclic nucleotide biosynthetic process	Pathways.DAVID	-0.640905	-1.70392	0.00304088	0.377461	35	Fraietta 2018
regulation of nucleotide biosynthetic process	Pathways.DAVID	-0.640905	-1.70392	0.00304088	0.377461	35	Fraietta 2018
response to retinoic acid	Pathways.DAVID	-0.800701	-1.71332	0.00308015	0.377461	12	Fraietta 2018
response to vitamin A	Pathways.DAVID	-0.800701	-1.71332	0.00308015	0.377461	12	Fraietta 2018
regulation of smooth muscle contraction	Pathways.DAVID	-0.764005	-1.74151	0.00244615	0.377461	16	Fraietta 2018
REACTOME_GROWTH_HORMONE_RECEPTOR_SIGNALING	Pathways.reactome	0.573225	1.47926	0.058952	0.379696	16	Fraietta 2018
REACTOME_GPCR_DOWNSTREAM_SIGNALING	Pathways.reactome	-0.367733	-1.24564	0.0579275	0.379696	266	Fraietta 2018
REACTOME_BIOLOGICAL_OXIDATIONS	Pathways.reactome	-0.469869	-1.37005	0.0587219	0.379696	62	Fraietta 2018
REACTOME_CHYLOMICRON_MEDIATED_LIPID_TRANSPORT	Pathways.reactome	-0.724078	-1.45508	0.058338	0.379696	9	Fraietta 2018
REACTOME_G_PROTEIN_ACTIVATION	Pathways.reactome	-0.622312	-1.45544	0.0577575	0.379696	18	Fraietta 2018
REACTOME_PLATELET_CALCIUM_HOMEOSTASIS	Pathways.reactome	-0.679084	-1.45634	0.0591515	0.379696	12	Fraietta 2018
REACTOME_GAP_JUNCTION_TRAFFICKING	Pathways.reactome	-0.658504	-1.4601	0.0576357	0.379696	14	Fraietta 2018
REACTOME_PROCESSIVE_SYNTHESIS_ON_THE_LAGGING_STRAND	Pathways.reactome	-0.658811	-1.46078	0.0573383	0.379696	14	Fraietta 2018
reflex	Pathways.DAVID	0.784756	1.78783	0.00417973	0.38132	10	Fraietta 2018
regulation of cyclic nucleotide metabolic process	Pathways.DAVID	-0.62341	-1.67431	0.00425059	0.381909	37	Fraietta 2018
response to vitamin	Pathways.DAVID	-0.770838	-1.70722	0.00434959	0.384971	14	Fraietta 2018
REACTOME_RECRUITMENT_OF_MITOTIC_CENTROSOME_PROTEINS_AND_COMPLEXES	Pathways.reactome	-0.470158	-1.36783	0.0607346	0.386181	61	Fraietta 2018
EFFECTOR_VS_MEMORY_CD8Pos_T_CELL	Pathways.Fraietta2018	0.411213	1.09532	0.327385	0.386909	18	Fraietta 2018
KEGG_LINOLEIC_ACID_METABOLISM	Pathways.KEGG	0.654293	1.4479	0.08651	0.393122	9	Fraietta 2018
KEGG_GLYCOSAMINOGLYCAN_BIOSYNTHESIS_HEPARAN_SULFATE	Pathways.KEGG	0.514431	1.38568	0.0919994	0.393122	19	Fraietta 2018
KEGG_O_GLYCAN_BIOSYNTHESIS	Pathways.KEGG	0.490414	1.3849	0.0819117	0.393122	23	Fraietta 2018
KEGG_GLYCOSAMINOGLYCAN_DEGRADATION	Pathways.KEGG	0.517127	1.37501	0.0993372	0.393122	18	Fraietta 2018
KEGG_ENDOMETRIAL_CANCER	Pathways.KEGG	0.383192	1.27913	0.0978171	0.393122	49	Fraietta 2018
KEGG_HEMATOPOIETIC_CELL_LINEAGE	Pathways.KEGG	0.374231	1.27308	0.0952635	0.393122	54	Fraietta 2018
KEGG_AXON_GUIDANCE	Pathways.KEGG	0.314267	1.20058	0.0990477	0.393122	108	Fraietta 2018
KEGG_SYSTEMIC_LUPUS_ERYTHEMATOSUS	Pathways.KEGG	-0.449392	-1.3087	0.094426	0.393122	62	Fraietta 2018
KEGG_DILATED_CARDIOMYOPATHY	Pathways.KEGG	-0.449058	-1.31343	0.0902288	0.393122	64	Fraietta 2018
KEGG_P53_SIGNALING_PATHWAY	Pathways.KEGG	-0.458689	-1.32622	0.0849573	0.393122	59	Fraietta 2018
KEGG_HOMOLOGOUS_RECOMBINATION	Pathways.KEGG	-0.564071	-1.39763	0.0784124	0.393122	24	Fraietta 2018
KEGG_PANTOTHENATE_AND_COA_BIOSYNTHESIS	Pathways.KEGG	0.558015	1.39013	0.103074	0.399411	14	Fraietta 2018
KEGG_STEROID_BIOSYNTHESIS	Pathways.KEGG	-0.598607	-1.36425	0.107797	0.401004	16	Fraietta 2018
KEGG_LIMONENE_AND_PINENE_DEGRADATION	Pathways.KEGG	-0.702933	-1.37561	0.105697	0.401004	8	Fraietta 2018
positive regulation of histone modification	Pathways.DAVID	0.868138	1.7244	0.00475516	0.40283	6	Fraietta 2018
regulation of insulin-like growth factor receptor signaling pathway	Pathways.DAVID	0.955439	1.58765	0.00471502	0.40283	3	Fraietta 2018
vasculogenesis	Pathways.DAVID	-0.669606	-1.68221	0.00467794	0.40283	26	Fraietta 2018
cholesterol homeostasis	Pathways.DAVID	-0.743393	-1.69452	0.00489231	0.402936	16	Fraietta 2018
sterol homeostasis	Pathways.DAVID	-0.743393	-1.69452	0.00489231	0.402936	16	Fraietta 2018
endocytosis	Pathways.DAVID	-0.46878	-1.50053	0.00509877	0.40859	133	Fraietta 2018
membrane invagination	Pathways.DAVID	-0.46878	-1.50053	0.00509877	0.40859	133	Fraietta 2018
KEGG_CALCIUM_SIGNALING_PATHWAY	Pathways.KEGG	-0.390898	-1.23831	0.113255	0.413047	120	Fraietta 2018
KEGG_APOPTOSIS	Pathways.KEGG	0.330744	1.2065	0.119526	0.413688	80	Fraietta 2018
KEGG_LEUKOCYTE_TRANSENDOTHELIAL_MIGRATION	Pathways.KEGG	-0.410745	-1.25255	0.120103	0.413688	87	Fraietta 2018
KEGG_LYSINE_DEGRADATION	Pathways.KEGG	-0.477562	-1.30269	0.117807	0.413688	41	Fraietta 2018
baroreceptor response to increased systemic arterial blood pressure	Pathways.DAVID	-0.982818	-1.42256	0.00532524	0.415509	2	Fraietta 2018
regulation of cAMP metabolic process	Pathways.DAVID	-0.625474	-1.66289	0.00532504	0.415509	35	Fraietta 2018
BIOCARTA_MONOCYTE_PATHWAY	Pathways.biocarta	0.718314	1.58842	0.0310658	0.42133	9	Fraietta 2018
BIOCARTA_PDGF_PATHWAY	Pathways.biocarta	0.496485	1.50592	0.030689	0.42133	31	Fraietta 2018
KEGG_CELL_CYCLE	Pathways.KEGG	-0.391556	-1.22966	0.127077	0.422077	111	Fraietta 2018
KEGG_VALINE_LEUCINE_AND_ISOLEUCINE_DEGRADATION	Pathways.KEGG	-0.470738	-1.2891	0.125754	0.422077	42	Fraietta 2018
REACTOME_G_ALPHA_I_SIGNALLING_EVENTS	Pathways.reactome	-0.430079	-1.32016	0.0678604	0.427457	91	Fraietta 2018
axon transport of mitochondrion	Pathways.DAVID	0.997536	1.32975	0.00555121	0.427516	1	Fraietta 2018
KEGG_GLYCEROLIPID_METABOLISM	Pathways.KEGG	-0.477916	-1.2867	0.132207	0.431411	38	Fraietta 2018
REACTOME_ABACAVIR_TRANSPORT_AND_METABOLISM	Pathways.reactome	0.716024	1.48274	0.0708573	0.433636	7	Fraietta 2018
REACTOME_CELL_CELL_COMMUNICATION	Pathways.reactome	-0.433877	-1.31901	0.0719965	0.433636	84	Fraietta 2018
REACTOME_APOPTOTIC_CLEAVAGE_OF_CELLULAR_PROTEINS	Pathways.reactome	-0.529234	-1.39202	0.0720583	0.433636	33	Fraietta 2018
REACTOME_ADP_SIGNALLING_THROUGH_P2RY1	Pathways.reactome	-0.593658	-1.41947	0.0718853	0.433636	20	Fraietta 2018
REACTOME_INWARDLY_RECTIFYING_K_CHANNELS	Pathways.reactome	-0.645982	-1.43233	0.070675	0.433636	14	Fraietta 2018
REACTOME_LOSS_OF_NLP_FROM_MITOTIC_CENTROSOMES	Pathways.reactome	-0.473805	-1.35415	0.0736504	0.435442	54	Fraietta 2018
REACTOME_CHONDROITIN_SULFATE_BIOSYNTHESIS	Pathways.reactome	-0.679097	-1.42804	0.0731958	0.435442	11	Fraietta 2018
inhibition of adenylate cyclase activity by G-protein signaling	Pathways.DAVID	-0.811251	-1.66571	0.0057516	0.437269	10	Fraietta 2018
KEGG_VEGF_SIGNALING_PATHWAY	Pathways.KEGG	-0.431202	-1.25244	0.139079	0.438453	61	Fraietta 2018
KEGG_NUCLEOTIDE_EXCISION_REPAIR	Pathways.KEGG	-0.47286	-1.27842	0.137521	0.438453	39	Fraietta 2018
REACTOME_CELL_JUNCTION_ORGANIZATION	Pathways.reactome	-0.485068	-1.36175	0.0749731	0.439407	48	Fraietta 2018
positive regulation of histone acetylation	Pathways.DAVID	0.978297	1.47775	0.00638508	0.442068	2	Fraietta 2018
tolerance induction to self antigen	Pathways.DAVID	0.978297	1.47775	0.00638508	0.442068	2	Fraietta 2018
membrane organization	Pathways.DAVID	-0.428126	-1.42259	0.00641111	0.442068	202	Fraietta 2018
activation of Ras GTPase activity	Pathways.DAVID	-0.928456	-1.54952	0.00625122	0.442068	4	Fraietta 2018
activation of Rho GTPase activity	Pathways.DAVID	-0.928456	-1.54952	0.00625122	0.442068	4	Fraietta 2018
negative regulation of adenylate cyclase activity	Pathways.DAVID	-0.794459	-1.666	0.00630586	0.442068	11	Fraietta 2018
negative regulation of cyclase activity	Pathways.DAVID	-0.794459	-1.666	0.00630586	0.442068	11	Fraietta 2018
negative regulation of lyase activity	Pathways.DAVID	-0.794459	-1.666	0.00630586	0.442068	11	Fraietta 2018
REACTOME_SIGNALING_BY_HIPPO	Pathways.reactome	-0.60427	-1.41324	0.0773153	0.445389	18	Fraietta 2018
REACTOME_CRMPS_IN_SEMA3A_SIGNALING	Pathways.reactome	-0.662942	-1.42172	0.0766596	0.445389	12	Fraietta 2018
oogenesis	Pathways.DAVID	-0.648269	-1.65286	0.00659062	0.449223	28	Fraietta 2018
REACTOME_ADENYLATE_CYCLASE_ACTIVATING_PATHWAY	Pathways.reactome	-0.722149	-1.41325	0.0789894	0.451177	8	Fraietta 2018
REACTOME_RIG_I_MDA5_MEDIATED_INDUCTION_OF_IFN_ALPHA_BETA_PATHWAYS	Pathways.reactome	0.377943	1.29592	0.0810912	0.45929	56	Fraietta 2018
BIOCARTA_IL7_PATHWAY	Pathways.biocarta	0.593436	1.55713	0.0361823	0.459818	17	Fraietta 2018
BIOCARTA_AT1R_PATHWAY	Pathways.biocarta	-0.586519	-1.48548	0.0381416	0.459818	27	Fraietta 2018
BIOCARTA_CDMAC_PATHWAY	Pathways.biocarta	0.623452	1.55522	0.0404853	0.460081	14	Fraietta 2018
BIOCARTA_STEM_PATHWAY	Pathways.biocarta	0.674392	1.53533	0.048867	0.460081	10	Fraietta 2018
BIOCARTA_PML_PATHWAY	Pathways.biocarta	0.590324	1.52439	0.0458723	0.460081	16	Fraietta 2018
BIOCARTA_GH_PATHWAY	Pathways.biocarta	0.527567	1.49011	0.045867	0.460081	23	Fraietta 2018
BIOCARTA_G2_PATHWAY	Pathways.biocarta	-0.594565	-1.46058	0.0508846	0.460081	23	Fraietta 2018
BIOCARTA_P35ALZHEIMERS_PATHWAY	Pathways.biocarta	-0.720288	-1.48169	0.0474746	0.460081	10	Fraietta 2018
KEGG_NEUROACTIVE_LIGAND_RECEPTOR_INTERACTION	Pathways.KEGG	-0.384542	-1.204	0.154403	0.46321	108	Fraietta 2018
KEGG_HYPERTROPHIC_CARDIOMYOPATHY_HCM	Pathways.KEGG	-0.427168	-1.23802	0.152306	0.46321	60	Fraietta 2018
KEGG_SPHINGOLIPID_METABOLISM	Pathways.KEGG	-0.483399	-1.26966	0.15347	0.46321	33	Fraietta 2018
BIOCARTA_SET_PATHWAY	Pathways.biocarta	0.66845	1.5218	0.0533782	0.463323	10	Fraietta 2018
lipid homeostasis	Pathways.DAVID	-0.681924	-1.65992	0.00689102	0.464361	22	Fraietta 2018
BIOCARTA_TRKA_PATHWAY	Pathways.biocarta	0.648089	1.51386	0.0557931	0.465658	11	Fraietta 2018
M phase	Pathways.DAVID	-0.417001	-1.40063	0.00702972	0.468385	233	Fraietta 2018
synaptic vesicle exocytosis	Pathways.DAVID	-0.764093	-1.66483	0.0071596	0.471738	13	Fraietta 2018
extracellular matrix organization	Pathways.DAVID	-0.541478	-1.57794	0.00725533	0.472792	62	Fraietta 2018
KEGG_TIGHT_JUNCTION	Pathways.KEGG	-0.384994	-1.197	0.166004	0.475028	102	Fraietta 2018
KEGG_BASE_EXCISION_REPAIR	Pathways.KEGG	-0.493586	-1.26632	0.161118	0.475028	29	Fraietta 2018
KEGG_DRUG_METABOLISM_CYTOCHROME_P450	Pathways.KEGG	-0.508681	-1.27012	0.164044	0.475028	25	Fraietta 2018
HALLMARK_PANCREAS_BETA_CELLS	Pathways.Hallmark	0.405448	1.09613	0.32608	0.47894	19	Fraietta 2018
HALLMARK_MITOTIC_SPINDLE	Pathways.Hallmark	-0.319949	-1.05718	0.353421	0.47894	187	Fraietta 2018
HALLMARK_INFLAMMATORY_RESPONSE	Pathways.Hallmark	-0.332634	-1.07112	0.33537	0.47894	139	Fraietta 2018
HALLMARK_BILE_ACID_METABOLISM	Pathways.Hallmark	-0.355236	-1.07539	0.343882	0.47894	81	Fraietta 2018
HALLMARK_NOTCH_SIGNALING	Pathways.Hallmark	-0.431402	-1.08736	0.354415	0.47894	26	Fraietta 2018
REACTOME_METABOLISM_OF_AMINO_ACIDS_AND_DERIVATIVES	Pathways.reactome	-0.385338	-1.25311	0.085583	0.480659	156	Fraietta 2018
REACTOME_RESPONSE_TO_ELEVATED_PLATELET_CYTOSOLIC_CA2_	Pathways.reactome	-0.462373	-1.329	0.0862905	0.480659	56	Fraietta 2018
REACTOME_CELL_CYCLE_CHECKPOINTS	Pathways.reactome	-0.40653	-1.27186	0.0907508	0.484932	107	Fraietta 2018
REACTOME_PEPTIDE_LIGAND_BINDING_RECEPTORS	Pathways.reactome	-0.438711	-1.30153	0.0920004	0.484932	70	Fraietta 2018
REACTOME_OPIOID_SIGNALLING	Pathways.reactome	-0.452538	-1.31356	0.0923193	0.484932	60	Fraietta 2018
REACTOME_PROTEIN_FOLDING	Pathways.reactome	-0.477656	-1.33618	0.0910368	0.484932	47	Fraietta 2018
REACTOME_DEPOSITION_OF_NEW_CENPA_CONTAINING_NUCLEOSOMES_AT_THE_CENTROMERE	Pathways.reactome	-0.497767	-1.34347	0.0935329	0.484932	38	Fraietta 2018
REACTOME_IRON_UPTAKE_AND_TRANSPORT	Pathways.reactome	-0.525654	-1.35877	0.0935286	0.484932	30	Fraietta 2018
REACTOME_ANTIGEN_ACTIVATES_B_CELL_RECEPTOR_LEADING_TO_GENERATION_OF_SECOND_MESSENGERS	Pathways.reactome	-0.539991	-1.36832	0.0904894	0.484932	27	Fraietta 2018
REACTOME_ACYL_CHAIN_REMODELLING_OF_PI	Pathways.reactome	-0.734984	-1.39399	0.0898895	0.484932	7	Fraietta 2018
REACTOME_CS_DS_DEGRADATION	Pathways.reactome	-0.735184	-1.39438	0.0896527	0.484932	7	Fraietta 2018
hindlimb morphogenesis	Pathways.DAVID	0.634328	1.72983	0.00763176	0.488543	20	Fraietta 2018
extracellular structure organization	Pathways.DAVID	-0.491733	-1.51873	0.00766181	0.488543	96	Fraietta 2018
HALLMARK_PEROXISOME	Pathways.Hallmark	-0.340463	-1.0388	0.401831	0.490038	86	Fraietta 2018
HALLMARK_DNA_REPAIR	Pathways.Hallmark	-0.325771	-1.04288	0.38903	0.490038	131	Fraietta 2018
HALLMARK_UV_RESPONSE_UP	Pathways.Hallmark	-0.327962	-1.04619	0.383285	0.490038	127	Fraietta 2018
HALLMARK_TGF_BETA_SIGNALING	Pathways.Hallmark	-0.371423	-1.04903	0.392799	0.490038	50	Fraietta 2018
HALLMARK_COMPLEMENT	Pathways.Hallmark	-0.317181	-1.03009	0.412614	0.491207	153	Fraietta 2018
protein polymerization	Pathways.DAVID	-0.671558	-1.64916	0.00785251	0.495377	23	Fraietta 2018
cellular protein complex assembly	Pathways.DAVID	-0.510839	-1.5388	0.00798604	0.498497	79	Fraietta 2018
KEGG_TYPE_I_DIABETES_MELLITUS	Pathways.KEGG	0.474172	1.2417	0.189683	0.498859	17	Fraietta 2018
KEGG_OOCYTE_MEIOSIS	Pathways.KEGG	-0.386821	-1.188	0.182832	0.498859	92	Fraietta 2018
KEGG_PROGESTERONE_MEDIATED_OOCYTE_MATURATION	Pathways.KEGG	-0.4003	-1.19762	0.183296	0.498859	75	Fraietta 2018
KEGG_TRYPTOPHAN_METABOLISM	Pathways.KEGG	-0.479177	-1.23659	0.185647	0.498859	30	Fraietta 2018
KEGG_ALANINE_ASPARTATE_AND_GLUTAMATE_METABOLISM	Pathways.KEGG	-0.488439	-1.23715	0.190424	0.498859	27	Fraietta 2018
KEGG_FATTY_ACID_METABOLISM	Pathways.KEGG	-0.482868	-1.24612	0.177178	0.498859	30	Fraietta 2018
REACTOME_GRB2_SOS_PROVIDES_LINKAGE_TO_MAPK_SIGNALING_FOR_INTERGRINS_	Pathways.reactome	-0.646868	-1.38725	0.0974017	0.501135	12	Fraietta 2018
triglyceride metabolic process	Pathways.DAVID	-0.670554	-1.64669	0.00813296	0.50238	23	Fraietta 2018
organic ether metabolic process	Pathways.DAVID	-0.625375	-1.62517	0.00823784	0.503612	31	Fraietta 2018
REACTOME_GLUTATHIONE_CONJUGATION	Pathways.reactome	-0.595407	-1.37591	0.0987527	0.504237	17	Fraietta 2018
KEGG_BETA_ALANINE_METABOLISM	Pathways.KEGG	-0.517769	-1.23671	0.201491	0.513389	20	Fraietta 2018
KEGG_GLYCOSAMINOGLYCAN_BIOSYNTHESIS_KERATAN_SULFATE	Pathways.KEGG	-0.586768	-1.2556	0.199873	0.513389	12	Fraietta 2018
REACTOME_SOS_MEDIATED_SIGNALLING	Pathways.reactome	0.570445	1.39529	0.101596	0.514857	13	Fraietta 2018
signal transduction	Pathways.DAVID	-0.339566	-1.20363	0.00868904	0.520465	1126	Fraietta 2018
regulation of chondrocyte differentiation	Pathways.DAVID	-0.870693	-1.59057	0.00861847	0.520465	6	Fraietta 2018
embryonic skeletal joint morphogenesis	Pathways.DAVID	-0.995938	-1.32894	0.00878191	0.520767	1	Fraietta 2018
REACTOME_PI3K_EVENTS_IN_ERBB4_SIGNALING	Pathways.reactome	0.423106	1.30064	0.108698	0.52735	33	Fraietta 2018
REACTOME_O_LINKED_GLYCOSYLATION_OF_MUCINS	Pathways.reactome	0.416021	1.29568	0.108874	0.52735	35	Fraietta 2018
REACTOME_NOTCH1_INTRACELLULAR_DOMAIN_REGULATES_TRANSCRIPTION	Pathways.reactome	0.405393	1.28435	0.110957	0.52735	38	Fraietta 2018
REACTOME_TCR_SIGNALING	Pathways.reactome	0.388357	1.26968	0.110266	0.52735	44	Fraietta 2018
REACTOME_AXON_GUIDANCE	Pathways.reactome	-0.366376	-1.21455	0.106518	0.52735	195	Fraietta 2018
REACTOME_HIGHLY_CALCIUM_PERMEABLE_POSTSYNAPTIC_NICOTINIC_ACETYLCHOLINE_RECEPTORS	Pathways.reactome	-0.847885	-1.32907	0.105155	0.52735	3	Fraietta 2018
REACTOME_ACETYLCHOLINE_BINDING_AND_DOWNSTREAM_EVENTS	Pathways.reactome	-0.771938	-1.35433	0.111103	0.52735	5	Fraietta 2018
REACTOME_PRESYNAPTIC_NICOTINIC_ACETYLCHOLINE_RECEPTORS	Pathways.reactome	-0.771938	-1.35433	0.111103	0.52735	5	Fraietta 2018
REACTOME_ALPHA_LINOLENIC_ACID_ALA_METABOLISM	Pathways.reactome	-0.667339	-1.37396	0.106616	0.52735	10	Fraietta 2018
REACTOME_NEUROTRANSMITTER_RELEASE_CYCLE	Pathways.reactome	-0.551486	-1.34347	0.113245	0.533756	22	Fraietta 2018
BIOCARTA_VDR_PATHWAY	Pathways.biocarta	0.636425	1.48661	0.0665481	0.534849	11	Fraietta 2018
REACTOME_NETRIN1_SIGNALING	Pathways.reactome	0.429408	1.29132	0.117262	0.537651	30	Fraietta 2018
REACTOME_ORC1_REMOVAL_FROM_CHROMATIN	Pathways.reactome	-0.438805	-1.27947	0.115262	0.537651	62	Fraietta 2018
REACTOME_LIPID_DIGESTION_MOBILIZATION_AND_TRANSPORT	Pathways.reactome	-0.519421	-1.32531	0.116792	0.537651	28	Fraietta 2018
REACTOME_CYCLIN_A_B1_ASSOCIATED_EVENTS_DURING_G2_M_TRANSITION	Pathways.reactome	-0.600559	-1.35143	0.116298	0.537651	15	Fraietta 2018
REACTOME_L1CAM_INTERACTIONS	Pathways.reactome	-0.42989	-1.26727	0.119137	0.538914	67	Fraietta 2018
REACTOME_APOPTOTIC_EXECUTION_PHASE	Pathways.reactome	-0.46721	-1.29732	0.118905	0.538914	45	Fraietta 2018
REACTOME_PHOSPHOLIPASE_C_MEDIATED_CASCADE	Pathways.reactome	-0.490503	-1.30418	0.123113	0.542343	35	Fraietta 2018
REACTOME_SEMA4D_IN_SEMAPHORIN_SIGNALING	Pathways.reactome	-0.516079	-1.31678	0.122564	0.542343	28	Fraietta 2018
REACTOME_RECYCLING_PATHWAY_OF_L1	Pathways.reactome	-0.529219	-1.32174	0.122784	0.542343	25	Fraietta 2018
REACTOME_E2F_ENABLED_INHIBITION_OF_PRE_REPLICATION_COMPLEX_FORMATION	Pathways.reactome	-0.656401	-1.35144	0.122919	0.542343	10	Fraietta 2018
REACTOME_IL_3_5_AND_GM_CSF_SIGNALING	Pathways.reactome	0.38992	1.25627	0.124804	0.542695	41	Fraietta 2018
REACTOME_INTEGRATION_OF_ENERGY_METABOLISM	Pathways.reactome	-0.409899	-1.24798	0.124295	0.542695	85	Fraietta 2018
REACTOME_REMOVAL_OF_THE_FLAP_INTERMEDIATE_FROM_THE_C_STRAND	Pathways.reactome	-0.670649	-1.34771	0.125686	0.54303	9	Fraietta 2018
parturition	Pathways.DAVID	0.995538	1.32709	0.00943907	0.543401	1	Fraietta 2018
regulation of synapse structural plasticity	Pathways.DAVID	0.995405	1.32691	0.00959939	0.543401	1	Fraietta 2018
cell-cell signaling	Pathways.DAVID	-0.433212	-1.4213	0.00962177	0.543401	174	Fraietta 2018
negative regulation of axon extension involved in axon guidance	Pathways.DAVID	-0.918005	-1.53208	0.00935012	0.543401	4	Fraietta 2018
regulation of axon extension involved in axon guidance	Pathways.DAVID	-0.918005	-1.53208	0.00935012	0.543401	4	Fraietta 2018
REACTOME_PKA_MEDIATED_PHOSPHORYLATION_OF_CREB	Pathways.reactome	-0.604244	-1.33979	0.126604	0.543512	14	Fraietta 2018
REACTOME_POST_NMDA_RECEPTOR_ACTIVATION_EVENTS	Pathways.reactome	-0.521212	-1.31105	0.127863	0.545439	26	Fraietta 2018
reproductive process	Pathways.DAVID	-0.385839	-1.32811	0.00985858	0.551523	357	Fraietta 2018
CD4-positive, alpha-beta T cell differentiation during immune response	Pathways.DAVID	0.904228	1.6116	0.0101701	0.558414	4	Fraietta 2018
T-helper cell differentiation	Pathways.DAVID	0.904228	1.6116	0.0101701	0.558414	4	Fraietta 2018
positive regulation of Rho GTPase activity	Pathways.DAVID	-0.843387	-1.59639	0.0102728	0.558876	7	Fraietta 2018
REACTOME_G_ALPHA_Q_SIGNALLING_EVENTS	Pathways.reactome	-0.398459	-1.232	0.132074	0.55986	97	Fraietta 2018
REACTOME_TRIGLYCERIDE_BIOSYNTHESIS	Pathways.reactome	-0.485311	-1.29037	0.133255	0.560539	35	Fraietta 2018
REACTOME_REGULATION_OF_SIGNALING_BY_CBL	Pathways.reactome	-0.564867	-1.32109	0.133897	0.560539	18	Fraietta 2018
REACTOME_CELL_CELL_JUNCTION_ORGANIZATION	Pathways.reactome	-0.490824	-1.29099	0.135897	0.56193	33	Fraietta 2018
REACTOME_CREB_PHOSPHORYLATION_THROUGH_THE_ACTIVATION_OF_RAS	Pathways.reactome	-0.544512	-1.31423	0.135423	0.56193	21	Fraietta 2018
cell surface receptor linked signal transduction	Pathways.DAVID	-0.354919	-1.24823	0.0104548	0.563608	680	Fraietta 2018
negative regulation of ion transport	Pathways.DAVID	0.690742	1.6878	0.014348	0.564339	13	Fraietta 2018
myeloid cell homeostasis	Pathways.DAVID	0.758116	1.67913	0.0143334	0.564339	9	Fraietta 2018
regulation of interleukin-10 production	Pathways.DAVID	0.753235	1.66832	0.0159517	0.564339	9	Fraietta 2018
positive regulation of interleukin-12 biosynthetic process	Pathways.DAVID	0.799043	1.65554	0.0170923	0.564339	7	Fraietta 2018
regulation of pigmentation during development	Pathways.DAVID	0.770202	1.65266	0.0176537	0.564339	8	Fraietta 2018
embryonic hindlimb morphogenesis	Pathways.DAVID	0.648661	1.64418	0.019189	0.564339	15	Fraietta 2018
cartilage condensation	Pathways.DAVID	0.81775	1.62431	0.0195009	0.564339	6	Fraietta 2018
positive regulation of lymphocyte anergy	Pathways.DAVID	0.893201	1.59194	0.014229	0.564339	4	Fraietta 2018
positive regulation of T cell anergy	Pathways.DAVID	0.893201	1.59194	0.014229	0.564339	4	Fraietta 2018
regulation of lymphocyte anergy	Pathways.DAVID	0.893201	1.59194	0.014229	0.564339	4	Fraietta 2018
regulation of T cell anergy	Pathways.DAVID	0.893201	1.59194	0.014229	0.564339	4	Fraietta 2018
negative regulation of histone acetylation	Pathways.DAVID	0.920934	1.53031	0.0181583	0.564339	3	Fraietta 2018
regulation of immature T cell proliferation in the thymus	Pathways.DAVID	0.969804	1.46492	0.011552	0.564339	2	Fraietta 2018
glutamine biosynthetic process	Pathways.DAVID	0.963106	1.4548	0.0162147	0.564339	2	Fraietta 2018
dopamine biosynthetic process	Pathways.DAVID	0.959446	1.44927	0.0191972	0.564339	2	Fraietta 2018
detection of mechanical stimulus involved in equilibrioception	Pathways.DAVID	0.993407	1.32425	0.0136676	0.564339	1	Fraietta 2018
equilibrioception	Pathways.DAVID	0.993407	1.32425	0.0136676	0.564339	1	Fraietta 2018
negative regulation of chronic inflammatory response	Pathways.DAVID	0.992808	1.32345	0.0149302	0.564339	1	Fraietta 2018
negative regulation of interleukin-10 production	Pathways.DAVID	0.992808	1.32345	0.0149302	0.564339	1	Fraietta 2018
negative regulation of T cell cytokine production	Pathways.DAVID	0.992808	1.32345	0.0149302	0.564339	1	Fraietta 2018
positive regulation of immature T cell proliferation in the thymus	Pathways.DAVID	0.992808	1.32345	0.0149302	0.564339	1	Fraietta 2018
positive regulation of peripheral T cell tolerance induction	Pathways.DAVID	0.992808	1.32345	0.0149302	0.564339	1	Fraietta 2018
positive regulation of peripheral tolerance induction	Pathways.DAVID	0.992808	1.32345	0.0149302	0.564339	1	Fraietta 2018
positive regulation of tolerance induction dependent upon immune response	Pathways.DAVID	0.992808	1.32345	0.0149302	0.564339	1	Fraietta 2018
positive regulation of transforming growth factor-beta1 production	Pathways.DAVID	0.992808	1.32345	0.0149302	0.564339	1	Fraietta 2018
regulation of peripheral T cell tolerance induction	Pathways.DAVID	0.992808	1.32345	0.0149302	0.564339	1	Fraietta 2018
regulation of peripheral tolerance induction	Pathways.DAVID	0.992808	1.32345	0.0149302	0.564339	1	Fraietta 2018
regulation of tolerance induction dependent upon immune response	Pathways.DAVID	0.992808	1.32345	0.0149302	0.564339	1	Fraietta 2018
regulation of transforming growth factor-beta1 production	Pathways.DAVID	0.992808	1.32345	0.0149302	0.564339	1	Fraietta 2018
detection of tumor cell	Pathways.DAVID	0.992475	1.32301	0.0154913	0.564339	1	Fraietta 2018
positive regulation of natural killer cell mediated cytotoxicity directed against tumor cell target	Pathways.DAVID	0.992475	1.32301	0.0154913	0.564339	1	Fraietta 2018
positive regulation of natural killer cell mediated immune response to tumor cell	Pathways.DAVID	0.992475	1.32301	0.0154913	0.564339	1	Fraietta 2018
regulation of natural killer cell mediated cytotoxicity directed against tumor cell target	Pathways.DAVID	0.992475	1.32301	0.0154913	0.564339	1	Fraietta 2018
regulation of natural killer cell mediated immune response to tumor cell	Pathways.DAVID	0.992475	1.32301	0.0154913	0.564339	1	Fraietta 2018
response to tumor cell	Pathways.DAVID	0.992475	1.32301	0.0154913	0.564339	1	Fraietta 2018
negative regulation of prostatic bud formation	Pathways.DAVID	0.990278	1.32008	0.0194994	0.564339	1	Fraietta 2018
regulation of prostatic bud formation	Pathways.DAVID	0.990278	1.32008	0.0194994	0.564339	1	Fraietta 2018
anatomical structure morphogenesis	Pathways.DAVID	-0.349706	-1.2296	0.0170037	0.564339	671	Fraietta 2018
oxidation reduction	Pathways.DAVID	-0.36748	-1.27585	0.0174327	0.564339	434	Fraietta 2018
lipid metabolic process	Pathways.DAVID	-0.369275	-1.28674	0.0109725	0.564339	481	Fraietta 2018
cellular ketone metabolic process	Pathways.DAVID	-0.37609	-1.29329	0.0196044	0.564339	348	Fraietta 2018
organic acid metabolic process	Pathways.DAVID	-0.377976	-1.29832	0.0189159	0.564339	339	Fraietta 2018
cell cycle process	Pathways.DAVID	-0.381142	-1.30666	0.0178794	0.564339	327	Fraietta 2018
reproduction	Pathways.DAVID	-0.382989	-1.31863	0.0117912	0.564339	359	Fraietta 2018
extracellular matrix disassembly	Pathways.DAVID	-0.99101	-1.32237	0.0186216	0.564339	1	Fraietta 2018
hemidesmosome assembly	Pathways.DAVID	-0.99101	-1.32237	0.0186216	0.564339	1	Fraietta 2018
pteridine metabolic process	Pathways.DAVID	-0.991876	-1.32352	0.0167655	0.564339	1	Fraietta 2018
vasodilation of artery during baroreceptor response to increased systemic arterial blood pressure	Pathways.DAVID	-0.992076	-1.32379	0.0162465	0.564339	1	Fraietta 2018
mammary gland bud elongation	Pathways.DAVID	-0.993474	-1.32565	0.013093	0.564339	1	Fraietta 2018
mammary gland bud morphogenesis	Pathways.DAVID	-0.993474	-1.32565	0.013093	0.564339	1	Fraietta 2018
nipple development	Pathways.DAVID	-0.993474	-1.32565	0.013093	0.564339	1	Fraietta 2018
nipple morphogenesis	Pathways.DAVID	-0.993474	-1.32565	0.013093	0.564339	1	Fraietta 2018
nipple sheath formation	Pathways.DAVID	-0.993474	-1.32565	0.013093	0.564339	1	Fraietta 2018
visceral muscle development	Pathways.DAVID	-0.994606	-1.32716	0.0113167	0.564339	1	Fraietta 2018
alcohol metabolic process	Pathways.DAVID	-0.392746	-1.32862	0.0182436	0.564339	261	Fraietta 2018
cell cycle phase	Pathways.DAVID	-0.395922	-1.34337	0.0130276	0.564339	274	Fraietta 2018
lipid biosynthetic process	Pathways.DAVID	-0.407627	-1.35512	0.0189823	0.564339	203	Fraietta 2018
response to wounding	Pathways.DAVID	-0.416982	-1.37615	0.0164165	0.564339	186	Fraietta 2018
mitotic cell cycle	Pathways.DAVID	-0.412319	-1.3786	0.0116837	0.564339	219	Fraietta 2018
protein complex assembly	Pathways.DAVID	-0.422626	-1.38375	0.0171631	0.564339	170	Fraietta 2018
protein complex biogenesis	Pathways.DAVID	-0.422626	-1.38375	0.0171631	0.564339	170	Fraietta 2018
smoothened signaling pathway involved in regulation of granule cell precursor cell proliferation	Pathways.DAVID	-0.964067	-1.39542	0.018228	0.564339	2	Fraietta 2018
bone trabecula formation	Pathways.DAVID	-0.965637	-1.39769	0.0168537	0.564339	2	Fraietta 2018
acetyl-CoA biosynthetic process from pyruvate	Pathways.DAVID	-0.966149	-1.39843	0.0165483	0.564339	2	Fraietta 2018
benzene and derivative metabolic process	Pathways.DAVID	-0.968737	-1.40218	0.0145824	0.564339	2	Fraietta 2018
dibenzo-p-dioxin metabolic process	Pathways.DAVID	-0.968737	-1.40218	0.0145824	0.564339	2	Fraietta 2018
potassium ion homeostasis	Pathways.DAVID	-0.971264	-1.40583	0.0129218	0.564339	2	Fraietta 2018
peptide cross-linking	Pathways.DAVID	-0.928711	-1.45582	0.0195394	0.564339	3	Fraietta 2018
hydrogen peroxide biosynthetic process	Pathways.DAVID	-0.928753	-1.45589	0.0195394	0.564339	3	Fraietta 2018
toxin metabolic process	Pathways.DAVID	-0.928755	-1.45589	0.0195394	0.564339	3	Fraietta 2018
negative regulation of systemic arterial blood pressure	Pathways.DAVID	-0.930194	-1.45814	0.0184549	0.564339	3	Fraietta 2018
inflammatory response	Pathways.DAVID	-0.463708	-1.46161	0.0115705	0.564339	115	Fraietta 2018
negative regulation of proteolysis	Pathways.DAVID	-0.939452	-1.47266	0.013014	0.564339	3	Fraietta 2018
negative regulation of molecular function	Pathways.DAVID	-0.480601	-1.48582	0.0113106	0.564339	97	Fraietta 2018
bone development	Pathways.DAVID	-0.504091	-1.49917	0.014642	0.564339	72	Fraietta 2018
serotonin metabolic process	Pathways.DAVID	-0.899895	-1.50186	0.0172577	0.564339	4	Fraietta 2018
ossification	Pathways.DAVID	-0.514423	-1.50914	0.0156904	0.564339	65	Fraietta 2018
epithelial tube morphogenesis	Pathways.DAVID	-0.506364	-1.51189	0.0118643	0.564339	74	Fraietta 2018
response to nutrient levels	Pathways.DAVID	-0.509685	-1.51274	0.0127515	0.564339	71	Fraietta 2018
response to nutrient	Pathways.DAVID	-0.551146	-1.5402	0.0161547	0.564339	47	Fraietta 2018
inner ear development	Pathways.DAVID	-0.555923	-1.54267	0.01625	0.564339	45	Fraietta 2018
generation of a signal involved in cell-cell signaling	Pathways.DAVID	-0.541964	-1.54793	0.0126887	0.564339	54	Fraietta 2018
neutral lipid metabolic process	Pathways.DAVID	-0.613824	-1.56504	0.0182288	0.564339	28	Fraietta 2018
cell growth	Pathways.DAVID	-0.621412	-1.57253	0.0170637	0.564339	27	Fraietta 2018
positive regulation of GTPase activity	Pathways.DAVID	-0.788523	-1.5807	0.0175039	0.564339	9	Fraietta 2018
positive regulation of Ras GTPase activity	Pathways.DAVID	-0.788523	-1.5807	0.0175039	0.564339	9	Fraietta 2018
cholesterol transport	Pathways.DAVID	-0.727822	-1.5858	0.0190084	0.564339	13	Fraietta 2018
sterol transport	Pathways.DAVID	-0.727822	-1.5858	0.0190084	0.564339	13	Fraietta 2018
negative regulation of cell migration	Pathways.DAVID	-0.679369	-1.58762	0.0175231	0.564339	18	Fraietta 2018
sterol biosynthetic process	Pathways.DAVID	-0.652408	-1.58808	0.016084	0.564339	22	Fraietta 2018
positive regulation of cell division	Pathways.DAVID	-0.682975	-1.59605	0.0158224	0.564339	18	Fraietta 2018
negative regulation of locomotion	Pathways.DAVID	-0.677324	-1.60066	0.0149249	0.564339	19	Fraietta 2018
cholesterol biosynthetic process	Pathways.DAVID	-0.677579	-1.60127	0.0148796	0.564339	19	Fraietta 2018
stem cell development	Pathways.DAVID	-0.714519	-1.60616	0.0152559	0.564339	15	Fraietta 2018
cyclic nucleotide biosynthetic process	Pathways.DAVID	-0.720972	-1.62067	0.0127159	0.564339	15	Fraietta 2018
stem cell maintenance	Pathways.DAVID	-0.734755	-1.62731	0.0119731	0.564339	14	Fraietta 2018
bone morphogenesis	Pathways.DAVID	-0.674148	-1.57542	0.0198008	0.56724	18	Fraietta 2018
immune response	Pathways.DAVID	0.292428	1.24136	0.0198976	0.567273	257	Fraietta 2018
REACTOME_TRANSMEMBRANE_TRANSPORT_OF_SMALL_MOLECULES	Pathways.reactome	-0.342978	-1.16563	0.13851	0.568432	281	Fraietta 2018
REACTOME_TRANSFERRIN_ENDOCYTOSIS_AND_RECYCLING	Pathways.reactome	-0.54803	-1.31037	0.139156	0.568432	20	Fraietta 2018
cell migration in hindbrain	Pathways.DAVID	0.877716	1.56435	0.0204998	0.568729	4	Fraietta 2018
carboxylic acid metabolic process	Pathways.DAVID	-0.376919	-1.29452	0.0204782	0.568729	338	Fraietta 2018
oxoacid metabolic process	Pathways.DAVID	-0.376919	-1.29452	0.0204782	0.568729	338	Fraietta 2018
multicellular organism reproduction	Pathways.DAVID	-0.391488	-1.3228	0.0208118	0.568729	255	Fraietta 2018
reproductive process in a multicellular organism	Pathways.DAVID	-0.391488	-1.3228	0.0208118	0.568729	255	Fraietta 2018
serotonin receptor signaling pathway	Pathways.DAVID	-0.961304	-1.39142	0.0207856	0.568729	2	Fraietta 2018
positive regulation of steroid metabolic process	Pathways.DAVID	-0.894237	-1.49241	0.0203209	0.568729	4	Fraietta 2018
negative regulation of endocytosis	Pathways.DAVID	-0.8407	-1.53578	0.020304	0.568729	6	Fraietta 2018
acylglycerol metabolic process	Pathways.DAVID	-0.614042	-1.55388	0.0207171	0.568729	27	Fraietta 2018
REACTOME_TIGHT_JUNCTION_INTERACTIONS	Pathways.reactome	-0.585081	-1.3166	0.1411	0.569469	15	Fraietta 2018
REACTOME_BASE_EXCISION_REPAIR	Pathways.reactome	-0.576955	-1.31664	0.140766	0.569469	16	Fraietta 2018
G-protein coupled receptor protein signaling pathway	Pathways.DAVID	-0.392824	-1.32574	0.0210444	0.569831	250	Fraietta 2018
regulation of dendrite development	Pathways.DAVID	-0.818333	-1.54897	0.0210178	0.569831	7	Fraietta 2018
REACTOME_ANDROGEN_BIOSYNTHESIS	Pathways.reactome	-0.751476	-1.31843	0.142468	0.571566	5	Fraietta 2018
REACTOME_SMOOTH_MUSCLE_CONTRACTION	Pathways.reactome	-0.551758	-1.30464	0.143673	0.57299	19	Fraietta 2018
BIOCARTA_EGFR_SMRTE_PATHWAY	Pathways.biocarta	0.68384	1.4664	0.0781517	0.574653	8	Fraietta 2018
BIOCARTA_LYM_PATHWAY	Pathways.biocarta	0.652029	1.44184	0.0883785	0.574653	9	Fraietta 2018
BIOCARTA_SODD_PATHWAY	Pathways.biocarta	0.619967	1.41143	0.10201	0.574653	10	Fraietta 2018
BIOCARTA_NTHI_PATHWAY	Pathways.biocarta	0.495562	1.39971	0.0767331	0.574653	23	Fraietta 2018
BIOCARTA_DNAFRAGMENT_PATHWAY	Pathways.biocarta	0.611745	1.39271	0.111815	0.574653	10	Fraietta 2018
BIOCARTA_GRANULOCYTES_PATHWAY	Pathways.biocarta	0.578764	1.38559	0.111876	0.574653	12	Fraietta 2018
BIOCARTA_BAD_PATHWAY	Pathways.biocarta	0.490053	1.38415	0.0843262	0.574653	23	Fraietta 2018
BIOCARTA_TCYTOTOXIC_PATHWAY	Pathways.biocarta	0.606253	1.3802	0.119299	0.574653	10	Fraietta 2018
BIOCARTA_TH1TH2_PATHWAY	Pathways.biocarta	0.535774	1.36218	0.115106	0.574653	15	Fraietta 2018
BIOCARTA_HCMV_PATHWAY	Pathways.biocarta	0.527444	1.36201	0.112746	0.574653	16	Fraietta 2018
BIOCARTA_IL12_PATHWAY	Pathways.biocarta	0.507048	1.3502	0.114163	0.574653	18	Fraietta 2018
BIOCARTA_TOB1_PATHWAY	Pathways.biocarta	0.504523	1.34348	0.11789	0.574653	18	Fraietta 2018
BIOCARTA_TCAPOPTOSIS_PATHWAY	Pathways.biocarta	0.606042	1.34015	0.150382	0.574653	9	Fraietta 2018
BIOCARTA_FREE_PATHWAY	Pathways.biocarta	0.605611	1.3392	0.150946	0.574653	9	Fraietta 2018
BIOCARTA_STRESS_PATHWAY	Pathways.biocarta	0.462473	1.33158	0.107503	0.574653	25	Fraietta 2018
BIOCARTA_NKT_PATHWAY	Pathways.biocarta	0.46532	1.32722	0.110826	0.574653	24	Fraietta 2018
BIOCARTA_GLEEVEC_PATHWAY	Pathways.biocarta	0.471834	1.32036	0.119521	0.574653	22	Fraietta 2018
BIOCARTA_DC_PATHWAY	Pathways.biocarta	0.518754	1.31891	0.141929	0.574653	15	Fraietta 2018
BIOCARTA_EGF_PATHWAY	Pathways.biocarta	0.437498	1.295	0.120681	0.574653	28	Fraietta 2018
BIOCARTA_INTEGRIN_PATHWAY	Pathways.biocarta	-0.493592	-1.29862	0.131716	0.574653	33	Fraietta 2018
BIOCARTA_FIBRINOLYSIS_PATHWAY	Pathways.biocarta	-0.834732	-1.30405	0.129617	0.574653	3	Fraietta 2018
BIOCARTA_CELLCYCLE_PATHWAY	Pathways.biocarta	-0.540176	-1.30438	0.143462	0.574653	21	Fraietta 2018
BIOCARTA_PTDINS_PATHWAY	Pathways.biocarta	-0.535286	-1.31495	0.131708	0.574653	23	Fraietta 2018
BIOCARTA_FEEDER_PATHWAY	Pathways.biocarta	-0.674321	-1.31924	0.149247	0.574653	8	Fraietta 2018
BIOCARTA_PLCE_PATHWAY	Pathways.biocarta	-0.64179	-1.32022	0.146868	0.574653	10	Fraietta 2018
BIOCARTA_BLYMPHOCYTE_PATHWAY	Pathways.biocarta	-0.699959	-1.32631	0.141108	0.574653	7	Fraietta 2018
BIOCARTA_SARS_PATHWAY	Pathways.biocarta	-0.650163	-1.33744	0.133454	0.574653	10	Fraietta 2018
BIOCARTA_EXTRINSIC_PATHWAY	Pathways.biocarta	-0.708823	-1.34311	0.127905	0.574653	7	Fraietta 2018
BIOCARTA_CLASSIC_PATHWAY	Pathways.biocarta	-0.749608	-1.37118	0.104305	0.574653	6	Fraietta 2018
BIOCARTA_CCR3_PATHWAY	Pathways.biocarta	-0.596716	-1.39657	0.0868347	0.574653	18	Fraietta 2018
regulation of branching involved in salivary gland morphogenesis by extracellular matrix-epithelial cell signaling	Pathways.DAVID	0.989146	1.31857	0.0213431	0.575294	1	Fraietta 2018
regulation of response to biotic stimulus	Pathways.DAVID	0.784892	1.62622	0.0227161	0.582347	7	Fraietta 2018
regulation of histone acetylation	Pathways.DAVID	0.84155	1.59075	0.0223199	0.582347	5	Fraietta 2018
T-helper 2 type immune response	Pathways.DAVID	0.956446	1.44474	0.0220537	0.582347	2	Fraietta 2018
myeloid cell apoptosis	Pathways.DAVID	0.954315	1.44152	0.023566	0.582347	2	Fraietta 2018
positive regulation of glycolysis	Pathways.DAVID	0.988347	1.3175	0.0230065	0.582347	1	Fraietta 2018
cleavage of cytoskeletal proteins during apoptosis	Pathways.DAVID	0.988014	1.31706	0.0236878	0.582347	1	Fraietta 2018
cleavage of lamin	Pathways.DAVID	0.988014	1.31706	0.0236878	0.582347	1	Fraietta 2018
positive regulation of Notch signaling pathway	Pathways.DAVID	-0.988213	-1.31863	0.0241303	0.582347	1	Fraietta 2018
myoblast development	Pathways.DAVID	-0.98828	-1.31872	0.0239107	0.582347	1	Fraietta 2018
negative regulation of complement activation	Pathways.DAVID	-0.989012	-1.3197	0.0226533	0.582347	1	Fraietta 2018
negative regulation of protein maturation by peptide bond cleavage	Pathways.DAVID	-0.989012	-1.3197	0.0226533	0.582347	1	Fraietta 2018
muscle cell fate commitment	Pathways.DAVID	-0.989212	-1.31997	0.0221344	0.582347	1	Fraietta 2018
muscle cell fate determination	Pathways.DAVID	-0.989212	-1.31997	0.0221344	0.582347	1	Fraietta 2018
cellular macromolecular complex assembly	Pathways.DAVID	-0.418453	-1.36399	0.0241581	0.582347	161	Fraietta 2018
negative regulation of tyrosine phosphorylation of STAT protein	Pathways.DAVID	-0.957994	-1.38663	0.0240876	0.582347	2	Fraietta 2018
positive regulation of cyclic nucleotide biosynthetic process	Pathways.DAVID	-0.923021	-1.4469	0.0232708	0.582347	3	Fraietta 2018
positive regulation of cyclic nucleotide metabolic process	Pathways.DAVID	-0.923021	-1.4469	0.0232708	0.582347	3	Fraietta 2018
positive regulation of nucleotide biosynthetic process	Pathways.DAVID	-0.923021	-1.4469	0.0232708	0.582347	3	Fraietta 2018
positive regulation of nucleotide metabolic process	Pathways.DAVID	-0.923021	-1.4469	0.0232708	0.582347	3	Fraietta 2018
regulation of synaptogenesis	Pathways.DAVID	-0.890175	-1.48563	0.0230458	0.582347	4	Fraietta 2018
epidermal growth factor receptor signaling pathway	Pathways.DAVID	-0.891676	-1.48814	0.0219594	0.582347	4	Fraietta 2018
negative regulation of B cell proliferation	Pathways.DAVID	-0.859596	-1.50711	0.0236599	0.582347	5	Fraietta 2018
nucleoside monophosphate biosynthetic process	Pathways.DAVID	-0.580307	-1.52586	0.0239776	0.582347	33	Fraietta 2018
male meiosis I	Pathways.DAVID	-0.836825	-1.5287	0.0222058	0.582347	6	Fraietta 2018
activation of JUN kinase activity	Pathways.DAVID	-0.791862	-1.5461	0.0234739	0.582347	8	Fraietta 2018
negative regulation of cell motion	Pathways.DAVID	-0.643504	-1.55133	0.0241139	0.582347	21	Fraietta 2018
BIOCARTA_UCALPAIN_PATHWAY	Pathways.biocarta	-0.577066	-1.29863	0.157077	0.587684	15	Fraietta 2018
KEGG_ALDOSTERONE_REGULATED_SODIUM_REABSORPTION	Pathways.KEGG	0.379443	1.15013	0.239056	0.588609	31	Fraietta 2018
KEGG_PROPANOATE_METABOLISM	Pathways.KEGG	-0.459472	-1.18574	0.236586	0.588609	30	Fraietta 2018
KEGG_GLYCOSYLPHOSPHATIDYLINOSITOL_GPI_ANCHOR_BIOSYNTHESIS	Pathways.KEGG	-0.480349	-1.19019	0.240507	0.588609	24	Fraietta 2018
BIOCARTA_GATA3_PATHWAY	Pathways.biocarta	0.504735	1.28326	0.166625	0.588789	15	Fraietta 2018
BIOCARTA_NGF_PATHWAY	Pathways.biocarta	0.4916	1.26945	0.171111	0.588789	16	Fraietta 2018
BIOCARTA_EIF4_PATHWAY	Pathways.biocarta	0.443894	1.24217	0.174642	0.588789	22	Fraietta 2018
BIOCARTA_MCM_PATHWAY	Pathways.biocarta	-0.54257	-1.26984	0.175299	0.588789	18	Fraietta 2018
BIOCARTA_ACH_PATHWAY	Pathways.biocarta	-0.56642	-1.27468	0.176365	0.588789	15	Fraietta 2018
BIOCARTA_INTRINSIC_PATHWAY	Pathways.biocarta	-0.600918	-1.28805	0.171255	0.588789	12	Fraietta 2018
BIOCARTA_LEPTIN_PATHWAY	Pathways.biocarta	-0.647971	-1.30243	0.162934	0.588789	9	Fraietta 2018
steroid metabolic process	Pathways.DAVID	-0.449864	-1.40834	0.0245622	0.589692	108	Fraietta 2018
BIOCARTA_PPARA_PATHWAY	Pathways.biocarta	0.362277	1.179	0.18673	0.590876	43	Fraietta 2018
BIOCARTA_ALK_PATHWAY	Pathways.biocarta	-0.48915	-1.23887	0.187882	0.590876	27	Fraietta 2018
BIOCARTA_COMP_PATHWAY	Pathways.biocarta	-0.635825	-1.27801	0.183954	0.590876	9	Fraietta 2018
BIOCARTA_RANMS_PATHWAY	Pathways.biocarta	-0.622002	-1.27951	0.18174	0.590876	10	Fraietta 2018
cellular carbohydrate biosynthetic process	Pathways.DAVID	-0.560743	-1.51272	0.0247469	0.591731	38	Fraietta 2018
REACTOME_SEMA4D_INDUCED_CELL_MIGRATION_AND_GROWTH_CONE_COLLAPSE	Pathways.reactome	-0.525296	-1.29063	0.149308	0.591961	23	Fraietta 2018
KEGG_SULFUR_METABOLISM	Pathways.KEGG	0.612031	1.2148	0.267766	0.593102	6	Fraietta 2018
KEGG_ASTHMA	Pathways.KEGG	0.505651	1.15117	0.296534	0.593102	10	Fraietta 2018
KEGG_OLFACTORY_TRANSDUCTION	Pathways.KEGG	0.396944	1.14459	0.257485	0.593102	25	Fraietta 2018
KEGG_NITROGEN_METABOLISM	Pathways.KEGG	0.421939	1.13654	0.277483	0.593102	19	Fraietta 2018
KEGG_RIG_I_LIKE_RECEPTOR_SIGNALING_PATHWAY	Pathways.KEGG	0.32903	1.10779	0.267171	0.593102	51	Fraietta 2018
KEGG_ACUTE_MYELOID_LEUKEMIA	Pathways.KEGG	0.321683	1.09088	0.287959	0.593102	53	Fraietta 2018
KEGG_OXIDATIVE_PHOSPHORYLATION	Pathways.KEGG	-0.360366	-1.11382	0.277916	0.593102	97	Fraietta 2018
KEGG_ARRHYTHMOGENIC_RIGHT_VENTRICULAR_CARDIOMYOPATHY_ARVC	Pathways.KEGG	-0.390171	-1.11936	0.291354	0.593102	56	Fraietta 2018
KEGG_GLYCOLYSIS_GLUCONEOGENESIS	Pathways.KEGG	-0.410178	-1.12326	0.296551	0.593102	42	Fraietta 2018
KEGG_PPAR_SIGNALING_PATHWAY	Pathways.KEGG	-0.40996	-1.1271	0.291255	0.593102	43	Fraietta 2018
KEGG_ERBB_SIGNALING_PATHWAY	Pathways.KEGG	-0.376568	-1.12832	0.269208	0.593102	76	Fraietta 2018
KEGG_MELANOGENESIS	Pathways.KEGG	-0.381354	-1.14266	0.249754	0.593102	76	Fraietta 2018
KEGG_RETINOL_METABOLISM	Pathways.KEGG	-0.498251	-1.14975	0.295361	0.593102	17	Fraietta 2018
KEGG_BASAL_CELL_CARCINOMA	Pathways.KEGG	-0.425412	-1.15014	0.266258	0.593102	39	Fraietta 2018
KEGG_PENTOSE_AND_GLUCURONATE_INTERCONVERSIONS	Pathways.KEGG	-0.582072	-1.16872	0.292933	0.593102	9	Fraietta 2018
KEGG_TASTE_TRANSDUCTION	Pathways.KEGG	-0.506723	-1.18386	0.257382	0.593102	18	Fraietta 2018
KEGG_NICOTINATE_AND_NICOTINAMIDE_METABOLISM	Pathways.KEGG	-0.509705	-1.19083	0.250083	0.593102	18	Fraietta 2018
BIOCARTA_ATRBRCA_PATHWAY	Pathways.biocarta	-0.521507	-1.24755	0.191524	0.593724	20	Fraietta 2018
REACTOME_PHASE_II_CONJUGATION	Pathways.reactome	-0.487534	-1.27489	0.150722	0.594073	32	Fraietta 2018
BIOCARTA_MAL_PATHWAY	Pathways.biocarta	0.471653	1.23758	0.194649	0.594913	17	Fraietta 2018
REACTOME_GENERATION_OF_SECOND_MESSENGER_MOLECULES	Pathways.reactome	0.475215	1.28143	0.152034	0.595388	19	Fraietta 2018
REACTOME_SIGNALING_BY_NOTCH4	Pathways.reactome	-0.623091	-1.31027	0.152822	0.595388	11	Fraietta 2018
KEGG_CARDIAC_MUSCLE_CONTRACTION	Pathways.KEGG	0.324505	1.08322	0.302965	0.595572	49	Fraietta 2018
KEGG_CITRATE_CYCLE_TCA_CYCLE	Pathways.KEGG	-0.445856	-1.12929	0.30419	0.595572	27	Fraietta 2018
BIOCARTA_AKT_PATHWAY	Pathways.biocarta	0.439587	1.21492	0.19761	0.595575	21	Fraietta 2018
growth hormone secretion	Pathways.DAVID	0.986948	1.31564	0.0257721	0.596986	1	Fraietta 2018
establishment of polarity of embryonic epithelium	Pathways.DAVID	-0.987481	-1.31766	0.0255673	0.596986	1	Fraietta 2018
positive regulation of ossification	Pathways.DAVID	-0.885627	-1.47804	0.0256995	0.596986	4	Fraietta 2018
notochord morphogenesis	Pathways.DAVID	-0.885816	-1.47836	0.0256104	0.596986	4	Fraietta 2018
ear development	Pathways.DAVID	-0.520693	-1.47874	0.0254169	0.596986	52	Fraietta 2018
negative chemotaxis	Pathways.DAVID	-0.886357	-1.47926	0.0252542	0.596986	4	Fraietta 2018
glycerol ether metabolic process	Pathways.DAVID	-0.595394	-1.52914	0.0252694	0.596986	29	Fraietta 2018
hormone secretion	Pathways.DAVID	-0.622255	-1.54059	0.0254221	0.596986	24	Fraietta 2018
REACTOME_DNA_REPAIR	Pathways.reactome	-0.390222	-1.20802	0.155281	0.597419	98	Fraietta 2018
REACTOME_POTASSIUM_CHANNELS	Pathways.reactome	-0.437929	-1.24054	0.159014	0.597419	51	Fraietta 2018
REACTOME_SPHINGOLIPID_DE_NOVO_BIOSYNTHESIS	Pathways.reactome	-0.502405	-1.27308	0.158054	0.597419	27	Fraietta 2018
REACTOME_RESOLUTION_OF_AP_SITES_VIA_THE_MULTIPLE_NUCLEOTIDE_PATCH_REPLACEMENT_PATHWAY	Pathways.reactome	-0.585563	-1.29836	0.157723	0.597419	14	Fraietta 2018
REACTOME_ACYL_CHAIN_REMODELLING_OF_PE	Pathways.reactome	-0.606878	-1.30149	0.159548	0.597419	12	Fraietta 2018
REACTOME_SYNTHESIS_OF_BILE_ACIDS_AND_BILE_SALTS_VIA_7ALPHA_HYDROXYCHOLESTEROL	Pathways.reactome	-0.60763	-1.3031	0.158067	0.597419	12	Fraietta 2018
REACTOME_CREB_PHOSPHORYLATION_THROUGH_THE_ACTIVATION_OF_CAMKII	Pathways.reactome	-0.653124	-1.31249	0.15474	0.597419	9	Fraietta 2018
REACTOME_RAS_ACTIVATION_UOPN_CA2_INFUX_THROUGH_NMDA_RECEPTOR	Pathways.reactome	-0.618645	-1.30092	0.160635	0.598167	11	Fraietta 2018
REACTOME_SIGNALING_BY_ROBO_RECEPTOR	Pathways.reactome	0.421943	1.23974	0.162593	0.598841	27	Fraietta 2018
REACTOME_TRAFFICKING_OF_AMPA_RECEPTORS	Pathways.reactome	-0.535918	-1.28141	0.162575	0.598841	20	Fraietta 2018
REACTOME_CLASS_A1_RHODOPSIN_LIKE_RECEPTORS	Pathways.reactome	-0.376739	-1.19092	0.164452	0.599129	117	Fraietta 2018
REACTOME_NEGATIVE_REGULATION_OF_FGFR_SIGNALING	Pathways.reactome	-0.522954	-1.27396	0.165309	0.599129	22	Fraietta 2018
REACTOME_SIGNALING_BY_BMP	Pathways.reactome	-0.540614	-1.27829	0.165338	0.599129	19	Fraietta 2018
REACTOME_SIGNAL_AMPLIFICATION	Pathways.reactome	-0.506866	-1.26591	0.167583	0.600802	25	Fraietta 2018
REACTOME_INITIAL_TRIGGERING_OF_COMPLEMENT	Pathways.reactome	-0.707501	-1.29529	0.167451	0.600802	6	Fraietta 2018
REACTOME_ROLE_OF_DCC_IN_REGULATING_APOPTOSIS	Pathways.reactome	0.614166	1.31872	0.168911	0.602359	8	Fraietta 2018
REACTOME_APOBEC3G_MEDIATED_RESISTANCE_TO_HIV1_INFECTION	Pathways.reactome	-0.734886	-1.28932	0.170195	0.603745	5	Fraietta 2018
REACTOME_MHC_CLASS_II_ANTIGEN_PRESENTATION	Pathways.reactome	-0.405579	-1.20789	0.171105	0.603794	72	Fraietta 2018
positive regulation of natural killer cell differentiation	Pathways.DAVID	0.906383	1.50613	0.0276103	0.604572	3	Fraietta 2018
regulation of natural killer cell differentiation	Pathways.DAVID	0.906383	1.50613	0.0276103	0.604572	3	Fraietta 2018
axonogenesis	Pathways.DAVID	0.358373	1.3544	0.0273506	0.604572	100	Fraietta 2018
positive regulation of natural killer cell cytokine production	Pathways.DAVID	0.985883	1.31422	0.0280366	0.604572	1	Fraietta 2018
regulation of natural killer cell cytokine production	Pathways.DAVID	0.985883	1.31422	0.0280366	0.604572	1	Fraietta 2018
macromolecular complex subunit organization	Pathways.DAVID	-0.38231	-1.29809	0.0267828	0.604572	277	Fraietta 2018
C4-dicarboxylate transport	Pathways.DAVID	-0.986349	-1.31615	0.0279424	0.604572	1	Fraietta 2018
citrate transport	Pathways.DAVID	-0.986349	-1.31615	0.0279424	0.604572	1	Fraietta 2018
succinate transport	Pathways.DAVID	-0.986349	-1.31615	0.0279424	0.604572	1	Fraietta 2018
tricarboxylic acid transport	Pathways.DAVID	-0.986349	-1.31615	0.0279424	0.604572	1	Fraietta 2018
negative regulation of nervous system development	Pathways.DAVID	-0.986615	-1.3165	0.0274834	0.604572	1	Fraietta 2018
negative regulation of synaptogenesis	Pathways.DAVID	-0.986615	-1.3165	0.0274834	0.604572	1	Fraietta 2018
positive regulation of T-helper 1 cell differentiation	Pathways.DAVID	-0.917258	-1.43787	0.0276823	0.604572	3	Fraietta 2018
positive regulation of T-helper cell differentiation	Pathways.DAVID	-0.917258	-1.43787	0.0276823	0.604572	3	Fraietta 2018
regulation of T-helper 1 cell differentiation	Pathways.DAVID	-0.917258	-1.43787	0.0276823	0.604572	3	Fraietta 2018
regulation of systemic arterial blood pressure by baroreceptor feedback	Pathways.DAVID	-0.918197	-1.43934	0.0269287	0.604572	3	Fraietta 2018
regulation of systemic arterial blood pressure by carotid sinus baroreceptor feedback	Pathways.DAVID	-0.918197	-1.43934	0.0269287	0.604572	3	Fraietta 2018
developmental cell growth	Pathways.DAVID	-0.806793	-1.52712	0.0270735	0.604572	7	Fraietta 2018
endochondral bone morphogenesis	Pathways.DAVID	-0.701778	-1.55427	0.0264561	0.604572	14	Fraietta 2018
negative regulation of NF-kappaB transcription factor activity	Pathways.DAVID	0.748377	1.60583	0.0284924	0.607521	8	Fraietta 2018
smooth muscle tissue development	Pathways.DAVID	0.748006	1.60503	0.0286433	0.607521	8	Fraietta 2018
cellular component assembly	Pathways.DAVID	-0.363864	-1.25803	0.0289743	0.607521	393	Fraietta 2018
cholesterol catabolic process	Pathways.DAVID	-0.953383	-1.37995	0.028993	0.607521	2	Fraietta 2018
sterol catabolic process	Pathways.DAVID	-0.953383	-1.37995	0.028993	0.607521	2	Fraietta 2018
negative regulation of catalytic activity	Pathways.DAVID	-0.482353	-1.43452	0.0287105	0.607521	72	Fraietta 2018
cell fate commitment	Pathways.DAVID	-0.496498	-1.45012	0.0285277	0.607521	63	Fraietta 2018
sphingolipid biosynthetic process	Pathways.DAVID	-0.721541	-1.54393	0.0283405	0.607521	12	Fraietta 2018
HALLMARK_REACTIVE_OXYGEN_SPECIES_PATHWAY	Pathways.Hallmark	0.292692	0.962348	0.525624	0.611191	45	Fraietta 2018
REACTOME_AMINE_DERIVED_HORMONES	Pathways.reactome	0.665995	1.32148	0.175623	0.612073	6	Fraietta 2018
REACTOME_IL_6_SIGNALING	Pathways.reactome	0.585664	1.29752	0.1789	0.612073	9	Fraietta 2018
REACTOME_SIGNALING_BY_FGFR	Pathways.reactome	-0.39029	-1.19316	0.177886	0.612073	88	Fraietta 2018
REACTOME_FATTY_ACYL_COA_BIOSYNTHESIS	Pathways.reactome	-0.557422	-1.27207	0.176193	0.612073	16	Fraietta 2018
REACTOME_ZINC_TRANSPORTERS	Pathways.reactome	-0.586792	-1.28068	0.174551	0.612073	13	Fraietta 2018
REACTOME_SYNTHESIS_SECRETION_AND_DEACYLATION_OF_GHRELIN	Pathways.reactome	-0.656191	-1.28417	0.17858	0.612073	8	Fraietta 2018
T-helper 1 type immune response	Pathways.DAVID	0.744191	1.59685	0.0307054	0.61414	8	Fraietta 2018
developmental programmed cell death	Pathways.DAVID	0.860224	1.53317	0.0305331	0.61414	4	Fraietta 2018
positive regulation of immune response to tumor cell	Pathways.DAVID	0.947151	1.4307	0.0303501	0.61414	2	Fraietta 2018
positive regulation of response to biotic stimulus	Pathways.DAVID	0.947151	1.4307	0.0303501	0.61414	2	Fraietta 2018
positive regulation of response to tumor cell	Pathways.DAVID	0.947151	1.4307	0.0303501	0.61414	2	Fraietta 2018
regulation of immune response to tumor cell	Pathways.DAVID	0.947151	1.4307	0.0303501	0.61414	2	Fraietta 2018
regulation of response to tumor cell	Pathways.DAVID	0.947151	1.4307	0.0303501	0.61414	2	Fraietta 2018
betaine biosynthetic process	Pathways.DAVID	0.984617	1.31253	0.0308623	0.61414	1	Fraietta 2018
glycine betaine biosynthetic process	Pathways.DAVID	0.984617	1.31253	0.0308623	0.61414	1	Fraietta 2018
glycine betaine biosynthetic process from choline	Pathways.DAVID	0.984617	1.31253	0.0308623	0.61414	1	Fraietta 2018
glycine betaine metabolic process	Pathways.DAVID	0.984617	1.31253	0.0308623	0.61414	1	Fraietta 2018
neuron fate specification	Pathways.DAVID	-0.951674	-1.37748	0.0307299	0.61414	2	Fraietta 2018
spinal cord motor neuron cell fate specification	Pathways.DAVID	-0.951674	-1.37748	0.0307299	0.61414	2	Fraietta 2018
locomotor rhythm	Pathways.DAVID	-0.952821	-1.37914	0.0294511	0.61414	2	Fraietta 2018
cyclic nucleotide metabolic process	Pathways.DAVID	-0.621012	-1.52503	0.0298159	0.61414	23	Fraietta 2018
organ morphogenesis	Pathways.DAVID	-0.368252	-1.26634	0.0311185	0.616589	348	Fraietta 2018
collagen fibril organization	Pathways.DAVID	-0.682679	-1.53459	0.0311934	0.616589	15	Fraietta 2018
regulation of multi-organism process	Pathways.DAVID	0.717682	1.58957	0.0326483	0.617419	9	Fraietta 2018
embryonic eye morphogenesis	Pathways.DAVID	0.740396	1.58871	0.0328932	0.617419	8	Fraietta 2018
axon guidance	Pathways.DAVID	0.406826	1.40693	0.0318698	0.617419	59	Fraietta 2018
T cell differentiation	Pathways.DAVID	0.402295	1.39593	0.0339626	0.617419	60	Fraietta 2018
dorsal/ventral axon guidance	Pathways.DAVID	0.984018	1.31173	0.0317842	0.617419	1	Fraietta 2018
spinal cord ventral commissure morphogenesis	Pathways.DAVID	0.984018	1.31173	0.0317842	0.617419	1	Fraietta 2018
adenosine biosynthetic process	Pathways.DAVID	0.983619	1.3112	0.0328063	0.617419	1	Fraietta 2018
AMP catabolic process	Pathways.DAVID	0.983619	1.3112	0.0328063	0.617419	1	Fraietta 2018
cell projection morphogenesis	Pathways.DAVID	0.330443	1.29387	0.0340466	0.617419	127	Fraietta 2018
macromolecular complex assembly	Pathways.DAVID	-0.381976	-1.29044	0.0339515	0.617419	254	Fraietta 2018
threonine biosynthetic process	Pathways.DAVID	-0.984151	-1.31321	0.0321737	0.617419	1	Fraietta 2018
cellular macromolecular complex subunit organization	Pathways.DAVID	-0.401245	-1.32292	0.0336306	0.617419	184	Fraietta 2018
cellular amino acid metabolic process	Pathways.DAVID	-0.417482	-1.34788	0.0334936	0.617419	145	Fraietta 2018
positive regulation vascular endothelial growth factor production	Pathways.DAVID	-0.949535	-1.37438	0.0336883	0.617419	2	Fraietta 2018
regulation of vascular endothelial growth factor production	Pathways.DAVID	-0.949535	-1.37438	0.0336883	0.617419	2	Fraietta 2018
low-density lipoprotein particle remodeling	Pathways.DAVID	-0.94992	-1.37494	0.0332494	0.617419	2	Fraietta 2018
regulation of cholesterol esterification	Pathways.DAVID	-0.94992	-1.37494	0.0332494	0.617419	2	Fraietta 2018
positive regulation of metalloenzyme activity	Pathways.DAVID	-0.949982	-1.37503	0.0331921	0.617419	2	Fraietta 2018
regulation of metalloenzyme activity	Pathways.DAVID	-0.949982	-1.37503	0.0331921	0.617419	2	Fraietta 2018
muscarinic acetylcholine receptor signaling pathway	Pathways.DAVID	-0.844932	-1.48141	0.0327478	0.617419	5	Fraietta 2018
regulation of dendrite morphogenesis	Pathways.DAVID	-0.818279	-1.49482	0.0331032	0.617419	6	Fraietta 2018
cell migration involved in gastrulation	Pathways.DAVID	-0.819649	-1.49732	0.0321094	0.617419	6	Fraietta 2018
energy reserve metabolic process	Pathways.DAVID	-0.589118	-1.50205	0.0329531	0.617419	28	Fraietta 2018
hormone transport	Pathways.DAVID	-0.607352	-1.51467	0.0313584	0.617419	25	Fraietta 2018
cortical cytoskeleton organization	Pathways.DAVID	-0.775954	-1.51504	0.0321231	0.617419	8	Fraietta 2018
stem cell differentiation	Pathways.DAVID	-0.635682	-1.51833	0.0339095	0.617419	20	Fraietta 2018
response to corticosteroid stimulus	Pathways.DAVID	-0.670642	-1.52869	0.0318462	0.617419	16	Fraietta 2018
trophectodermal cell fate commitment	Pathways.DAVID	-0.983152	-1.31188	0.0342694	0.619566	1	Fraietta 2018
neuron adhesion	Pathways.DAVID	-0.983086	-1.31179	0.0344291	0.620561	1	Fraietta 2018
positive regulation of cell killing	Pathways.DAVID	0.64249	1.56989	0.0368714	0.620662	13	Fraietta 2018
positive regulation of leukocyte mediated cytotoxicity	Pathways.DAVID	0.64249	1.56989	0.0368714	0.620662	13	Fraietta 2018
positive regulation of interferon-gamma biosynthetic process	Pathways.DAVID	0.85339	1.52099	0.035869	0.620662	4	Fraietta 2018
negative regulation of activated T cell proliferation	Pathways.DAVID	0.940811	1.42112	0.0365882	0.620662	2	Fraietta 2018
regulation of appetite	Pathways.DAVID	0.940566	1.42076	0.0368192	0.620662	2	Fraietta 2018
purine nucleoside monophosphate catabolic process	Pathways.DAVID	0.94003	1.41994	0.0373653	0.620662	2	Fraietta 2018
purine ribonucleoside monophosphate catabolic process	Pathways.DAVID	0.94003	1.41994	0.0373653	0.620662	2	Fraietta 2018
ribonucleoside monophosphate catabolic process	Pathways.DAVID	0.94003	1.41994	0.0373653	0.620662	2	Fraietta 2018
regulation of immune effector process	Pathways.DAVID	0.412321	1.40722	0.0348924	0.620662	55	Fraietta 2018
neuron projection development	Pathways.DAVID	0.322738	1.27572	0.0361123	0.620662	138	Fraietta 2018
response to external stimulus	Pathways.DAVID	-0.363556	-1.25303	0.0354952	0.620662	366	Fraietta 2018
heterocycle metabolic process	Pathways.DAVID	-0.389846	-1.30114	0.037063	0.620662	214	Fraietta 2018
facial nucleus development	Pathways.DAVID	-0.982154	-1.31055	0.0364449	0.620662	1	Fraietta 2018
glomerular basement membrane development	Pathways.DAVID	-0.98242	-1.3109	0.0357264	0.620662	1	Fraietta 2018
negative regulation of the force of heart contraction during baroreceptor response to increased systemic arterial blood pressure	Pathways.DAVID	-0.982753	-1.31135	0.0350478	0.620662	1	Fraietta 2018
norepinephrine-epinephrine vasoconstriction involved in regulation of systemic arterial blood pressure	Pathways.DAVID	-0.982753	-1.31135	0.0350478	0.620662	1	Fraietta 2018
negative regulation of nitric oxide biosynthetic process	Pathways.DAVID	-0.948062	-1.37225	0.0353298	0.620662	2	Fraietta 2018
energy derivation by oxidation of organic compounds	Pathways.DAVID	-0.473908	-1.4094	0.0366368	0.620662	72	Fraietta 2018
chromosome segregation	Pathways.DAVID	-0.496902	-1.4303	0.0368783	0.620662	57	Fraietta 2018
sterol metabolic process	Pathways.DAVID	-0.501383	-1.43584	0.0365384	0.620662	55	Fraietta 2018
myoblast differentiation	Pathways.DAVID	-0.813854	-1.48674	0.0360331	0.620662	6	Fraietta 2018
neurological system process involved in regulation of systemic arterial blood pressure	Pathways.DAVID	-0.814415	-1.48776	0.0356733	0.620662	6	Fraietta 2018
regulation of cytokine-mediated signaling pathway	Pathways.DAVID	-0.791036	-1.4973	0.0364691	0.620662	7	Fraietta 2018
insulin secretion	Pathways.DAVID	-0.62387	-1.504	0.0372995	0.620662	21	Fraietta 2018
establishment of vesicle localization	Pathways.DAVID	-0.7522	-1.50789	0.0364979	0.620662	9	Fraietta 2018
alcohol biosynthetic process	Pathways.DAVID	-0.619709	-1.50848	0.0351531	0.620662	22	Fraietta 2018
pancreas development	Pathways.DAVID	-0.632265	-1.51017	0.0364324	0.620662	20	Fraietta 2018
regulation of neurotransmitter transport	Pathways.DAVID	-0.675235	-1.51786	0.0358863	0.620662	15	Fraietta 2018
REACTOME_GASTRIN_CREB_SIGNALLING_PATHWAY_VIA_PKC_AND_MAPK	Pathways.reactome	-0.372758	-1.1761	0.182979	0.622868	115	Fraietta 2018
germ cell programmed cell death	Pathways.DAVID	0.892861	1.48366	0.0376543	0.623595	3	Fraietta 2018
system process	Pathways.DAVID	-0.358232	-1.23954	0.0377522	0.623595	400	Fraietta 2018
NFkB Signalling	Pathways.PROGENy	-0.310181	-0.940623	0.577083	0.625173	82	Fraietta 2018
regulation of cell killing	Pathways.DAVID	0.601409	1.55123	0.0381692	0.625257	16	Fraietta 2018
regulation of leukocyte mediated cytotoxicity	Pathways.DAVID	0.601409	1.55123	0.0381692	0.625257	16	Fraietta 2018
response to extracellular stimulus	Pathways.DAVID	-0.459763	-1.39345	0.0380104	0.625257	83	Fraietta 2018
mRNA polyadenylation	Pathways.DAVID	-0.868168	-1.4489	0.03838	0.625257	4	Fraietta 2018
sensory perception of pain	Pathways.DAVID	-0.644365	-1.50582	0.0383564	0.625257	18	Fraietta 2018
negative regulation of CREB transcription factor activity	Pathways.DAVID	0.938958	1.41833	0.0385205	0.625743	2	Fraietta 2018
cell cycle	Pathways.DAVID	-0.348737	-1.21706	0.039043	0.625743	504	Fraietta 2018
positive regulation of cholesterol esterification	Pathways.DAVID	-0.981022	-1.30904	0.0389597	0.625743	1	Fraietta 2018
triglyceride-rich lipoprotein particle remodeling	Pathways.DAVID	-0.981022	-1.30904	0.0389597	0.625743	1	Fraietta 2018
very-low-density lipoprotein particle remodeling	Pathways.DAVID	-0.981022	-1.30904	0.0389597	0.625743	1	Fraietta 2018
regulation of ATPase activity	Pathways.DAVID	-0.867634	-1.44801	0.0387184	0.625743	4	Fraietta 2018
response to tumor necrosis factor	Pathways.DAVID	0.938066	1.41698	0.0393607	0.627443	2	Fraietta 2018
activation of adenylate cyclase activity by serotonin receptor signaling pathway	Pathways.DAVID	-0.980888	-1.30886	0.0393589	0.627443	1	Fraietta 2018
KEGG_PROXIMAL_TUBULE_BICARBONATE_RECLAMATION	Pathways.KEGG	0.427773	1.10272	0.326229	0.632068	16	Fraietta 2018
cell part morphogenesis	Pathways.DAVID	0.321303	1.26866	0.0399568	0.635174	137	Fraietta 2018
post-embryonic camera-type eye development	Pathways.DAVID	-0.835638	-1.46511	0.0400599	0.635174	5	Fraietta 2018
REACTOME_PHASE1_FUNCTIONALIZATION_OF_COMPOUNDS	Pathways.reactome	-0.477205	-1.23354	0.18917	0.637502	30	Fraietta 2018
REACTOME_ACYL_CHAIN_REMODELLING_OF_PC	Pathways.reactome	-0.579373	-1.26449	0.188866	0.637502	13	Fraietta 2018
nose development	Pathways.DAVID	-0.835254	-1.46444	0.0404777	0.638385	5	Fraietta 2018
neuron recognition	Pathways.DAVID	-0.785613	-1.48703	0.0403994	0.638385	7	Fraietta 2018
neuron projection morphogenesis	Pathways.DAVID	0.339833	1.29983	0.0409102	0.641792	108	Fraietta 2018
cellular defense response	Pathways.DAVID	-0.763714	-1.49114	0.0408055	0.641792	8	Fraietta 2018
epithelial cell differentiation	Pathways.DAVID	-0.487031	-1.41271	0.0415366	0.649899	60	Fraietta 2018
REACTOME_FATTY_ACID_TRIACYLGLYCEROL_AND_KETONE_BODY_METABOLISM	Pathways.reactome	-0.357761	-1.15667	0.195921	0.652189	146	Fraietta 2018
REACTOME_GLYCOSAMINOGLYCAN_METABOLISM	Pathways.reactome	-0.393305	-1.18232	0.19635	0.652189	77	Fraietta 2018
REACTOME_METABOLISM_OF_NUCLEOTIDES	Pathways.reactome	-0.410201	-1.1934	0.196431	0.652189	61	Fraietta 2018
REACTOME_GLOBAL_GENOMIC_NER_GG_NER	Pathways.reactome	-0.480953	-1.22716	0.197462	0.6524	28	Fraietta 2018
HALLMARK_APOPTOSIS	Pathways.Hallmark	-0.295484	-0.951494	0.574875	0.653267	139	Fraietta 2018
cholesterol metabolic process	Pathways.DAVID	-0.504439	-1.42839	0.0419131	0.654064	51	Fraietta 2018
alpha-beta T cell activation during immune response	Pathways.DAVID	0.809569	1.53029	0.0427601	0.655594	5	Fraietta 2018
alpha-beta T cell differentiation during immune response	Pathways.DAVID	0.809569	1.53029	0.0427601	0.655594	5	Fraietta 2018
T cell differentiation during immune response	Pathways.DAVID	0.809569	1.53029	0.0427601	0.655594	5	Fraietta 2018
cytokine production	Pathways.DAVID	0.478077	1.46057	0.0423069	0.655594	32	Fraietta 2018
regulation of lymphocyte activation	Pathways.DAVID	0.34574	1.30666	0.042785	0.655594	100	Fraietta 2018
morphogenesis of embryonic epithelium	Pathways.DAVID	-0.496889	-1.41919	0.0422869	0.655594	54	Fraietta 2018
peptide hormone secretion	Pathways.DAVID	-0.610534	-1.48615	0.0424154	0.655594	22	Fraietta 2018
regulation of cell division	Pathways.DAVID	-0.609641	-1.48397	0.043158	0.659605	22	Fraietta 2018
REACTOME_DEFENSINS	Pathways.reactome	0.68314	1.29165	0.202313	0.660075	5	Fraietta 2018
REACTOME_ENDOSOMAL_VACUOLAR_PATHWAY	Pathways.reactome	0.774292	1.28359	0.201373	0.660075	3	Fraietta 2018
REACTOME_REGULATION_OF_PYRUVATE_DEHYDROGENASE_PDH_COMPLEX	Pathways.reactome	-0.596702	-1.25478	0.202723	0.660075	11	Fraietta 2018
developmental growth	Pathways.DAVID	-0.478964	-1.40189	0.043306	0.660165	64	Fraietta 2018
drug transport	Pathways.DAVID	0.665423	1.55622	0.0437379	0.66057	11	Fraietta 2018
prostaglandin metabolic process	Pathways.DAVID	0.663209	1.55104	0.0449056	0.66057	11	Fraietta 2018
prostanoid metabolic process	Pathways.DAVID	0.663209	1.55104	0.0449056	0.66057	11	Fraietta 2018
cell wall macromolecule catabolic process	Pathways.DAVID	0.777494	1.54435	0.0438531	0.66057	6	Fraietta 2018
cell wall macromolecule metabolic process	Pathways.DAVID	0.777494	1.54435	0.0438531	0.66057	6	Fraietta 2018
neuron development	Pathways.DAVID	0.298642	1.22042	0.0444444	0.66057	180	Fraietta 2018
nervous system development	Pathways.DAVID	-0.343873	-1.20289	0.0445428	0.66057	544	Fraietta 2018
mesoderm migration	Pathways.DAVID	-0.940064	-1.36067	0.0449305	0.66057	2	Fraietta 2018
mesodermal cell migration	Pathways.DAVID	-0.940064	-1.36067	0.0449305	0.66057	2	Fraietta 2018
diaphragm development	Pathways.DAVID	-0.940484	-1.36128	0.0443197	0.66057	2	Fraietta 2018
protein insertion into mitochondrial membrane during induction of apoptosis	Pathways.DAVID	-0.89753	-1.40694	0.0451813	0.66057	3	Fraietta 2018
regulation of growth hormone secretion	Pathways.DAVID	-0.897951	-1.4076	0.044685	0.66057	3	Fraietta 2018
positive regulation of hydrolase activity	Pathways.DAVID	-0.497185	-1.41578	0.0442365	0.66057	53	Fraietta 2018
steroid biosynthetic process	Pathways.DAVID	-0.515083	-1.42934	0.0453376	0.66057	45	Fraietta 2018
positive regulation of neurotransmitter transport	Pathways.DAVID	-0.8598	-1.43494	0.0453258	0.66057	4	Fraietta 2018
response to nicotine	Pathways.DAVID	-0.860086	-1.43542	0.0451477	0.66057	4	Fraietta 2018
tetrahydrobiopterin metabolic process	Pathways.DAVID	-0.780217	-1.47682	0.0448695	0.66057	7	Fraietta 2018
membrane lipid biosynthetic process	Pathways.DAVID	-0.686107	-1.49491	0.0448144	0.66057	13	Fraietta 2018
organ growth	Pathways.DAVID	0.62706	1.53219	0.0466654	0.662109	13	Fraietta 2018
patterning of blood vessels	Pathways.DAVID	0.589305	1.52001	0.0464545	0.662109	16	Fraietta 2018
brain segmentation	Pathways.DAVID	0.976693	1.30197	0.0468947	0.662109	1	Fraietta 2018
central nervous system segmentation	Pathways.DAVID	0.976693	1.30197	0.0468947	0.662109	1	Fraietta 2018
rhombomere 3 formation	Pathways.DAVID	0.976693	1.30197	0.0468947	0.662109	1	Fraietta 2018
rhombomere 3 morphogenesis	Pathways.DAVID	0.976693	1.30197	0.0468947	0.662109	1	Fraietta 2018
rhombomere 5 formation	Pathways.DAVID	0.976693	1.30197	0.0468947	0.662109	1	Fraietta 2018
rhombomere 5 morphogenesis	Pathways.DAVID	0.976693	1.30197	0.0468947	0.662109	1	Fraietta 2018
rhombomere formation	Pathways.DAVID	0.976693	1.30197	0.0468947	0.662109	1	Fraietta 2018
rhombomere morphogenesis	Pathways.DAVID	0.976693	1.30197	0.0468947	0.662109	1	Fraietta 2018
regulation of cell activation	Pathways.DAVID	0.335687	1.28434	0.0464135	0.662109	109	Fraietta 2018
cellular component biogenesis	Pathways.DAVID	-0.347365	-1.21071	0.0458672	0.662109	484	Fraietta 2018
nitrogen compound biosynthetic process	Pathways.DAVID	-0.381086	-1.27801	0.046391	0.662109	228	Fraietta 2018
DNA metabolic process	Pathways.DAVID	-0.362418	-1.24382	0.0471208	0.663721	333	Fraietta 2018
KEGG_PHENYLALANINE_METABOLISM	Pathways.KEGG	-0.543308	-1.11855	0.346777	0.664954	10	Fraietta 2018
BIOCARTA_BIOPEPTIDES_PATHWAY	Pathways.biocarta	0.371641	1.15614	0.223781	0.665211	35	Fraietta 2018
regulation of leukocyte activation	Pathways.DAVID	0.337095	1.28836	0.0476698	0.66688	107	Fraietta 2018
negative regulation of epithelial cell differentiation	Pathways.DAVID	-0.857489	-1.43108	0.047748	0.66688	4	Fraietta 2018
deoxyribonucleotide catabolic process	Pathways.DAVID	-0.79907	-1.45973	0.0477529	0.66688	6	Fraietta 2018
regulation of heart rate	Pathways.DAVID	-0.721941	-1.48233	0.047795	0.66688	10	Fraietta 2018
REACTOME_GABA_A_RECEPTOR_ACTIVATION	Pathways.reactome	0.82825	1.24801	0.208213	0.668604	2	Fraietta 2018
REACTOME_TRAF6_MEDIATED_IRF7_ACTIVATION	Pathways.reactome	0.465032	1.22018	0.207536	0.668604	17	Fraietta 2018
REACTOME_REGULATION_OF_INSULIN_SECRETION	Pathways.reactome	-0.405435	-1.18217	0.208319	0.668604	62	Fraietta 2018
adult walking behavior	Pathways.DAVID	0.574963	1.50576	0.0484678	0.669044	17	Fraietta 2018
positive regulation of T cell proliferation	Pathways.DAVID	0.516481	1.47298	0.0485431	0.669044	24	Fraietta 2018
histamine uptake	Pathways.DAVID	0.975894	1.3009	0.0483777	0.669044	1	Fraietta 2018
microtubule-based process	Pathways.DAVID	-0.403489	-1.30992	0.048627	0.669044	154	Fraietta 2018
ionotropic glutamate receptor signaling pathway	Pathways.DAVID	-0.856916	-1.43013	0.0481398	0.669044	4	Fraietta 2018
centrosome organization	Pathways.DAVID	-0.640062	-1.47791	0.0485613	0.669044	17	Fraietta 2018
negative regulation of sodium ion transport	Pathways.DAVID	0.930064	1.40489	0.0487912	0.66975	2	Fraietta 2018
STIMULATED_VS_UNSTIMULATED_MEMORY_T_CELL	Pathways.Fraietta2018	-0.432601	-0.889832	0.620269	0.671958	10	Fraietta 2018
regulation of activated T cell proliferation	Pathways.DAVID	0.715776	1.53588	0.0492393	0.673374	8	Fraietta 2018
positive regulation of tyrosine phosphorylation of Stat3 protein	Pathways.DAVID	-0.936628	-1.3557	0.0492823	0.673374	2	Fraietta 2018
radial glia guided migration of Purkinje cell	Pathways.DAVID	0.929275	1.4037	0.0495054	0.674866	2	Fraietta 2018
myeloid dendritic cell activation	Pathways.DAVID	0.768404	1.52629	0.0504575	0.675424	6	Fraietta 2018
myeloid dendritic cell differentiation	Pathways.DAVID	0.768404	1.52629	0.0504575	0.675424	6	Fraietta 2018
positive regulation of interleukin-6 biosynthetic process	Pathways.DAVID	0.836751	1.49133	0.0500296	0.675424	4	Fraietta 2018
smoothened signaling pathway involved in ventral spinal cord patterning	Pathways.DAVID	-0.975761	-1.30202	0.0498573	0.675424	1	Fraietta 2018
forebrain development	Pathways.DAVID	-0.442592	-1.35568	0.0502441	0.675424	90	Fraietta 2018
polyol metabolic process	Pathways.DAVID	-0.547906	-1.44066	0.0501582	0.675424	33	Fraietta 2018
peptide secretion	Pathways.DAVID	-0.588957	-1.45815	0.0503887	0.675424	24	Fraietta 2018
complement activation, classical pathway	Pathways.DAVID	-0.704777	-1.47793	0.0503185	0.675424	11	Fraietta 2018
cytolysis	Pathways.DAVID	0.712917	1.52974	0.0511002	0.677099	8	Fraietta 2018
ISG15-protein conjugation	Pathways.DAVID	0.834288	1.48694	0.0516487	0.677099	4	Fraietta 2018
negative regulation of Notch signaling pathway	Pathways.DAVID	0.927411	1.40088	0.0515847	0.677099	2	Fraietta 2018
positive regulation of lymphocyte activation	Pathways.DAVID	0.377069	1.33126	0.051487	0.677099	66	Fraietta 2018
vesicle-mediated transport	Pathways.DAVID	-0.357114	-1.23026	0.0510157	0.677099	363	Fraietta 2018
elastic fiber assembly	Pathways.DAVID	-0.853286	-1.42407	0.0515414	0.677099	4	Fraietta 2018
endocrine system development	Pathways.DAVID	-0.557911	-1.44122	0.051318	0.677099	30	Fraietta 2018
feeding behavior	Pathways.DAVID	-0.621382	-1.46846	0.0508715	0.677099	19	Fraietta 2018
negative regulation of cell projection organization	Pathways.DAVID	-0.636779	-1.47033	0.0517244	0.677099	17	Fraietta 2018
regulation of DNA replication	Pathways.DAVID	-0.678786	-1.47896	0.0507939	0.677099	13	Fraietta 2018
REACTOME_PURINE_RIBONUCLEOSIDE_MONOPHOSPHATE_BIOSYNTHESIS	Pathways.reactome	-0.592045	-1.24499	0.211999	0.677192	11	Fraietta 2018
BIOCARTA_CCR5_PATHWAY	Pathways.biocarta	0.479296	1.19562	0.238877	0.682056	14	Fraietta 2018
BIOCARTA_FCER1_PATHWAY	Pathways.biocarta	-0.44302	-1.17851	0.2373	0.682056	35	Fraietta 2018
BIOCARTA_LECTIN_PATHWAY	Pathways.biocarta	-0.700951	-1.22879	0.238066	0.682056	5	Fraietta 2018
regulation of lymphocyte mediated immunity	Pathways.DAVID	0.445706	1.40608	0.0532629	0.685907	37	Fraietta 2018
adult behavior	Pathways.DAVID	0.398161	1.35468	0.0529419	0.685907	54	Fraietta 2018
regulation of T cell activation	Pathways.DAVID	0.360966	1.3103	0.0531084	0.685907	77	Fraietta 2018
locomotory behavior	Pathways.DAVID	0.311455	1.2344	0.0528369	0.685907	141	Fraietta 2018
cellular glucan metabolic process	Pathways.DAVID	-0.57455	-1.44341	0.0533226	0.685907	26	Fraietta 2018
glucan metabolic process	Pathways.DAVID	-0.57455	-1.44341	0.0533226	0.685907	26	Fraietta 2018
glycogen metabolic process	Pathways.DAVID	-0.57455	-1.44341	0.0533226	0.685907	26	Fraietta 2018
monosaccharide biosynthetic process	Pathways.DAVID	-0.635079	-1.4664	0.0532524	0.685907	17	Fraietta 2018
cell surface pattern recognition receptor signaling pathway	Pathways.DAVID	0.973164	1.29726	0.0537887	0.68595	1	Fraietta 2018
chloramphenicol transport	Pathways.DAVID	0.973164	1.29726	0.0537887	0.68595	1	Fraietta 2018
innate immune response activating cell surface receptor signaling pathway	Pathways.DAVID	0.973164	1.29726	0.0537887	0.68595	1	Fraietta 2018
regulation of transcription, mitotic	Pathways.DAVID	-0.851387	-1.4209	0.0535005	0.68595	4	Fraietta 2018
response to steroid hormone stimulus	Pathways.DAVID	-0.547817	-1.43195	0.053906	0.685971	32	Fraietta 2018
positive regulation of carbohydrate metabolic process	Pathways.DAVID	0.762002	1.51358	0.0553568	0.686169	6	Fraietta 2018
positive regulation of cellular carbohydrate metabolic process	Pathways.DAVID	0.762002	1.51358	0.0553568	0.686169	6	Fraietta 2018
positive regulation of glucose metabolic process	Pathways.DAVID	0.762002	1.51358	0.0553568	0.686169	6	Fraietta 2018
positive regulation of T cell tolerance induction	Pathways.DAVID	0.7957	1.50408	0.0549773	0.686169	5	Fraietta 2018
regulation of T cell tolerance induction	Pathways.DAVID	0.7957	1.50408	0.0549773	0.686169	5	Fraietta 2018
definitive erythrocyte differentiation	Pathways.DAVID	0.924143	1.39595	0.0551763	0.686169	2	Fraietta 2018
biological adhesion	Pathways.DAVID	-0.361068	-1.23598	0.0548402	0.686169	318	Fraietta 2018
cell adhesion	Pathways.DAVID	-0.361068	-1.23598	0.0548402	0.686169	318	Fraietta 2018
B-1 B cell homeostasis	Pathways.DAVID	-0.973164	-1.29855	0.0554258	0.686169	1	Fraietta 2018
deoxyribonucleotide metabolic process	Pathways.DAVID	-0.625111	-1.46082	0.0549684	0.686169	18	Fraietta 2018
positive regulation of blood pressure	Pathways.DAVID	-0.748457	-1.46135	0.0544184	0.686169	8	Fraietta 2018
isoprenoid biosynthetic process	Pathways.DAVID	-0.63301	-1.46162	0.0553459	0.686169	17	Fraietta 2018
oocyte differentiation	Pathways.DAVID	-0.652773	-1.46736	0.0549834	0.686169	15	Fraietta 2018
regulation of mammary gland epithelial cell proliferation	Pathways.DAVID	0.830148	1.47957	0.055548	0.686249	4	Fraietta 2018
BIOCARTA_GABA_PATHWAY	Pathways.biocarta	-0.731905	-1.21844	0.243759	0.686959	4	Fraietta 2018
KEGG_COMPLEMENT_AND_COAGULATION_CASCADES	Pathways.KEGG	-0.405691	-1.07677	0.363029	0.689014	35	Fraietta 2018
REACTOME_G0_AND_EARLY_G1	Pathways.reactome	-0.493575	-1.21269	0.218981	0.691249	23	Fraietta 2018
REACTOME_CYTOCHROME_P450_ARRANGED_BY_SUBSTRATE_TYPE	Pathways.reactome	-0.498614	-1.21467	0.219477	0.691249	22	Fraietta 2018
REACTOME_INSULIN_RECEPTOR_RECYCLING	Pathways.reactome	-0.529932	-1.22461	0.217536	0.691249	17	Fraietta 2018
REACTOME_TRAF6_MEDIATED_IRF7_ACTIVATION_IN_TLR7_8_OR_9_SIGNALING	Pathways.reactome	0.606871	1.2567	0.225046	0.694631	7	Fraietta 2018
REACTOME_SIGNALING_BY_RHO_GTPASES	Pathways.reactome	-0.371735	-1.14937	0.226022	0.694631	97	Fraietta 2018
REACTOME_IL1_SIGNALING	Pathways.reactome	-0.441723	-1.18617	0.227765	0.694631	37	Fraietta 2018
REACTOME_TETRAHYDROBIOPTERIN_BH4_SYNTHESIS_RECYCLING_SALVAGE_AND_REGULATION	Pathways.reactome	-0.584535	-1.22919	0.22695	0.694631	11	Fraietta 2018
REACTOME_PURINE_SALVAGE	Pathways.reactome	-0.573889	-1.23074	0.224371	0.694631	12	Fraietta 2018
REACTOME_RECEPTOR_LIGAND_BINDING_INITIATES_THE_SECOND_PROTEOLYTIC_CLEAVAGE_OF_NOTCH_RECEPTOR	Pathways.reactome	-0.614343	-1.23456	0.227285	0.694631	9	Fraietta 2018
REACTOME_G2_M_DNA_DAMAGE_CHECKPOINT	Pathways.reactome	-0.61659	-1.23907	0.222681	0.694631	9	Fraietta 2018
cardiac cell differentiation	Pathways.DAVID	0.536337	1.4626	0.0565349	0.696622	20	Fraietta 2018
oocyte development	Pathways.DAVID	-0.662209	-1.46663	0.0566226	0.696622	14	Fraietta 2018
cAMP-mediated signaling	Pathways.DAVID	-0.541716	-1.42439	0.0568092	0.697471	33	Fraietta 2018
spinal cord development	Pathways.DAVID	-0.61509	-1.45359	0.0569833	0.698163	19	Fraietta 2018
REACTOME_TRANSPORT_OF_VITAMINS_NUCLEOSIDES_AND_RELATED_MOLECULES	Pathways.reactome	-0.488501	-1.20023	0.230589	0.700076	23	Fraietta 2018
T cell mediated immunity	Pathways.DAVID	0.756129	1.50191	0.0610726	0.700198	6	Fraietta 2018
regulation of generation of precursor metabolites and energy	Pathways.DAVID	0.677484	1.50054	0.062728	0.700198	9	Fraietta 2018
regulation of morphogenesis of a branching structure	Pathways.DAVID	0.59524	1.4812	0.0623013	0.700198	14	Fraietta 2018
activation of protein kinase C activity by G-protein coupled receptor protein signaling pathway	Pathways.DAVID	0.574102	1.48079	0.0590823	0.700198	16	Fraietta 2018
interferon-gamma biosynthetic process	Pathways.DAVID	0.920685	1.39072	0.059419	0.700198	2	Fraietta 2018
adenosine metabolic process	Pathways.DAVID	0.918301	1.38712	0.0619605	0.700198	2	Fraietta 2018
positive regulation of CD4-positive, CD25-positive, alpha-beta regulatory T cell differentiation	Pathways.DAVID	0.917431	1.38581	0.0630737	0.700198	2	Fraietta 2018
positive regulation of regulatory T cell differentiation	Pathways.DAVID	0.917431	1.38581	0.0630737	0.700198	2	Fraietta 2018
regulation of CD4-positive, CD25-positive, alpha-beta regulatory T cell differentiation	Pathways.DAVID	0.917431	1.38581	0.0630737	0.700198	2	Fraietta 2018
regulation of regulatory T cell differentiation	Pathways.DAVID	0.917431	1.38581	0.0630737	0.700198	2	Fraietta 2018
amide transport	Pathways.DAVID	0.917421	1.38579	0.0630737	0.700198	2	Fraietta 2018
urea transport	Pathways.DAVID	0.917421	1.38579	0.0630737	0.700198	2	Fraietta 2018
rhythmic process	Pathways.DAVID	0.371992	1.30963	0.0624834	0.700198	65	Fraietta 2018
interleukin-13 biosynthetic process	Pathways.DAVID	0.971099	1.29451	0.0587186	0.700198	1	Fraietta 2018
interleukin-13 production	Pathways.DAVID	0.971099	1.29451	0.0587186	0.700198	1	Fraietta 2018
sleep	Pathways.DAVID	0.971099	1.29451	0.0587186	0.700198	1	Fraietta 2018
antimicrobial humoral response	Pathways.DAVID	0.970567	1.2938	0.0596806	0.700198	1	Fraietta 2018
marginal zone B cell differentiation	Pathways.DAVID	0.970567	1.2938	0.0596806	0.700198	1	Fraietta 2018
negative regulation of tumor necrosis factor biosynthetic process	Pathways.DAVID	0.970567	1.2938	0.0596806	0.700198	1	Fraietta 2018
T-helper 2 cell differentiation	Pathways.DAVID	0.970567	1.2938	0.0596806	0.700198	1	Fraietta 2018
regulation of response to osmotic stress	Pathways.DAVID	0.969967	1.293	0.0608429	0.700198	1	Fraietta 2018
cytidine to uridine editing	Pathways.DAVID	0.969834	1.29283	0.0612036	0.700198	1	Fraietta 2018
positive regulation of digestive system process	Pathways.DAVID	0.969768	1.29274	0.0613239	0.700198	1	Fraietta 2018
positive regulation of saliva secretion	Pathways.DAVID	0.969768	1.29274	0.0613239	0.700198	1	Fraietta 2018
regulation of digestive system process	Pathways.DAVID	0.969768	1.29274	0.0613239	0.700198	1	Fraietta 2018
regulation of saliva secretion	Pathways.DAVID	0.969768	1.29274	0.0613239	0.700198	1	Fraietta 2018
tachykinin receptor signaling pathway	Pathways.DAVID	0.969768	1.29274	0.0613239	0.700198	1	Fraietta 2018
semicircular canal morphogenesis	Pathways.DAVID	0.969368	1.2922	0.0622858	0.700198	1	Fraietta 2018
vestibular reflex	Pathways.DAVID	0.969368	1.2922	0.0622858	0.700198	1	Fraietta 2018
regulation of cytokine production	Pathways.DAVID	0.343303	1.28063	0.0586839	0.700198	92	Fraietta 2018
T cell activation	Pathways.DAVID	0.341133	1.27662	0.0582979	0.700198	94	Fraietta 2018
cell morphogenesis involved in neuron differentiation	Pathways.DAVID	0.323224	1.24485	0.0639239	0.700198	113	Fraietta 2018
ion transport	Pathways.DAVID	-0.347858	-1.20727	0.0574181	0.700198	429	Fraietta 2018
gamete generation	Pathways.DAVID	-0.378043	-1.25917	0.0640245	0.700198	208	Fraietta 2018
central nervous system development	Pathways.DAVID	-0.37847	-1.26059	0.0630686	0.700198	208	Fraietta 2018
embryonic morphogenesis	Pathways.DAVID	-0.381914	-1.26832	0.0590477	0.700198	201	Fraietta 2018
lateral sprouting from an epithelium	Pathways.DAVID	-0.969168	-1.29322	0.0632697	0.700198	1	Fraietta 2018
prostatic bud formation	Pathways.DAVID	-0.969168	-1.29322	0.0632697	0.700198	1	Fraietta 2018
disruption by host of symbiont cells	Pathways.DAVID	-0.969834	-1.29411	0.0614734	0.700198	1	Fraietta 2018
disruption of cells of other organism during symbiotic interaction	Pathways.DAVID	-0.969834	-1.29411	0.0614734	0.700198	1	Fraietta 2018
killing by host of symbiont cells	Pathways.DAVID	-0.969834	-1.29411	0.0614734	0.700198	1	Fraietta 2018
killing of cells in other organism during symbiotic interaction	Pathways.DAVID	-0.969834	-1.29411	0.0614734	0.700198	1	Fraietta 2018
killing of cells of another organism	Pathways.DAVID	-0.969834	-1.29411	0.0614734	0.700198	1	Fraietta 2018
modification by host of symbiont morphology or physiology	Pathways.DAVID	-0.969834	-1.29411	0.0614734	0.700198	1	Fraietta 2018
modification of morphology or physiology of other organism during symbiotic interaction	Pathways.DAVID	-0.969834	-1.29411	0.0614734	0.700198	1	Fraietta 2018
pyrimidine nucleoside transport	Pathways.DAVID	-0.970034	-1.29438	0.0610343	0.700198	1	Fraietta 2018
histone dephosphorylation	Pathways.DAVID	-0.927632	-1.34268	0.0609253	0.700198	2	Fraietta 2018
regulation of vesicle-mediated transport	Pathways.DAVID	-0.482146	-1.37295	0.0633751	0.700198	53	Fraietta 2018
positive regulation of neuroblast proliferation	Pathways.DAVID	-0.879756	-1.37908	0.064059	0.700198	3	Fraietta 2018
regulation of lipoprotein lipase activity	Pathways.DAVID	-0.885117	-1.38748	0.0578277	0.700198	3	Fraietta 2018
inhibition of adenylate cyclase activity by dopamine receptor signaling pathway	Pathways.DAVID	-0.842959	-1.40683	0.0621382	0.700198	4	Fraietta 2018
cyclic-nucleotide-mediated signaling	Pathways.DAVID	-0.527169	-1.40822	0.0612988	0.700198	36	Fraietta 2018
phagocytosis	Pathways.DAVID	-0.542828	-1.41065	0.0638647	0.700198	31	Fraietta 2018
G-protein signaling, coupled to cAMP nucleotide second messenger	Pathways.DAVID	-0.556211	-1.41815	0.0628632	0.700198	28	Fraietta 2018
proline metabolic process	Pathways.DAVID	-0.813979	-1.42714	0.0598026	0.700198	5	Fraietta 2018
regulation of cholesterol biosynthetic process	Pathways.DAVID	-0.782599	-1.42964	0.064116	0.700198	6	Fraietta 2018
vesicle localization	Pathways.DAVID	-0.689865	-1.44666	0.0641015	0.700198	11	Fraietta 2018
regulation of neurotransmitter secretion	Pathways.DAVID	-0.655227	-1.45117	0.063451	0.700198	14	Fraietta 2018
glutamine family amino acid catabolic process	Pathways.DAVID	-0.744255	-1.45315	0.057971	0.700198	8	Fraietta 2018
regulation of interleukin-12 biosynthetic process	Pathways.DAVID	0.675177	1.49543	0.0649628	0.702036	9	Fraietta 2018
regulation of branching involved in salivary gland morphogenesis	Pathways.DAVID	0.750945	1.49161	0.0658998	0.702036	6	Fraietta 2018
estrogen receptor signaling pathway	Pathways.DAVID	0.82049	1.46235	0.065034	0.702036	4	Fraietta 2018
hindbrain radial glia guided cell migration	Pathways.DAVID	0.863895	1.43553	0.0651549	0.702036	3	Fraietta 2018
negative regulation of isotype switching	Pathways.DAVID	0.863452	1.43479	0.065769	0.702036	3	Fraietta 2018
negative regulation of isotype switching to IgE isotypes	Pathways.DAVID	0.863452	1.43479	0.065769	0.702036	3	Fraietta 2018
palate development	Pathways.DAVID	0.479301	1.40792	0.0656567	0.702036	27	Fraietta 2018
anatomical structure formation involved in morphogenesis	Pathways.DAVID	-0.36994	-1.24485	0.0656554	0.702036	240	Fraietta 2018
male gamete generation	Pathways.DAVID	-0.390889	-1.27487	0.0659417	0.702036	162	Fraietta 2018
spermatogenesis	Pathways.DAVID	-0.390889	-1.27487	0.0659417	0.702036	162	Fraietta 2018
vitelline membrane formation	Pathways.DAVID	-0.968369	-1.29215	0.0647865	0.702036	1	Fraietta 2018
cellular amino acid catabolic process	Pathways.DAVID	-0.513952	-1.39291	0.0651305	0.702036	39	Fraietta 2018
tetrahydrobiopterin biosynthetic process	Pathways.DAVID	-0.781637	-1.42788	0.0651954	0.702036	6	Fraietta 2018
alditol metabolic process	Pathways.DAVID	-0.633234	-1.44342	0.0650923	0.702036	16	Fraietta 2018
microtubule-based movement	Pathways.DAVID	-0.455008	-1.34554	0.0663434	0.704297	69	Fraietta 2018
lactation	Pathways.DAVID	-0.592433	-1.42821	0.0663916	0.704297	21	Fraietta 2018
BIOCARTA_NUCLEARRS_PATHWAY	Pathways.biocarta	0.588942	1.21729	0.257568	0.704393	7	Fraietta 2018
BIOCARTA_SPPA_PATHWAY	Pathways.biocarta	-0.505905	-1.18403	0.257215	0.704393	18	Fraietta 2018
BIOCARTA_SRCRPTP_PATHWAY	Pathways.biocarta	-0.569236	-1.1972	0.259684	0.704393	11	Fraietta 2018
regulation of biological quality	Pathways.DAVID	-0.32875	-1.15761	0.0666365	0.705443	722	Fraietta 2018
axonal fasciculation	Pathways.DAVID	-0.780403	-1.42563	0.0667375	0.705443	6	Fraietta 2018
glucocorticoid biosynthetic process	Pathways.DAVID	0.967037	1.2891	0.0670354	0.705461	1	Fraietta 2018
negative regulation of macrophage cytokine production	Pathways.DAVID	-0.966838	-1.29011	0.0674012	0.705461	1	Fraietta 2018
positive regulation of macrophage tolerance induction	Pathways.DAVID	-0.966838	-1.29011	0.0674012	0.705461	1	Fraietta 2018
regulation of macrophage tolerance induction	Pathways.DAVID	-0.966838	-1.29011	0.0674012	0.705461	1	Fraietta 2018
blood vessel maturation	Pathways.DAVID	-0.923046	-1.33604	0.067453	0.705461	2	Fraietta 2018
DNA-dependent DNA replication	Pathways.DAVID	-0.536018	-1.40111	0.0669354	0.705461	32	Fraietta 2018
REACTOME_CHEMOKINE_RECEPTORS_BIND_CHEMOKINES	Pathways.reactome	-0.460165	-1.18949	0.233505	0.705751	30	Fraietta 2018
BIOCARTA_PTEN_PATHWAY	Pathways.biocarta	0.448817	1.15897	0.265843	0.708106	16	Fraietta 2018
BIOCARTA_RELA_PATHWAY	Pathways.biocarta	0.44812	1.15717	0.267579	0.708106	16	Fraietta 2018
REACTOME_M_G1_TRANSITION	Pathways.reactome	-0.384831	-1.14845	0.239848	0.709023	73	Fraietta 2018
REACTOME_LIPOPROTEIN_METABOLISM	Pathways.reactome	-0.508091	-1.20139	0.236393	0.709023	19	Fraietta 2018
REACTOME_RAP1_SIGNALLING	Pathways.reactome	-0.535981	-1.20612	0.239096	0.709023	15	Fraietta 2018
REACTOME_SHC_MEDIATED_CASCADE	Pathways.reactome	-0.53632	-1.20688	0.238318	0.709023	15	Fraietta 2018
REACTOME_FGFR_LIGAND_BINDING_AND_ACTIVATION	Pathways.reactome	-0.609095	-1.22401	0.23766	0.709023	9	Fraietta 2018
sensory cilium assembly	Pathways.DAVID	0.780653	1.47563	0.0701313	0.710904	5	Fraietta 2018
regulation of T cell proliferation	Pathways.DAVID	0.418268	1.34991	0.0701276	0.710904	41	Fraietta 2018
neutrophil apoptosis	Pathways.DAVID	0.965306	1.28679	0.0699012	0.710904	1	Fraietta 2018
positive regulation of peptidyl-serine phosphorylation of STAT protein	Pathways.DAVID	0.965306	1.28679	0.0699012	0.710904	1	Fraietta 2018
regulation of peptidyl-serine phosphorylation of STAT protein	Pathways.DAVID	0.965306	1.28679	0.0699012	0.710904	1	Fraietta 2018
positive regulation of insulin receptor signaling pathway	Pathways.DAVID	-0.965506	-1.28833	0.0700158	0.710904	1	Fraietta 2018
response to mineralocorticoid stimulus	Pathways.DAVID	-0.965506	-1.28833	0.0700158	0.710904	1	Fraietta 2018
transcytosis	Pathways.DAVID	-0.965506	-1.28833	0.0700158	0.710904	1	Fraietta 2018
positive regulation of cholesterol biosynthetic process	Pathways.DAVID	-0.875847	-1.37295	0.0690587	0.710904	3	Fraietta 2018
positive regulation of steroid biosynthetic process	Pathways.DAVID	-0.875847	-1.37295	0.0690587	0.710904	3	Fraietta 2018
secondary metabolic process	Pathways.DAVID	-0.507903	-1.38177	0.0695585	0.710904	40	Fraietta 2018
cellular amino acid biosynthetic process	Pathways.DAVID	-0.524294	-1.3939	0.0688471	0.710904	35	Fraietta 2018
actin filament polymerization	Pathways.DAVID	-0.835652	-1.39464	0.0700992	0.710904	4	Fraietta 2018
neurotransmitter secretion	Pathways.DAVID	-0.555607	-1.406	0.069313	0.710904	27	Fraietta 2018
regulation of calcium ion transport	Pathways.DAVID	-0.583511	-1.42037	0.0693409	0.710904	22	Fraietta 2018
RNA polyadenylation	Pathways.DAVID	-0.778161	-1.42153	0.0687422	0.710904	6	Fraietta 2018
epidermal cell differentiation	Pathways.DAVID	-0.604245	-1.42796	0.0685128	0.710904	19	Fraietta 2018
regulation of Rho GTPase activity	Pathways.DAVID	-0.661798	-1.44195	0.0682129	0.710904	13	Fraietta 2018
REACTOME_NUCLEOTIDE_EXCISION_REPAIR	Pathways.reactome	-0.421871	-1.1672	0.24187	0.71188	44	Fraietta 2018
ear morphogenesis	Pathways.DAVID	-0.513173	-1.38439	0.0704325	0.712738	38	Fraietta 2018
KEGG_GLIOMA	Pathways.KEGG	-0.368595	-1.05746	0.379611	0.713209	56	Fraietta 2018
negative regulation of organ growth	Pathways.DAVID	-0.834983	-1.39352	0.070776	0.713778	4	Fraietta 2018
response to pain	Pathways.DAVID	-0.683636	-1.4336	0.0706962	0.713778	11	Fraietta 2018
T-helper 1 cell differentiation	Pathways.DAVID	0.911961	1.37755	0.070929	0.713834	2	Fraietta 2018
positive regulation of cytokine-mediated signaling pathway	Pathways.DAVID	-0.920551	-1.33243	0.0710223	0.713834	2	Fraietta 2018
REACTOME_METABOLISM_OF_CARBOHYDRATES	Pathways.reactome	-0.33972	-1.11812	0.243606	0.713871	178	Fraietta 2018
REACTOME_NEGATIVE_REGULATORS_OF_RIG_I_MDA5_SIGNALING	Pathways.reactome	0.381965	1.14865	0.245011	0.714882	30	Fraietta 2018
nucleobase, nucleoside and nucleotide metabolic process	Pathways.DAVID	-0.375787	-1.2501	0.0712524	0.714935	205	Fraietta 2018
keratan sulfate biosynthetic process	Pathways.DAVID	-0.964707	-1.28727	0.0716524	0.716524	1	Fraietta 2018
keratan sulfate metabolic process	Pathways.DAVID	-0.964707	-1.28727	0.0716524	0.716524	1	Fraietta 2018
regulation of epithelial cell proliferation involved in prostate gland development	Pathways.DAVID	0.688519	1.47739	0.073029	0.716933	8	Fraietta 2018
negative regulation of interleukin-2 production	Pathways.DAVID	0.812918	1.44886	0.0738587	0.716933	4	Fraietta 2018
cell activation during immune response	Pathways.DAVID	0.506197	1.41222	0.0727929	0.716933	22	Fraietta 2018
leukocyte activation during immune response	Pathways.DAVID	0.506197	1.41222	0.0727929	0.716933	22	Fraietta 2018
positive regulation of odontogenesis	Pathways.DAVID	0.90983	1.37433	0.0738695	0.716933	2	Fraietta 2018
positive regulation of odontogenesis of dentine-containing tooth	Pathways.DAVID	0.90983	1.37433	0.0738695	0.716933	2	Fraietta 2018
cytokine-mediated signaling pathway	Pathways.DAVID	0.419656	1.3391	0.0738558	0.716933	39	Fraietta 2018
response to insecticide	Pathways.DAVID	0.964174	1.28528	0.0724664	0.716933	1	Fraietta 2018
astrocyte fate commitment	Pathways.DAVID	-0.963974	-1.28629	0.0729896	0.716933	1	Fraietta 2018
blood vessel morphogenesis	Pathways.DAVID	-0.404744	-1.28686	0.0738194	0.716933	125	Fraietta 2018
respiratory system development	Pathways.DAVID	-0.440513	-1.32446	0.0728861	0.716933	78	Fraietta 2018
positive regulation of fat cell differentiation	Pathways.DAVID	-0.873369	-1.36907	0.0723122	0.716933	3	Fraietta 2018
G-protein signaling, coupled to cyclic nucleotide second messenger	Pathways.DAVID	-0.535329	-1.39116	0.0723733	0.716933	31	Fraietta 2018
regulation of lipid storage	Pathways.DAVID	-0.833834	-1.3916	0.0720761	0.716933	4	Fraietta 2018
cellular response to nutrient levels	Pathways.DAVID	-0.586324	-1.41348	0.0735226	0.716933	21	Fraietta 2018
mechanoreceptor differentiation	Pathways.DAVID	-0.59256	-1.41533	0.0736608	0.716933	20	Fraietta 2018
activation of adenylate cyclase activity	Pathways.DAVID	-0.593751	-1.41818	0.0722041	0.716933	20	Fraietta 2018
peptidyl-histidine modification	Pathways.DAVID	-0.752014	-1.42343	0.0718924	0.716933	7	Fraietta 2018
positive regulation of BMP signaling pathway	Pathways.DAVID	0.811865	1.44698	0.0749989	0.717121	4	Fraietta 2018
leukocyte differentiation	Pathways.DAVID	0.323362	1.23587	0.0741991	0.717121	107	Fraietta 2018
cell motion	Pathways.DAVID	0.277953	1.16027	0.0746444	0.717121	219	Fraietta 2018
sexual reproduction	Pathways.DAVID	-0.366517	-1.23305	0.0754527	0.717121	239	Fraietta 2018
gas homeostasis	Pathways.DAVID	-0.962443	-1.28425	0.0758238	0.717121	1	Fraietta 2018
negative regulation of tyrosine phosphorylation of Stat5 protein	Pathways.DAVID	-0.962443	-1.28425	0.0758238	0.717121	1	Fraietta 2018
nitric oxide homeostasis	Pathways.DAVID	-0.962443	-1.28425	0.0758238	0.717121	1	Fraietta 2018
response to progesterone stimulus	Pathways.DAVID	-0.962443	-1.28425	0.0758238	0.717121	1	Fraietta 2018
threonine metabolic process	Pathways.DAVID	-0.917435	-1.32792	0.0753932	0.717121	2	Fraietta 2018
positive regulation of growth hormone secretion	Pathways.DAVID	-0.917473	-1.32798	0.0753932	0.717121	2	Fraietta 2018
activation of Rac GTPase activity	Pathways.DAVID	-0.917929	-1.32864	0.0748015	0.717121	2	Fraietta 2018
detection of light stimulus involved in sensory perception	Pathways.DAVID	-0.918275	-1.32914	0.0743625	0.717121	2	Fraietta 2018
detection of light stimulus involved in visual perception	Pathways.DAVID	-0.918275	-1.32914	0.0743625	0.717121	2	Fraietta 2018
production of molecular mediator of acute inflammatory response	Pathways.DAVID	-0.83068	-1.38634	0.0755668	0.717121	4	Fraietta 2018
branching involved in ureteric bud morphogenesis	Pathways.DAVID	-0.633237	-1.42345	0.0756912	0.717121	15	Fraietta 2018
ureteric bud morphogenesis	Pathways.DAVID	-0.633237	-1.42345	0.0756912	0.717121	15	Fraietta 2018
regulation of endothelial cell proliferation	Pathways.DAVID	-0.666105	-1.42531	0.0759876	0.717526	12	Fraietta 2018
regulation of leukocyte proliferation	Pathways.DAVID	0.378813	1.29739	0.0764932	0.717729	56	Fraietta 2018
basal protein localization	Pathways.DAVID	-0.96211	-1.2838	0.0763827	0.717729	1	Fraietta 2018
establishment or maintenance of actin cytoskeleton polarity	Pathways.DAVID	-0.96211	-1.2838	0.0763827	0.717729	1	Fraietta 2018
establishment or maintenance of cytoskeleton polarity	Pathways.DAVID	-0.96211	-1.2838	0.0763827	0.717729	1	Fraietta 2018
REACTOME_P38MAPK_EVENTS	Pathways.reactome	-0.551071	-1.20272	0.247423	0.718807	13	Fraietta 2018
positive regulation of survival gene product expression	Pathways.DAVID	0.709263	1.46952	0.0787328	0.719392	7	Fraietta 2018
cardiac muscle cell differentiation	Pathways.DAVID	0.534995	1.42121	0.0773736	0.719392	18	Fraietta 2018
ARF protein signal transduction	Pathways.DAVID	0.961976	1.28235	0.0769554	0.719392	1	Fraietta 2018
negative regulation of vascular endothelial growth factor receptor signaling pathway	Pathways.DAVID	0.961244	1.28137	0.0784986	0.719392	1	Fraietta 2018
sensory perception	Pathways.DAVID	-0.394772	-1.27129	0.0768171	0.719392	141	Fraietta 2018
negative regulation of endothelial cell differentiation	Pathways.DAVID	-0.961177	-1.28256	0.0786979	0.719392	1	Fraietta 2018
negative regulation of interleukin-13 production	Pathways.DAVID	-0.961643	-1.28318	0.0775003	0.719392	1	Fraietta 2018
detection of temperature stimulus involved in sensory perception	Pathways.DAVID	-0.868895	-1.36206	0.0777163	0.719392	3	Fraietta 2018
detection of temperature stimulus involved in sensory perception of pain	Pathways.DAVID	-0.868895	-1.36206	0.0777163	0.719392	3	Fraietta 2018
regulation of biomineral formation	Pathways.DAVID	-0.79688	-1.39716	0.0779958	0.719392	5	Fraietta 2018
regulation of bone mineralization	Pathways.DAVID	-0.79688	-1.39716	0.0779958	0.719392	5	Fraietta 2018
positive regulation of adenylate cyclase activity	Pathways.DAVID	-0.582329	-1.40385	0.0785158	0.719392	21	Fraietta 2018
positive regulation of cyclase activity	Pathways.DAVID	-0.582329	-1.40385	0.0785158	0.719392	21	Fraietta 2018
positive regulation of lyase activity	Pathways.DAVID	-0.582329	-1.40385	0.0785158	0.719392	21	Fraietta 2018
microtubule organizing center organization	Pathways.DAVID	-0.58867	-1.40604	0.0785265	0.719392	20	Fraietta 2018
male genitalia development	Pathways.DAVID	-0.746173	-1.41238	0.0779313	0.719392	7	Fraietta 2018
anterior/posterior axis specification	Pathways.DAVID	-0.676418	-1.41846	0.0786708	0.719392	11	Fraietta 2018
neural tube development	Pathways.DAVID	-0.468254	-1.34097	0.0790696	0.721358	55	Fraietta 2018
BIOCARTA_TID_PATHWAY	Pathways.biocarta	0.453011	1.15176	0.27599	0.721565	15	Fraietta 2018
regulation of muscle contraction	Pathways.DAVID	-0.543093	-1.3847	0.0795056	0.724222	28	Fraietta 2018
response to water	Pathways.DAVID	0.960245	1.28004	0.0802621	0.726648	1	Fraietta 2018
response to water deprivation	Pathways.DAVID	0.960245	1.28004	0.0802621	0.726648	1	Fraietta 2018
nucleoside monophosphate metabolic process	Pathways.DAVID	-0.490551	-1.35608	0.0802597	0.726648	44	Fraietta 2018
regulation of endocytosis	Pathways.DAVID	-0.526395	-1.37596	0.0801635	0.726648	32	Fraietta 2018
KEGG_RIBOFLAVIN_METABOLISM	Pathways.KEGG	0.421256	1.04944	0.392219	0.727255	14	Fraietta 2018
KEGG_VALINE_LEUCINE_AND_ISOLEUCINE_BIOSYNTHESIS	Pathways.KEGG	-0.523001	-1.07675	0.394907	0.727255	10	Fraietta 2018
re-entry into mitotic cell cycle	Pathways.DAVID	-0.826787	-1.37984	0.0804823	0.72753	4	Fraietta 2018
antibiotic transport	Pathways.DAVID	0.681016	1.46129	0.0806991	0.72838	8	Fraietta 2018
regulation of leukocyte mediated immunity	Pathways.DAVID	0.411225	1.32718	0.0809306	0.728644	41	Fraietta 2018
glycerol metabolic process	Pathways.DAVID	-0.639586	-1.41653	0.0809741	0.728644	14	Fraietta 2018
REACTOME_FANCONI_ANEMIA_PATHWAY	Pathways.reactome	-0.490563	-1.18402	0.252159	0.729423	21	Fraietta 2018
REACTOME_TRNA_AMINOACYLATION	Pathways.reactome	-0.430063	-1.16073	0.253905	0.731332	38	Fraietta 2018
macrophage activation	Pathways.DAVID	0.706741	1.4643	0.0814342	0.731674	7	Fraietta 2018
glutamine family amino acid metabolic process	Pathways.DAVID	-0.512164	-1.36813	0.0816759	0.732736	36	Fraietta 2018
KEGG_AMINOACYL_TRNA_BIOSYNTHESIS	Pathways.KEGG	-0.388811	-1.0468	0.403172	0.735196	38	Fraietta 2018
BIOCARTA_IL17_PATHWAY	Pathways.biocarta	0.510817	1.16293	0.287987	0.736572	10	Fraietta 2018
BIOCARTA_IL6_PATHWAY	Pathways.biocarta	0.412075	1.12523	0.291913	0.736572	20	Fraietta 2018
BIOCARTA_CK1_PATHWAY	Pathways.biocarta	-0.533317	-1.16382	0.2891	0.736572	13	Fraietta 2018
follicular dendritic cell activation	Pathways.DAVID	0.903486	1.36474	0.082775	0.737021	2	Fraietta 2018
follicular dendritic cell differentiation	Pathways.DAVID	0.903486	1.36474	0.082775	0.737021	2	Fraietta 2018
melanin biosynthetic process from tyrosine	Pathways.DAVID	-0.959113	-1.2798	0.0825499	0.737021	1	Fraietta 2018
regulation of microtubule-based process	Pathways.DAVID	-0.521117	-1.37023	0.0825378	0.737021	33	Fraietta 2018
smooth muscle cell differentiation	Pathways.DAVID	-0.825488	-1.37768	0.0823523	0.737021	4	Fraietta 2018
protein kinase B signaling cascade	Pathways.DAVID	0.731231	1.45246	0.0869858	0.738941	6	Fraietta 2018
chorio-allantoic fusion	Pathways.DAVID	0.767414	1.45061	0.0838757	0.738941	5	Fraietta 2018
regulation of macrophage activation	Pathways.DAVID	0.848945	1.41069	0.0832255	0.738941	3	Fraietta 2018
defense response to protozoan	Pathways.DAVID	0.847769	1.40873	0.0846729	0.738941	3	Fraietta 2018
response to protozoan	Pathways.DAVID	0.847769	1.40873	0.0846729	0.738941	3	Fraietta 2018
microglial cell activation	Pathways.DAVID	0.901891	1.36233	0.0849174	0.738941	2	Fraietta 2018
musculoskeletal movement, spinal reflex action	Pathways.DAVID	0.901728	1.36209	0.0851484	0.738941	2	Fraietta 2018
negative regulation of T cell activation	Pathways.DAVID	0.44984	1.3538	0.0853914	0.738941	30	Fraietta 2018
positive regulation of synaptic transmission, cholinergic	Pathways.DAVID	0.956982	1.27569	0.0864947	0.738941	1	Fraietta 2018
regulation of synaptic transmission, cholinergic	Pathways.DAVID	0.956982	1.27569	0.0864947	0.738941	1	Fraietta 2018
regulation of memory T cell differentiation	Pathways.DAVID	0.956383	1.27489	0.0873765	0.738941	1	Fraietta 2018
inositol lipid-mediated signaling	Pathways.DAVID	0.956316	1.27481	0.0874767	0.738941	1	Fraietta 2018
cellular lipid metabolic process	Pathways.DAVID	-0.348271	-1.19669	0.0853361	0.738941	341	Fraietta 2018
regulation of cell proliferation	Pathways.DAVID	-0.34918	-1.19883	0.0841491	0.738941	336	Fraietta 2018
nucleoside phosphate metabolic process	Pathways.DAVID	-0.375509	-1.24072	0.0834307	0.738941	189	Fraietta 2018
nucleotide metabolic process	Pathways.DAVID	-0.375509	-1.24072	0.0834307	0.738941	189	Fraietta 2018
skeletal system development	Pathways.DAVID	-0.385688	-1.25417	0.0841763	0.738941	157	Fraietta 2018
otolith development	Pathways.DAVID	-0.956716	-1.2766	0.0874	0.738941	1	Fraietta 2018
otolith mineralization	Pathways.DAVID	-0.956716	-1.2766	0.0874	0.738941	1	Fraietta 2018
regulation of vascular smooth muscle contraction	Pathways.DAVID	-0.956782	-1.27669	0.0872203	0.738941	1	Fraietta 2018
serotonin production during acute inflammatory response	Pathways.DAVID	-0.956782	-1.27669	0.0872203	0.738941	1	Fraietta 2018
serotonin secretion	Pathways.DAVID	-0.956782	-1.27669	0.0872203	0.738941	1	Fraietta 2018
serotonin secretion by platelet	Pathways.DAVID	-0.956782	-1.27669	0.0872203	0.738941	1	Fraietta 2018
serotonin secretion during acute inflammatory response	Pathways.DAVID	-0.956782	-1.27669	0.0872203	0.738941	1	Fraietta 2018
serotonin transport	Pathways.DAVID	-0.956782	-1.27669	0.0872203	0.738941	1	Fraietta 2018
mesenchymal to epithelial transition	Pathways.DAVID	-0.910828	-1.31836	0.0859101	0.738941	2	Fraietta 2018
positive regulation of cGMP biosynthetic process	Pathways.DAVID	-0.912078	-1.32017	0.0837914	0.738941	2	Fraietta 2018
positive regulation of cGMP metabolic process	Pathways.DAVID	-0.912078	-1.32017	0.0837914	0.738941	2	Fraietta 2018
positive regulation of transcription from RNA polymerase II promoter, mitotic	Pathways.DAVID	-0.862066	-1.35135	0.0865761	0.738941	3	Fraietta 2018
positive regulation of transcription, mitotic	Pathways.DAVID	-0.862066	-1.35135	0.0865761	0.738941	3	Fraietta 2018
regulation of transcription from RNA polymerase II promoter, mitotic	Pathways.DAVID	-0.862066	-1.35135	0.0865761	0.738941	3	Fraietta 2018
response to temperature stimulus	Pathways.DAVID	-0.523717	-1.36896	0.0842654	0.738941	32	Fraietta 2018
regulation of heart contraction	Pathways.DAVID	-0.533223	-1.36946	0.0865416	0.738941	29	Fraietta 2018
cortical actin cytoskeleton organization	Pathways.DAVID	-0.763415	-1.39459	0.0861847	0.738941	6	Fraietta 2018
endothelial cell migration	Pathways.DAVID	-0.683935	-1.4043	0.0865332	0.738941	10	Fraietta 2018
negative regulation of axonogenesis	Pathways.DAVID	-0.645085	-1.40553	0.0873786	0.738941	13	Fraietta 2018
HALLMARK_APICAL_SURFACE	Pathways.Hallmark	0.288154	0.880609	0.666745	0.740828	32	Fraietta 2018
tumor necrosis factor-mediated signaling pathway	Pathways.DAVID	0.844822	1.40384	0.0883791	0.741771	3	Fraietta 2018
positive regulation of mast cell proliferation	Pathways.DAVID	0.898978	1.35793	0.0891391	0.741771	2	Fraietta 2018
regulation of mast cell proliferation	Pathways.DAVID	0.898978	1.35793	0.0891391	0.741771	2	Fraietta 2018
positive regulation of leukocyte proliferation	Pathways.DAVID	0.423462	1.32831	0.0882094	0.741771	36	Fraietta 2018
neurological system process	Pathways.DAVID	-0.349756	-1.19691	0.0892844	0.741771	316	Fraietta 2018
prostate gland stromal morphogenesis	Pathways.DAVID	-0.955983	-1.27563	0.0890565	0.741771	1	Fraietta 2018
negative regulation of lipase activity	Pathways.DAVID	-0.95605	-1.27572	0.0888769	0.741771	1	Fraietta 2018
negative regulation of lipoprotein lipase activity	Pathways.DAVID	-0.95605	-1.27572	0.0888769	0.741771	1	Fraietta 2018
carboxylic acid biosynthetic process	Pathways.DAVID	-0.415389	-1.28421	0.0895584	0.741771	97	Fraietta 2018
organic acid biosynthetic process	Pathways.DAVID	-0.415389	-1.28421	0.0895584	0.741771	97	Fraietta 2018
interleukin-2 production	Pathways.DAVID	-0.861178	-1.34996	0.0881018	0.741771	3	Fraietta 2018
long-term memory	Pathways.DAVID	-0.788146	-1.38184	0.0888943	0.741771	5	Fraietta 2018
glucan biosynthetic process	Pathways.DAVID	-0.7158	-1.39759	0.0895629	0.741771	8	Fraietta 2018
glycogen biosynthetic process	Pathways.DAVID	-0.7158	-1.39759	0.0895629	0.741771	8	Fraietta 2018
MAPK Signalling	Pathways.PROGENy	-0.277522	-0.853933	0.742207	0.742207	92	Fraietta 2018
regulation of T cell cytokine production	Pathways.DAVID	0.842795	1.40047	0.0905722	0.744514	3	Fraietta 2018
positive regulation of leukocyte activation	Pathways.DAVID	0.351255	1.25082	0.090773	0.744514	69	Fraietta 2018
glycerol transport	Pathways.DAVID	-0.955184	-1.27456	0.0906932	0.744514	1	Fraietta 2018
glycerol-3-phosphate transport	Pathways.DAVID	-0.955184	-1.27456	0.0906932	0.744514	1	Fraietta 2018
glycerophosphate shuttle	Pathways.DAVID	-0.955184	-1.27456	0.0906932	0.744514	1	Fraietta 2018
embryonic gut morphogenesis	Pathways.DAVID	-0.955317	-1.27474	0.0904337	0.744514	1	Fraietta 2018
smooth endoplasmic reticulum calcium ion homeostasis	Pathways.DAVID	-0.907939	-1.31418	0.090739	0.744514	2	Fraietta 2018
tRNA thio-modification	Pathways.DAVID	0.798668	1.42346	0.0909153	0.744556	4	Fraietta 2018
positive regulation of blood vessel endothelial cell migration	Pathways.DAVID	-0.954718	-1.27394	0.0915314	0.744556	1	Fraietta 2018
positive regulation of embryonic development	Pathways.DAVID	-0.954718	-1.27394	0.0915314	0.744556	1	Fraietta 2018
positive regulation of endothelial cell migration	Pathways.DAVID	-0.954718	-1.27394	0.0915314	0.744556	1	Fraietta 2018
regulation of blood vessel endothelial cell migration	Pathways.DAVID	-0.954718	-1.27394	0.0915314	0.744556	1	Fraietta 2018
regulation of endothelial cell migration	Pathways.DAVID	-0.954718	-1.27394	0.0915314	0.744556	1	Fraietta 2018
polyol transport	Pathways.DAVID	-0.907032	-1.31286	0.091827	0.745937	2	Fraietta 2018
bone remodeling	Pathways.DAVID	0.629179	1.4334	0.0933647	0.746653	10	Fraietta 2018
D-ribose metabolic process	Pathways.DAVID	0.953386	1.2709	0.0939297	0.746653	1	Fraietta 2018
regulation of system process	Pathways.DAVID	-0.397075	-1.26148	0.0932398	0.746653	124	Fraietta 2018
cholesterol import	Pathways.DAVID	-0.95332	-1.27207	0.0938068	0.746653	1	Fraietta 2018
positive regulation of cholesterol storage	Pathways.DAVID	-0.95332	-1.27207	0.0938068	0.746653	1	Fraietta 2018
positive regulation of lipid storage	Pathways.DAVID	-0.95332	-1.27207	0.0938068	0.746653	1	Fraietta 2018
regulation of cholesterol storage	Pathways.DAVID	-0.95332	-1.27207	0.0938068	0.746653	1	Fraietta 2018
triglyceride homeostasis	Pathways.DAVID	-0.95332	-1.27207	0.0938068	0.746653	1	Fraietta 2018
regulation of Rap GTPase activity	Pathways.DAVID	-0.953453	-1.27225	0.0935273	0.746653	1	Fraietta 2018
regulation of Rap protein signal transduction	Pathways.DAVID	-0.953453	-1.27225	0.0935273	0.746653	1	Fraietta 2018
amine catabolic process	Pathways.DAVID	-0.479938	-1.33181	0.0938439	0.746653	45	Fraietta 2018
histone H4-K16 acetylation	Pathways.DAVID	-0.784266	-1.37504	0.0937342	0.746653	5	Fraietta 2018
histone H4-K5 acetylation	Pathways.DAVID	-0.784266	-1.37504	0.0937342	0.746653	5	Fraietta 2018
histone H4-K8 acetylation	Pathways.DAVID	-0.784266	-1.37504	0.0937342	0.746653	5	Fraietta 2018
retinoic acid metabolic process	Pathways.DAVID	-0.733939	-1.38922	0.0925054	0.746653	7	Fraietta 2018
cell fate determination	Pathways.DAVID	-0.651568	-1.39421	0.0933729	0.746653	12	Fraietta 2018
regulation of T cell differentiation in the thymus	Pathways.DAVID	0.646417	1.43173	0.0947085	0.747017	9	Fraietta 2018
positive regulation of monocyte differentiation	Pathways.DAVID	0.895083	1.35205	0.094936	0.747017	2	Fraietta 2018
auditory behavior	Pathways.DAVID	0.95252	1.26975	0.0956131	0.747017	1	Fraietta 2018
caudate nucleus development	Pathways.DAVID	0.95252	1.26975	0.0956131	0.747017	1	Fraietta 2018
putamen development	Pathways.DAVID	0.95252	1.26975	0.0956131	0.747017	1	Fraietta 2018
vocal learning	Pathways.DAVID	0.95252	1.26975	0.0956131	0.747017	1	Fraietta 2018
positive regulation of cell activation	Pathways.DAVID	0.348013	1.2455	0.0943552	0.747017	71	Fraietta 2018
negative regulation of developmental process	Pathways.DAVID	-0.390341	-1.25268	0.0947584	0.747017	136	Fraietta 2018
regulation of cell size	Pathways.DAVID	-0.428106	-1.28958	0.0953302	0.747017	79	Fraietta 2018
regulation of hormone levels	Pathways.DAVID	-0.441106	-1.30161	0.0948507	0.747017	68	Fraietta 2018
negative regulation of chondrocyte differentiation	Pathways.DAVID	-0.856464	-1.34257	0.0946823	0.747017	3	Fraietta 2018
detection of visible light	Pathways.DAVID	-0.815878	-1.36164	0.0951397	0.747017	4	Fraietta 2018
morphogenesis of an epithelial fold	Pathways.DAVID	-0.732195	-1.38592	0.0950525	0.747017	7	Fraietta 2018
REACTOME_AMINE_LIGAND_BINDING_RECEPTORS	Pathways.reactome	0.480656	1.17567	0.262	0.747432	13	Fraietta 2018
REACTOME_TRANSPORT_OF_GLUCOSE_AND_OTHER_SUGARS_BILE_SALTS_AND_ORGANIC_ACIDS_METAL_IONS_AND_AMINE_COMPOUNDS	Pathways.reactome	0.326369	1.10296	0.26939	0.747432	52	Fraietta 2018
REACTOME_SIGNALING_BY_INSULIN_RECEPTOR	Pathways.reactome	-0.370106	-1.12332	0.269475	0.747432	83	Fraietta 2018
REACTOME_CHONDROITIN_SULFATE_DERMATAN_SULFATE_METABOLISM	Pathways.reactome	-0.436175	-1.15372	0.267868	0.747432	34	Fraietta 2018
REACTOME_BRANCHED_CHAIN_AMINO_ACID_CATABOLISM	Pathways.reactome	-0.508662	-1.17546	0.265829	0.747432	17	Fraietta 2018
REACTOME_PHOSPHORYLATION_OF_THE_APC_C	Pathways.reactome	-0.516209	-1.17802	0.265841	0.747432	16	Fraietta 2018
REACTOME_TRAFFICKING_OF_GLUR2_CONTAINING_AMPA_RECEPTORS	Pathways.reactome	-0.543356	-1.18588	0.264959	0.747432	13	Fraietta 2018
REACTOME_GABA_SYNTHESIS_RELEASE_REUPTAKE_AND_DEGRADATION	Pathways.reactome	-0.566059	-1.19034	0.267141	0.747432	11	Fraietta 2018
REACTOME_COPI_MEDIATED_TRANSPORT	Pathways.reactome	-0.581654	-1.19755	0.262224	0.747432	10	Fraietta 2018
KEGG_WNT_SIGNALING_PATHWAY	Pathways.KEGG	-0.326952	-1.03088	0.414244	0.747721	115	Fraietta 2018
KEGG_BLADDER_CANCER	Pathways.KEGG	-0.390634	-1.03681	0.418081	0.747721	35	Fraietta 2018
inner ear morphogenesis	Pathways.DAVID	-0.508797	-1.34485	0.0959002	0.748274	34	Fraietta 2018
BIOCARTA_NO1_PATHWAY	Pathways.biocarta	-0.467114	-1.1372	0.300407	0.74929	22	Fraietta 2018
response to chemical stimulus	Pathways.DAVID	-0.332101	-1.15928	0.0963696	0.749594	508	Fraietta 2018
regulation of DNA replication initiation	Pathways.DAVID	-0.81513	-1.36039	0.0962261	0.749594	4	Fraietta 2018
nucleoside diphosphate metabolic process	Pathways.DAVID	-0.676186	-1.38838	0.0964486	0.749594	10	Fraietta 2018
positive regulation of catalytic activity	Pathways.DAVID	-0.375069	-1.23196	0.0966006	0.749793	176	Fraietta 2018
response to biotic stimulus	Pathways.DAVID	0.290013	1.16698	0.0967768	0.750178	158	Fraietta 2018
embryonic organ morphogenesis	Pathways.DAVID	-0.427309	-1.28718	0.097176	0.752289	79	Fraietta 2018
aromatic amino acid family metabolic process	Pathways.DAVID	-0.637112	-1.38816	0.0973077	0.752327	13	Fraietta 2018
REACTOME_PPARA_ACTIVATES_GENE_EXPRESSION	Pathways.reactome	-0.366242	-1.1181	0.275812	0.752918	87	Fraietta 2018
REACTOME_MITOCHONDRIAL_PROTEIN_IMPORT	Pathways.reactome	-0.40784	-1.13683	0.275594	0.752918	46	Fraietta 2018
REACTOME_MEIOTIC_RECOMBINATION	Pathways.reactome	-0.409523	-1.13714	0.275921	0.752918	45	Fraietta 2018
REACTOME_HORMONE_SENSITIVE_LIPASE_HSL_MEDIATED_TRIACYLGLYCEROL_HYDROLYSIS	Pathways.reactome	-0.591025	-1.1877	0.274656	0.752918	9	Fraietta 2018
positive regulation of homeostatic process	Pathways.DAVID	-0.753815	-1.37706	0.0979045	0.755955	6	Fraietta 2018
positive regulation of striated muscle cell differentiation	Pathways.DAVID	0.792394	1.41228	0.0983947	0.756749	4	Fraietta 2018
regulation of branching involved in prostate gland morphogenesis	Pathways.DAVID	0.836763	1.39044	0.0982697	0.756749	3	Fraietta 2018
positive regulation of leukocyte mediated immunity	Pathways.DAVID	0.508591	1.36903	0.0986454	0.756749	19	Fraietta 2018
positive regulation of lymphocyte mediated immunity	Pathways.DAVID	0.508591	1.36903	0.0986454	0.756749	19	Fraietta 2018
myeloid leukocyte activation	Pathways.DAVID	0.460886	1.34153	0.0982092	0.756749	26	Fraietta 2018
middle ear morphogenesis	Pathways.DAVID	-0.729178	-1.38021	0.0988479	0.757323	7	Fraietta 2018
cellular amino acid and derivative metabolic process	Pathways.DAVID	-0.362674	-1.21362	0.099001	0.757518	221	Fraietta 2018
vagina development	Pathways.DAVID	0.754337	1.42589	0.0995466	0.757633	5	Fraietta 2018
negative regulation of amine transport	Pathways.DAVID	0.751713	1.42093	0.102295	0.757633	5	Fraietta 2018
negative regulation of amino acid transport	Pathways.DAVID	0.751713	1.42093	0.102295	0.757633	5	Fraietta 2018
negative regulation of L-glutamate transport	Pathways.DAVID	0.751713	1.42093	0.102295	0.757633	5	Fraietta 2018
negative regulation of organic acid transport	Pathways.DAVID	0.751713	1.42093	0.102295	0.757633	5	Fraietta 2018
regulation of anion transport	Pathways.DAVID	0.751713	1.42093	0.102295	0.757633	5	Fraietta 2018
regulation of L-glutamate transport	Pathways.DAVID	0.751713	1.42093	0.102295	0.757633	5	Fraietta 2018
central nervous system projection neuron axonogenesis	Pathways.DAVID	0.749321	1.41641	0.10535	0.757633	5	Fraietta 2018
regulation of isotype switching to IgE isotypes	Pathways.DAVID	0.748824	1.41547	0.10582	0.757633	5	Fraietta 2018
regulation of behavior	Pathways.DAVID	0.618609	1.40932	0.106426	0.757633	10	Fraietta 2018
CD8-positive, alpha-beta T cell differentiation	Pathways.DAVID	0.788264	1.40492	0.103525	0.757633	4	Fraietta 2018
regulation of interferon-gamma production	Pathways.DAVID	0.504912	1.35913	0.103358	0.757633	19	Fraietta 2018
negative regulation of oligodendrocyte differentiation	Pathways.DAVID	0.891976	1.34736	0.0992838	0.757633	2	Fraietta 2018
regulation of oligodendrocyte differentiation	Pathways.DAVID	0.891976	1.34736	0.0992838	0.757633	2	Fraietta 2018
AMP metabolic process	Pathways.DAVID	0.890157	1.34461	0.101573	0.757633	2	Fraietta 2018
NK T cell proliferation	Pathways.DAVID	0.889774	1.34403	0.102224	0.757633	2	Fraietta 2018
L-ascorbic acid transport	Pathways.DAVID	0.889587	1.34375	0.10235	0.757633	2	Fraietta 2018
regulation of glycolysis	Pathways.DAVID	0.88903	1.34291	0.103253	0.757633	2	Fraietta 2018
SCF-dependent proteasomal ubiquitin-dependent protein catabolic process	Pathways.DAVID	0.887704	1.3409	0.105354	0.757633	2	Fraietta 2018
protein homotrimerization	Pathways.DAVID	0.8873	1.34029	0.106005	0.757633	2	Fraietta 2018
protein trimerization	Pathways.DAVID	0.8873	1.34029	0.106005	0.757633	2	Fraietta 2018
positive regulation of gene-specific transcription	Pathways.DAVID	0.468841	1.33712	0.104504	0.757633	24	Fraietta 2018
positive regulation of innate immune response	Pathways.DAVID	0.468499	1.33614	0.104973	0.757633	24	Fraietta 2018
leukocyte homeostasis	Pathways.DAVID	0.437551	1.31682	0.105036	0.757633	30	Fraietta 2018
extrathymic T cell differentiation	Pathways.DAVID	0.949457	1.26566	0.101345	0.757633	1	Fraietta 2018
extrathymic T cell selection	Pathways.DAVID	0.949457	1.26566	0.101345	0.757633	1	Fraietta 2018
halogen metabolic process	Pathways.DAVID	0.949058	1.26513	0.102006	0.757633	1	Fraietta 2018
regulation of neutrophil degranulation	Pathways.DAVID	0.948791	1.26477	0.102387	0.757633	1	Fraietta 2018
granule cell precursor tangential migration	Pathways.DAVID	0.94706	1.26247	0.105794	0.757633	1	Fraietta 2018
hindbrain tangential cell migration	Pathways.DAVID	0.94706	1.26247	0.105794	0.757633	1	Fraietta 2018
regulation of cholesterol transport	Pathways.DAVID	0.946794	1.26211	0.106335	0.757633	1	Fraietta 2018
regulation of intracellular cholesterol transport	Pathways.DAVID	0.946794	1.26211	0.106335	0.757633	1	Fraietta 2018
regulation of intracellular lipid transport	Pathways.DAVID	0.946794	1.26211	0.106335	0.757633	1	Fraietta 2018
regulation of intracellular sterol transport	Pathways.DAVID	0.946794	1.26211	0.106335	0.757633	1	Fraietta 2018
regulation of sterol transport	Pathways.DAVID	0.946794	1.26211	0.106335	0.757633	1	Fraietta 2018
cell development	Pathways.DAVID	-0.340291	-1.1742	0.103354	0.757633	376	Fraietta 2018
regulation of catalytic activity	Pathways.DAVID	-0.343398	-1.17917	0.105798	0.757633	337	Fraietta 2018
transmembrane receptor protein tyrosine kinase signaling pathway	Pathways.DAVID	-0.391018	-1.24869	0.100425	0.757633	130	Fraietta 2018
glycerolipid metabolic process	Pathways.DAVID	-0.403923	-1.2617	0.101118	0.757633	106	Fraietta 2018
protein folding	Pathways.DAVID	-0.405571	-1.26283	0.102472	0.757633	103	Fraietta 2018
cerebral cortex regionalization	Pathways.DAVID	-0.948658	-1.26585	0.103048	0.757633	1	Fraietta 2018
telencephalon regionalization	Pathways.DAVID	-0.948658	-1.26585	0.103048	0.757633	1	Fraietta 2018
negative regulation of foam cell differentiation	Pathways.DAVID	-0.949857	-1.26745	0.100433	0.757633	1	Fraietta 2018
regulation of foam cell differentiation	Pathways.DAVID	-0.949857	-1.26745	0.100433	0.757633	1	Fraietta 2018
response to hypoxia	Pathways.DAVID	-0.468432	-1.31313	0.102958	0.757633	48	Fraietta 2018
response to ionizing radiation	Pathways.DAVID	-0.486727	-1.32416	0.102769	0.757633	40	Fraietta 2018
regulation of neuron projection development	Pathways.DAVID	-0.495726	-1.33139	0.101736	0.757633	37	Fraietta 2018
behavioral response to ethanol	Pathways.DAVID	-0.852214	-1.33591	0.100877	0.757633	3	Fraietta 2018
transepithelial chloride transport	Pathways.DAVID	-0.808503	-1.34933	0.105843	0.757633	4	Fraietta 2018
transepithelial transport	Pathways.DAVID	-0.808503	-1.34933	0.105843	0.757633	4	Fraietta 2018
negative regulation of cytokine-mediated signaling pathway	Pathways.DAVID	-0.808903	-1.35	0.10538	0.757633	4	Fraietta 2018
response to heat	Pathways.DAVID	-0.578393	-1.36687	0.102422	0.757633	19	Fraietta 2018
negative regulation of protein catabolic process	Pathways.DAVID	-0.748515	-1.36737	0.105529	0.757633	6	Fraietta 2018
anion homeostasis	Pathways.DAVID	-0.749213	-1.36865	0.104518	0.757633	6	Fraietta 2018
cellular anion homeostasis	Pathways.DAVID	-0.749213	-1.36865	0.104518	0.757633	6	Fraietta 2018
regulation of JUN kinase activity	Pathways.DAVID	-0.611094	-1.37367	0.104128	0.757633	15	Fraietta 2018
positive regulation of osteoblast differentiation	Pathways.DAVID	-0.705165	-1.37683	0.103458	0.757633	8	Fraietta 2018
DNA replication initiation	Pathways.DAVID	-0.673419	-1.3827	0.100094	0.757633	10	Fraietta 2018
negative regulation of protein secretion	Pathways.DAVID	0.712296	1.41485	0.109609	0.757684	6	Fraietta 2018
high-density lipoprotein particle assembly	Pathways.DAVID	0.946594	1.26185	0.106876	0.757684	1	Fraietta 2018
negative regulation of auditory receptor cell differentiation	Pathways.DAVID	0.946461	1.26167	0.107217	0.757684	1	Fraietta 2018
negative regulation of mechanoreceptor differentiation	Pathways.DAVID	0.946461	1.26167	0.107217	0.757684	1	Fraietta 2018
regulation of auditory receptor cell differentiation	Pathways.DAVID	0.946461	1.26167	0.107217	0.757684	1	Fraietta 2018
regulation of mechanoreceptor differentiation	Pathways.DAVID	0.946461	1.26167	0.107217	0.757684	1	Fraietta 2018
regulation of axon diameter	Pathways.DAVID	0.945462	1.26034	0.109401	0.757684	1	Fraietta 2018
regulation of cell projection size	Pathways.DAVID	0.945462	1.26034	0.109401	0.757684	1	Fraietta 2018
actin filament network formation	Pathways.DAVID	0.945395	1.26025	0.109521	0.757684	1	Fraietta 2018
parallel actin filament bundle formation	Pathways.DAVID	0.945395	1.26025	0.109521	0.757684	1	Fraietta 2018
response to other organism	Pathways.DAVID	0.314346	1.19192	0.109543	0.757684	102	Fraietta 2018
metal ion transport	Pathways.DAVID	-0.35095	-1.19001	0.109756	0.757684	271	Fraietta 2018
negative regulation of leukocyte degranulation	Pathways.DAVID	-0.945595	-1.26177	0.109415	0.757684	1	Fraietta 2018
negative regulation of mast cell activation	Pathways.DAVID	-0.945595	-1.26177	0.109415	0.757684	1	Fraietta 2018
negative regulation of mast cell activation during immune response	Pathways.DAVID	-0.945595	-1.26177	0.109415	0.757684	1	Fraietta 2018
negative regulation of mast cell degranulation	Pathways.DAVID	-0.945595	-1.26177	0.109415	0.757684	1	Fraietta 2018
brain-derived neurotrophic factor receptor signaling pathway	Pathways.DAVID	-0.946327	-1.26274	0.107958	0.757684	1	Fraietta 2018
positive regulation of synaptic transmission, glutamatergic	Pathways.DAVID	-0.946327	-1.26274	0.107958	0.757684	1	Fraietta 2018
microtubule cytoskeleton organization	Pathways.DAVID	-0.41542	-1.26673	0.108655	0.757684	87	Fraietta 2018
embryonic epithelial tube formation	Pathways.DAVID	-0.480167	-1.31197	0.109715	0.757684	41	Fraietta 2018
regulation of mast cell activation	Pathways.DAVID	-0.806988	-1.3468	0.107767	0.757684	4	Fraietta 2018
regulation of mast cell activation during immune response	Pathways.DAVID	-0.806988	-1.3468	0.107767	0.757684	4	Fraietta 2018
regulation of mast cell degranulation	Pathways.DAVID	-0.806988	-1.3468	0.107767	0.757684	4	Fraietta 2018
synaptic vesicle transport	Pathways.DAVID	-0.554077	-1.34872	0.109232	0.757684	22	Fraietta 2018
prostate gland growth	Pathways.DAVID	-0.701357	-1.36939	0.108671	0.757684	8	Fraietta 2018
calcium-independent cell-cell adhesion	Pathways.DAVID	-0.684479	-1.37213	0.106825	0.757684	9	Fraietta 2018
negative regulation of mammary gland epithelial cell proliferation	Pathways.DAVID	0.884253	1.33569	0.110668	0.758261	2	Fraietta 2018
nucleobase, nucleoside and nucleotide biosynthetic process	Pathways.DAVID	-0.383644	-1.23268	0.110786	0.758261	138	Fraietta 2018
nucleobase, nucleoside, nucleotide and nucleic acid biosynthetic process	Pathways.DAVID	-0.383644	-1.23268	0.110786	0.758261	138	Fraietta 2018
response to oxygen levels	Pathways.DAVID	-0.462605	-1.30132	0.110722	0.758261	49	Fraietta 2018
regulation of microtubule cytoskeleton organization	Pathways.DAVID	-0.537401	-1.34022	0.110999	0.758261	25	Fraietta 2018
notochord development	Pathways.DAVID	-0.771641	-1.35291	0.111127	0.758261	5	Fraietta 2018
cellular response to heat	Pathways.DAVID	-0.772465	-1.35435	0.110099	0.758261	5	Fraietta 2018
histone H4-K12 acetylation	Pathways.DAVID	-0.745006	-1.36096	0.110721	0.758261	6	Fraietta 2018
hexose biosynthetic process	Pathways.DAVID	-0.638617	-1.36649	0.111187	0.758261	12	Fraietta 2018
paraxial mesoderm development	Pathways.DAVID	-0.681905	-1.36697	0.111246	0.758261	9	Fraietta 2018
positive regulation of lipid metabolic process	Pathways.DAVID	-0.617271	-1.36711	0.110143	0.758261	14	Fraietta 2018
Sertoli cell proliferation	Pathways.DAVID	0.883654	1.33479	0.111676	0.759447	2	Fraietta 2018
carbohydrate biosynthetic process	Pathways.DAVID	-0.448264	-1.2903	0.111621	0.759447	57	Fraietta 2018
regulation of release of sequestered calcium ion into cytosol	Pathways.DAVID	-0.804243	-1.34222	0.111863	0.759849	4	Fraietta 2018
BIOCARTA_RNA_PATHWAY	Pathways.biocarta	0.497899	1.13352	0.316905	0.760439	10	Fraietta 2018
BIOCARTA_VIP_PATHWAY	Pathways.biocarta	0.386939	1.09291	0.320452	0.760439	23	Fraietta 2018
BIOCARTA_G1_PATHWAY	Pathways.biocarta	-0.447397	-1.11708	0.31921	0.760439	25	Fraietta 2018
BIOCARTA_P53_PATHWAY	Pathways.biocarta	-0.50167	-1.12896	0.322398	0.760439	15	Fraietta 2018
BIOCARTA_RB_PATHWAY	Pathways.biocarta	-0.531648	-1.13957	0.319021	0.760439	12	Fraietta 2018
regulation of immune system process	Pathways.DAVID	0.272638	1.13578	0.112541	0.762708	214	Fraietta 2018
regulation of tyrosine phosphorylation of Stat5 protein	Pathways.DAVID	-0.770706	-1.35127	0.11245	0.762708	5	Fraietta 2018
melatonin biosynthetic process	Pathways.DAVID	0.943664	1.25794	0.113068	0.762762	1	Fraietta 2018
melatonin metabolic process	Pathways.DAVID	0.943664	1.25794	0.113068	0.762762	1	Fraietta 2018
activation of protein kinase B activity	Pathways.DAVID	-0.943797	-1.25937	0.112768	0.762762	1	Fraietta 2018
somatic stem cell maintenance	Pathways.DAVID	-0.844453	-1.32374	0.113192	0.762762	3	Fraietta 2018
associative learning	Pathways.DAVID	-0.698668	-1.36414	0.112871	0.762762	8	Fraietta 2018
KEGG_INSULIN_SIGNALING_PATHWAY	Pathways.KEGG	-0.324158	-1.02008	0.435377	0.763964	113	Fraietta 2018
KEGG_VIRAL_MYOCARDITIS	Pathways.KEGG	-0.372167	-1.02319	0.434143	0.763964	43	Fraietta 2018
REACTOME_HORMONE_LIGAND_BINDING_RECEPTORS	Pathways.reactome	-0.752093	-1.17892	0.281444	0.764892	3	Fraietta 2018
DNA replication checkpoint	Pathways.DAVID	-0.844023	-1.32307	0.113909	0.765852	3	Fraietta 2018
negative regulation of DNA replication initiation	Pathways.DAVID	-0.844023	-1.32307	0.113909	0.765852	3	Fraietta 2018
positive regulation of granule cell precursor proliferation	Pathways.DAVID	-0.76953	-1.3492	0.114173	0.765891	5	Fraietta 2018
regulation of granule cell precursor proliferation	Pathways.DAVID	-0.76953	-1.3492	0.114173	0.765891	5	Fraietta 2018
REACTOME_PYRIMIDINE_CATABOLISM	Pathways.reactome	0.526482	1.1664	0.289098	0.769006	9	Fraietta 2018
REACTOME_RNA_POL_III_CHAIN_ELONGATION	Pathways.reactome	0.433068	1.13631	0.287421	0.769006	17	Fraietta 2018
REACTOME_REGULATION_OF_HYPOXIA_INDUCIBLE_FACTOR_HIF_BY_OXYGEN	Pathways.reactome	0.4127	1.12681	0.287907	0.769006	20	Fraietta 2018
REACTOME_HS_GAG_BIOSYNTHESIS	Pathways.reactome	0.406302	1.12265	0.289803	0.769006	21	Fraietta 2018
REACTOME_SIGNALING_BY_NOTCH2	Pathways.reactome	-0.557822	-1.17302	0.285919	0.769006	11	Fraietta 2018
REACTOME_SIGNALING_BY_NOTCH3	Pathways.reactome	-0.570647	-1.17489	0.285923	0.769006	10	Fraietta 2018
BIOCARTA_RARRXR_PATHWAY	Pathways.biocarta	0.431699	1.09757	0.332857	0.769365	15	Fraietta 2018
BIOCARTA_BCELLSURVIVAL_PATHWAY	Pathways.biocarta	0.420228	1.08515	0.345039	0.769365	16	Fraietta 2018
BIOCARTA_INSULIN_PATHWAY	Pathways.biocarta	0.401726	1.08366	0.339874	0.769365	19	Fraietta 2018
BIOCARTA_MTA3_PATHWAY	Pathways.biocarta	-0.501232	-1.11124	0.345525	0.769365	14	Fraietta 2018
BIOCARTA_SKP2E2F_PATHWAY	Pathways.biocarta	-0.544	-1.11905	0.347455	0.769365	10	Fraietta 2018
BIOCARTA_ACE2_PATHWAY	Pathways.biocarta	-0.726535	-1.13502	0.339348	0.769365	3	Fraietta 2018
cellular extravasation	Pathways.DAVID	0.705591	1.40153	0.117702	0.769513	6	Fraietta 2018
heart trabecula formation	Pathways.DAVID	0.737862	1.39475	0.120433	0.769513	5	Fraietta 2018
germ cell migration	Pathways.DAVID	0.672834	1.39404	0.123797	0.769513	7	Fraietta 2018
regulation of autophagy	Pathways.DAVID	0.73552	1.39032	0.123675	0.769513	5	Fraietta 2018
regulation of interferon-gamma biosynthetic process	Pathways.DAVID	0.699705	1.38984	0.125772	0.769513	6	Fraietta 2018
negative regulation of epithelial cell proliferation involved in prostate gland development	Pathways.DAVID	0.698072	1.38659	0.128077	0.769513	6	Fraietta 2018
regulation of symbiosis, encompassing mutualism through parasitism	Pathways.DAVID	0.775348	1.3819	0.122338	0.769513	4	Fraietta 2018
righting reflex	Pathways.DAVID	0.728581	1.3772	0.133073	0.769513	5	Fraietta 2018
negative regulation of T cell mediated immunity	Pathways.DAVID	0.728456	1.37697	0.133214	0.769513	5	Fraietta 2018
positive regulation of muscle contraction	Pathways.DAVID	0.663839	1.37541	0.135069	0.769513	7	Fraietta 2018
germinal center formation	Pathways.DAVID	0.691366	1.37327	0.137852	0.769513	6	Fraietta 2018
startle response	Pathways.DAVID	0.585922	1.37029	0.123729	0.769513	11	Fraietta 2018
regulation of vascular endothelial growth factor receptor signaling pathway	Pathways.DAVID	0.823585	1.36855	0.117568	0.769513	3	Fraietta 2018
regulation of cytokine production during immune response	Pathways.DAVID	0.659677	1.36679	0.141405	0.769513	7	Fraietta 2018
positive regulation of peptidyl-serine phosphorylation	Pathways.DAVID	0.722966	1.36659	0.142048	0.769513	5	Fraietta 2018
positive regulation of epidermis development	Pathways.DAVID	0.822311	1.36643	0.119235	0.769513	3	Fraietta 2018
positive regulation of G-protein coupled receptor protein signaling pathway	Pathways.DAVID	0.72125	1.36335	0.144468	0.769513	5	Fraietta 2018
positive regulation of myeloid leukocyte differentiation	Pathways.DAVID	0.569276	1.36325	0.124129	0.769513	12	Fraietta 2018
regulation of isotype switching	Pathways.DAVID	0.55771	1.36274	0.122383	0.769513	13	Fraietta 2018
retinal ganglion cell axon guidance	Pathways.DAVID	0.635023	1.3626	0.13786	0.769513	8	Fraietta 2018
regulation of defense response to virus	Pathways.DAVID	0.763456	1.3607	0.139714	0.769513	4	Fraietta 2018
regulation of defense response to virus by host	Pathways.DAVID	0.763456	1.3607	0.139714	0.769513	4	Fraietta 2018
regulation of histone modification	Pathways.DAVID	0.581666	1.36034	0.129754	0.769513	11	Fraietta 2018
T cell activation during immune response	Pathways.DAVID	0.581423	1.35977	0.130179	0.769513	11	Fraietta 2018
interkinetic nuclear migration	Pathways.DAVID	0.760165	1.35484	0.144799	0.769513	4	Fraietta 2018
embryonic camera-type eye morphogenesis	Pathways.DAVID	0.7166	1.35456	0.152033	0.769513	5	Fraietta 2018
negative regulation of cytokine secretion	Pathways.DAVID	0.716064	1.35354	0.152973	0.769513	5	Fraietta 2018
excretion	Pathways.DAVID	0.593537	1.3522	0.139107	0.769513	10	Fraietta 2018
prostaglandin biosynthetic process	Pathways.DAVID	0.609834	1.3507	0.14336	0.769513	9	Fraietta 2018
prostanoid biosynthetic process	Pathways.DAVID	0.609834	1.3507	0.14336	0.769513	9	Fraietta 2018
activation-induced cell death of T cells	Pathways.DAVID	0.714392	1.35038	0.155229	0.769513	5	Fraietta 2018
T cell apoptosis	Pathways.DAVID	0.714392	1.35038	0.155229	0.769513	5	Fraietta 2018
cytokine biosynthetic process	Pathways.DAVID	0.577123	1.34971	0.13615	0.769513	11	Fraietta 2018
cytokine metabolic process	Pathways.DAVID	0.577123	1.34971	0.13615	0.769513	11	Fraietta 2018
positive regulation of glycogen biosynthetic process	Pathways.DAVID	0.811799	1.34896	0.13588	0.769513	3	Fraietta 2018
regulation of glucan biosynthetic process	Pathways.DAVID	0.811799	1.34896	0.13588	0.769513	3	Fraietta 2018
regulation of glycogen biosynthetic process	Pathways.DAVID	0.811799	1.34896	0.13588	0.769513	3	Fraietta 2018
regulation of polysaccharide biosynthetic process	Pathways.DAVID	0.811799	1.34896	0.13588	0.769513	3	Fraietta 2018
cell chemotaxis	Pathways.DAVID	0.552055	1.34892	0.130367	0.769513	13	Fraietta 2018
leukocyte chemotaxis	Pathways.DAVID	0.552055	1.34892	0.130367	0.769513	13	Fraietta 2018
regulation of hair cycle	Pathways.DAVID	0.811474	1.34842	0.136428	0.769513	3	Fraietta 2018
regulation of hair follicle development	Pathways.DAVID	0.811474	1.34842	0.136428	0.769513	3	Fraietta 2018
positive regulation of behavior	Pathways.DAVID	0.676918	1.34458	0.15961	0.769513	6	Fraietta 2018
positive regulation of chemotaxis	Pathways.DAVID	0.676918	1.34458	0.15961	0.769513	6	Fraietta 2018
positive regulation of fibroblast proliferation	Pathways.DAVID	0.626619	1.34457	0.149554	0.769513	8	Fraietta 2018
secretory columnal luminar epithelial cell differentiation involved in prostate glandular acinus development	Pathways.DAVID	0.808691	1.3438	0.140968	0.769513	3	Fraietta 2018
quaternary ammonium group transport	Pathways.DAVID	0.71074	1.34348	0.160445	0.769513	5	Fraietta 2018
activation of adenylate cyclase activity by dopamine receptor signaling pathway	Pathways.DAVID	0.753757	1.34341	0.15465	0.769513	4	Fraietta 2018
nucleoside biosynthetic process	Pathways.DAVID	0.676136	1.34302	0.160763	0.769513	6	Fraietta 2018
purine nucleoside biosynthetic process	Pathways.DAVID	0.676136	1.34302	0.160763	0.769513	6	Fraietta 2018
purine ribonucleoside biosynthetic process	Pathways.DAVID	0.676136	1.34302	0.160763	0.769513	6	Fraietta 2018
ribonucleoside biosynthetic process	Pathways.DAVID	0.676136	1.34302	0.160763	0.769513	6	Fraietta 2018
smooth muscle contraction involved in micturition	Pathways.DAVID	0.807599	1.34198	0.142613	0.769513	3	Fraietta 2018
urinary bladder smooth muscle contraction	Pathways.DAVID	0.807599	1.34198	0.142613	0.769513	3	Fraietta 2018
urinary tract smooth muscle contraction	Pathways.DAVID	0.807599	1.34198	0.142613	0.769513	3	Fraietta 2018
regulation of cytokine secretion	Pathways.DAVID	0.539262	1.3419	0.129344	0.769513	14	Fraietta 2018
negative regulation of multi-organism process	Pathways.DAVID	0.709713	1.34154	0.162089	0.769513	5	Fraietta 2018
induction of apoptosis by extracellular signals	Pathways.DAVID	0.50258	1.3351	0.120365	0.769513	18	Fraietta 2018
negative regulation of autophagy	Pathways.DAVID	0.803059	1.33444	0.149565	0.769513	3	Fraietta 2018
regulation of short-term neuronal synaptic plasticity	Pathways.DAVID	0.80029	1.32984	0.153907	0.769513	3	Fraietta 2018
sensory perception of umami taste	Pathways.DAVID	0.87886	1.32755	0.119174	0.769513	2	Fraietta 2018
cytoskeletal anchoring at plasma membrane	Pathways.DAVID	0.798553	1.32695	0.156758	0.769513	3	Fraietta 2018
negative regulation of Ras protein signal transduction	Pathways.DAVID	0.566026	1.32376	0.152605	0.769513	11	Fraietta 2018
negative regulation of small GTPase mediated signal transduction	Pathways.DAVID	0.566026	1.32376	0.152605	0.769513	11	Fraietta 2018
glycine transport	Pathways.DAVID	0.873335	1.3192	0.127807	0.769513	2	Fraietta 2018
neuron maturation	Pathways.DAVID	0.563273	1.31732	0.15709	0.769513	11	Fraietta 2018
negative regulation of adaptive immune response	Pathways.DAVID	0.56217	1.31474	0.158683	0.769513	11	Fraietta 2018
negative regulation of adaptive immune response based on somatic recombination of immune receptors built from immunoglobulin superfamily domains	Pathways.DAVID	0.56217	1.31474	0.158683	0.769513	11	Fraietta 2018
positive regulation of interleukin-10 biosynthetic process	Pathways.DAVID	0.866043	1.30819	0.139653	0.769513	2	Fraietta 2018
regulation of interleukin-10 biosynthetic process	Pathways.DAVID	0.866043	1.30819	0.139653	0.769513	2	Fraietta 2018
positive regulation of immune effector process	Pathways.DAVID	0.463995	1.30804	0.122252	0.769513	23	Fraietta 2018
response to antibiotic	Pathways.DAVID	0.498802	1.3063	0.143089	0.769513	17	Fraietta 2018
negative regulation of myelination	Pathways.DAVID	0.858668	1.29704	0.152549	0.769513	2	Fraietta 2018
regulation of myelination	Pathways.DAVID	0.858668	1.29704	0.152549	0.769513	2	Fraietta 2018
MyD88-dependent toll-like receptor signaling pathway	Pathways.DAVID	0.85582	1.29274	0.157065	0.769513	2	Fraietta 2018
response to molecule of fungal origin	Pathways.DAVID	0.85582	1.29274	0.157065	0.769513	2	Fraietta 2018
negative regulation of T cell proliferation	Pathways.DAVID	0.475759	1.28065	0.152236	0.769513	19	Fraietta 2018
regulation of immunoglobulin production	Pathways.DAVID	0.452274	1.27499	0.143584	0.769513	23	Fraietta 2018
regulation of myeloid leukocyte differentiation	Pathways.DAVID	0.449607	1.26747	0.149567	0.769513	23	Fraietta 2018
icosanoid metabolic process	Pathways.DAVID	0.463603	1.26426	0.161584	0.769513	20	Fraietta 2018
negative regulation of lymphocyte activation	Pathways.DAVID	0.402718	1.26324	0.128029	0.769513	36	Fraietta 2018
circadian sleep/wake cycle process	Pathways.DAVID	0.939735	1.2527	0.120243	0.769513	1	Fraietta 2018
regulation of circadian sleep/wake cycle	Pathways.DAVID	0.939735	1.2527	0.120243	0.769513	1	Fraietta 2018
regulation of circadian sleep/wake cycle, sleep	Pathways.DAVID	0.939735	1.2527	0.120243	0.769513	1	Fraietta 2018
galactolipid catabolic process	Pathways.DAVID	0.939136	1.2519	0.121525	0.769513	1	Fraietta 2018
galactosylceramide catabolic process	Pathways.DAVID	0.939136	1.2519	0.121525	0.769513	1	Fraietta 2018
selenium metabolic process	Pathways.DAVID	0.939002	1.25173	0.121746	0.769513	1	Fraietta 2018
regulation of production of molecular mediator of immune response	Pathways.DAVID	0.422381	1.25086	0.154202	0.769513	28	Fraietta 2018
eye morphogenesis	Pathways.DAVID	0.389412	1.24975	0.12883	0.769513	40	Fraietta 2018
asymmetric cell division	Pathways.DAVID	0.937471	1.24968	0.124932	0.769513	1	Fraietta 2018
germ-line stem cell division	Pathways.DAVID	0.937471	1.24968	0.124932	0.769513	1	Fraietta 2018
leg morphogenesis	Pathways.DAVID	0.937471	1.24968	0.124932	0.769513	1	Fraietta 2018
male germ-line stem cell division	Pathways.DAVID	0.937471	1.24968	0.124932	0.769513	1	Fraietta 2018
mitochondrial protein processing	Pathways.DAVID	0.936938	1.24897	0.126135	0.769513	1	Fraietta 2018
mitochondrial protein processing during import	Pathways.DAVID	0.936938	1.24897	0.126135	0.769513	1	Fraietta 2018
negative regulation of humoral immune response mediated by circulating immunoglobulin	Pathways.DAVID	0.932477	1.24303	0.134512	0.769513	1	Fraietta 2018
detection of carbohydrate stimulus	Pathways.DAVID	0.93221	1.24267	0.135053	0.769513	1	Fraietta 2018
detection of glucose	Pathways.DAVID	0.93221	1.24267	0.135053	0.769513	1	Fraietta 2018
detection of hexose stimulus	Pathways.DAVID	0.93221	1.24267	0.135053	0.769513	1	Fraietta 2018
detection of monosaccharide stimulus	Pathways.DAVID	0.93221	1.24267	0.135053	0.769513	1	Fraietta 2018
glucose 6-phosphate metabolic process	Pathways.DAVID	0.93221	1.24267	0.135053	0.769513	1	Fraietta 2018
negative regulation of gluconeogenesis	Pathways.DAVID	0.93221	1.24267	0.135053	0.769513	1	Fraietta 2018
positive regulation of T cell activation	Pathways.DAVID	0.374483	1.24137	0.125553	0.769513	47	Fraietta 2018
positive regulation of lymphocyte proliferation	Pathways.DAVID	0.397934	1.24052	0.148354	0.769513	35	Fraietta 2018
positive regulation of mononuclear cell proliferation	Pathways.DAVID	0.397934	1.24052	0.148354	0.769513	35	Fraietta 2018
mammary duct terminal end bud growth	Pathways.DAVID	0.930412	1.24027	0.13864	0.769513	1	Fraietta 2018
mammary gland fat development	Pathways.DAVID	0.930412	1.24027	0.13864	0.769513	1	Fraietta 2018
positive regulation of cell-matrix adhesion	Pathways.DAVID	0.930412	1.24027	0.13864	0.769513	1	Fraietta 2018
cell-cell adhesion involved in neuronal-glial interactions involved in cerebral cortex radial glia guided migration	Pathways.DAVID	0.929214	1.23868	0.141065	0.769513	1	Fraietta 2018
cerebellum structural organization	Pathways.DAVID	0.929214	1.23868	0.141065	0.769513	1	Fraietta 2018
hindbrain structural organization	Pathways.DAVID	0.929214	1.23868	0.141065	0.769513	1	Fraietta 2018
neuronal-glial interaction involved in cerebral cortex radial glia guided migration	Pathways.DAVID	0.929214	1.23868	0.141065	0.769513	1	Fraietta 2018
riboflavin biosynthetic process	Pathways.DAVID	0.928614	1.23788	0.142628	0.769513	1	Fraietta 2018
riboflavin metabolic process	Pathways.DAVID	0.928614	1.23788	0.142628	0.769513	1	Fraietta 2018
regulation of lymphocyte differentiation	Pathways.DAVID	0.380937	1.23567	0.138523	0.769513	42	Fraietta 2018
polyphosphate catabolic process	Pathways.DAVID	0.926949	1.23566	0.145835	0.769513	1	Fraietta 2018
polyphosphate metabolic process	Pathways.DAVID	0.926949	1.23566	0.145835	0.769513	1	Fraietta 2018
detection of bacterial lipopeptide	Pathways.DAVID	0.92655	1.23513	0.146456	0.769513	1	Fraietta 2018
detection of bacterial lipoprotein	Pathways.DAVID	0.92655	1.23513	0.146456	0.769513	1	Fraietta 2018
detection of triacylated bacterial lipoprotein	Pathways.DAVID	0.92655	1.23513	0.146456	0.769513	1	Fraietta 2018
positive regulation of tumor necrosis factor biosynthetic process	Pathways.DAVID	0.92655	1.23513	0.146456	0.769513	1	Fraietta 2018
response to bacterial lipopeptide	Pathways.DAVID	0.92655	1.23513	0.146456	0.769513	1	Fraietta 2018
response to bacterial lipoprotein	Pathways.DAVID	0.92655	1.23513	0.146456	0.769513	1	Fraietta 2018
lung vasculature development	Pathways.DAVID	0.926017	1.23442	0.147678	0.769513	1	Fraietta 2018
negative regulation of epithelial to mesenchymal transition	Pathways.DAVID	0.925285	1.23344	0.149181	0.769513	1	Fraietta 2018
regulation of lymphocyte proliferation	Pathways.DAVID	0.360967	1.23196	0.121546	0.769513	55	Fraietta 2018
regulation of mononuclear cell proliferation	Pathways.DAVID	0.360967	1.23196	0.121546	0.769513	55	Fraietta 2018
response to virus	Pathways.DAVID	0.38952	1.22883	0.151792	0.769513	37	Fraietta 2018
regulation of epithelial cell proliferation	Pathways.DAVID	0.393512	1.22674	0.159457	0.769513	35	Fraietta 2018
amide catabolic process	Pathways.DAVID	0.919491	1.22572	0.160564	0.769513	1	Fraietta 2018
antibiotic catabolic process	Pathways.DAVID	0.919491	1.22572	0.160564	0.769513	1	Fraietta 2018
beta-lactam antibiotic catabolic process	Pathways.DAVID	0.919491	1.22572	0.160564	0.769513	1	Fraietta 2018
beta-lactam antibiotic metabolic process	Pathways.DAVID	0.919491	1.22572	0.160564	0.769513	1	Fraietta 2018
bile acid catabolic process	Pathways.DAVID	0.919092	1.22518	0.161426	0.769513	1	Fraietta 2018
negative regulation of photoreceptor cell differentiation	Pathways.DAVID	0.918692	1.22465	0.162208	0.769513	1	Fraietta 2018
positive regulation of epidermal cell differentiation	Pathways.DAVID	0.918692	1.22465	0.162208	0.769513	1	Fraietta 2018
positive regulation of keratinocyte differentiation	Pathways.DAVID	0.918692	1.22465	0.162208	0.769513	1	Fraietta 2018
regulation of keratinocyte differentiation	Pathways.DAVID	0.918692	1.22465	0.162208	0.769513	1	Fraietta 2018
regulation of photoreceptor cell differentiation	Pathways.DAVID	0.918692	1.22465	0.162208	0.769513	1	Fraietta 2018
regulation of somitogenesis	Pathways.DAVID	0.918692	1.22465	0.162208	0.769513	1	Fraietta 2018
adult locomotory behavior	Pathways.DAVID	0.381314	1.22376	0.149735	0.769513	40	Fraietta 2018
regulation of protein transport	Pathways.DAVID	0.35871	1.22045	0.133399	0.769513	54	Fraietta 2018
positive regulation of cytokine production	Pathways.DAVID	0.370651	1.20691	0.159663	0.769513	43	Fraietta 2018
regulation of establishment of protein localization	Pathways.DAVID	0.342227	1.1875	0.155111	0.769513	60	Fraietta 2018
lymphocyte differentiation	Pathways.DAVID	0.319746	1.18279	0.130608	0.769513	87	Fraietta 2018
biological regulation	Pathways.DAVID	-0.294895	-1.05391	0.125569	0.769513	3721	Fraietta 2018
cellular component organization	Pathways.DAVID	-0.306338	-1.08824	0.126425	0.769513	1416	Fraietta 2018
cation transport	Pathways.DAVID	-0.339138	-1.16151	0.133967	0.769513	321	Fraietta 2018
positive regulation of molecular function	Pathways.DAVID	-0.34886	-1.16494	0.159423	0.769513	215	Fraietta 2018
response to DNA damage stimulus	Pathways.DAVID	-0.345827	-1.16623	0.147229	0.769513	247	Fraietta 2018
cytoskeleton organization	Pathways.DAVID	-0.346908	-1.16709	0.148459	0.769513	239	Fraietta 2018
amine metabolic process	Pathways.DAVID	-0.348171	-1.16821	0.150481	0.769513	230	Fraietta 2018
enzyme linked receptor protein signaling pathway	Pathways.DAVID	-0.355437	-1.17574	0.153462	0.769513	191	Fraietta 2018
DNA repair	Pathways.DAVID	-0.359012	-1.18757	0.138237	0.769513	191	Fraietta 2018
chemical homeostasis	Pathways.DAVID	-0.353015	-1.18763	0.120967	0.769513	239	Fraietta 2018
monovalent inorganic cation transport	Pathways.DAVID	-0.362256	-1.19041	0.140221	0.769513	177	Fraietta 2018
brain development	Pathways.DAVID	-0.365953	-1.19423	0.140105	0.769513	163	Fraietta 2018
secretion by cell	Pathways.DAVID	-0.375462	-1.20182	0.144877	0.769513	133	Fraietta 2018
sensory organ development	Pathways.DAVID	-0.377381	-1.20514	0.142747	0.769513	130	Fraietta 2018
adenohypophysis development	Pathways.DAVID	-0.919824	-1.22738	0.161986	0.769513	1	Fraietta 2018
branching morphogenesis of a nerve	Pathways.DAVID	-0.919824	-1.22738	0.161986	0.769513	1	Fraietta 2018
cerebral cortex GABAergic interneuron development	Pathways.DAVID	-0.919824	-1.22738	0.161986	0.769513	1	Fraietta 2018
cerebral cortex GABAergic interneuron differentiation	Pathways.DAVID	-0.919824	-1.22738	0.161986	0.769513	1	Fraietta 2018
cerebral cortex GABAergic interneuron migration	Pathways.DAVID	-0.919824	-1.22738	0.161986	0.769513	1	Fraietta 2018
interneuron migration from the subpallium to the cortex	Pathways.DAVID	-0.919824	-1.22738	0.161986	0.769513	1	Fraietta 2018
positive regulation of catecholamine uptake during transmission of nerve impulse	Pathways.DAVID	-0.919824	-1.22738	0.161986	0.769513	1	Fraietta 2018
positive regulation of dopamine uptake	Pathways.DAVID	-0.919824	-1.22738	0.161986	0.769513	1	Fraietta 2018
positive regulation of neurotransmitter uptake	Pathways.DAVID	-0.919824	-1.22738	0.161986	0.769513	1	Fraietta 2018
regulation of catecholamine uptake during transmission of nerve impulse	Pathways.DAVID	-0.919824	-1.22738	0.161986	0.769513	1	Fraietta 2018
regulation of dopamine uptake	Pathways.DAVID	-0.919824	-1.22738	0.161986	0.769513	1	Fraietta 2018
regulation of neurotransmitter uptake	Pathways.DAVID	-0.919824	-1.22738	0.161986	0.769513	1	Fraietta 2018
entrainment of circadian clock by photoperiod	Pathways.DAVID	-0.920157	-1.22782	0.161507	0.769513	1	Fraietta 2018
photoperiodism	Pathways.DAVID	-0.920157	-1.22782	0.161507	0.769513	1	Fraietta 2018
response to interleukin-1	Pathways.DAVID	-0.92049	-1.22827	0.160869	0.769513	1	Fraietta 2018
response to interleukin-12	Pathways.DAVID	-0.92049	-1.22827	0.160869	0.769513	1	Fraietta 2018
response to interleukin-18	Pathways.DAVID	-0.92049	-1.22827	0.160869	0.769513	1	Fraietta 2018
positive regulation of interferon-gamma-mediated signaling pathway	Pathways.DAVID	-0.920557	-1.22836	0.160729	0.769513	1	Fraietta 2018
positive regulation of response to cytokine stimulus	Pathways.DAVID	-0.920557	-1.22836	0.160729	0.769513	1	Fraietta 2018
positive regulation of response to interferon-gamma	Pathways.DAVID	-0.920557	-1.22836	0.160729	0.769513	1	Fraietta 2018
regulation of response to cytokine stimulus	Pathways.DAVID	-0.920557	-1.22836	0.160729	0.769513	1	Fraietta 2018
regulation of response to interferon-gamma	Pathways.DAVID	-0.920557	-1.22836	0.160729	0.769513	1	Fraietta 2018
nucleotide biosynthetic process	Pathways.DAVID	-0.383776	-1.22844	0.116525	0.769513	133	Fraietta 2018
primary spermatocyte growth	Pathways.DAVID	-0.920623	-1.22844	0.160549	0.769513	1	Fraietta 2018
RNA 5'-end processing	Pathways.DAVID	-0.922688	-1.2312	0.156078	0.769513	1	Fraietta 2018
axon choice point recognition	Pathways.DAVID	-0.923753	-1.23262	0.153863	0.769513	1	Fraietta 2018
axon midline choice point recognition	Pathways.DAVID	-0.923753	-1.23262	0.153863	0.769513	1	Fraietta 2018
collateral sprouting	Pathways.DAVID	-0.923753	-1.23262	0.153863	0.769513	1	Fraietta 2018
collateral sprouting in the absence of injury	Pathways.DAVID	-0.923753	-1.23262	0.153863	0.769513	1	Fraietta 2018
synaptic growth at neuromuscular junction	Pathways.DAVID	-0.923753	-1.23262	0.153863	0.769513	1	Fraietta 2018
coenzyme biosynthetic process	Pathways.DAVID	-0.432217	-1.23447	0.161288	0.769513	54	Fraietta 2018
conditioned taste aversion	Pathways.DAVID	-0.92635	-1.23609	0.148574	0.769513	1	Fraietta 2018
olfactory learning	Pathways.DAVID	-0.92635	-1.23609	0.148574	0.769513	1	Fraietta 2018
pons maturation	Pathways.DAVID	-0.92635	-1.23609	0.148574	0.769513	1	Fraietta 2018
oxygen transport	Pathways.DAVID	-0.927682	-1.23786	0.1458	0.769513	1	Fraietta 2018
positive regulation of vasodilation	Pathways.DAVID	-0.929147	-1.23982	0.142566	0.769513	1	Fraietta 2018
embryonic heart tube anterior/posterior pattern formation	Pathways.DAVID	-0.92968	-1.24053	0.141449	0.769513	1	Fraietta 2018
cell projection assembly	Pathways.DAVID	-0.430627	-1.24277	0.150096	0.769513	58	Fraietta 2018
DNA packaging	Pathways.DAVID	-0.416454	-1.24344	0.137416	0.769513	74	Fraietta 2018
deoxyribonucleoside monophosphate catabolic process	Pathways.DAVID	-0.931944	-1.24355	0.136539	0.769513	1	Fraietta 2018
dUMP catabolic process	Pathways.DAVID	-0.931944	-1.24355	0.136539	0.769513	1	Fraietta 2018
dUMP metabolic process	Pathways.DAVID	-0.931944	-1.24355	0.136539	0.769513	1	Fraietta 2018
pyrimidine deoxyribonucleoside monophosphate catabolic process	Pathways.DAVID	-0.931944	-1.24355	0.136539	0.769513	1	Fraietta 2018
pyrimidine deoxyribonucleotide catabolic process	Pathways.DAVID	-0.931944	-1.24355	0.136539	0.769513	1	Fraietta 2018
pyrimidine nucleoside monophosphate catabolic process	Pathways.DAVID	-0.931944	-1.24355	0.136539	0.769513	1	Fraietta 2018
pyrimidine nucleotide catabolic process	Pathways.DAVID	-0.931944	-1.24355	0.136539	0.769513	1	Fraietta 2018
neurotransmitter transport	Pathways.DAVID	-0.444231	-1.24529	0.157174	0.769513	48	Fraietta 2018
epidermis development	Pathways.DAVID	-0.429485	-1.24579	0.144849	0.769513	60	Fraietta 2018
skeletal system morphogenesis	Pathways.DAVID	-0.421535	-1.24655	0.138408	0.769513	69	Fraietta 2018
neurotransmitter biosynthetic process	Pathways.DAVID	-0.935007	-1.24764	0.130052	0.769513	1	Fraietta 2018
histamine production during acute inflammatory response	Pathways.DAVID	-0.935806	-1.2487	0.128715	0.769513	1	Fraietta 2018
histamine secretion	Pathways.DAVID	-0.935806	-1.2487	0.128715	0.769513	1	Fraietta 2018
histamine secretion by mast cell	Pathways.DAVID	-0.935806	-1.2487	0.128715	0.769513	1	Fraietta 2018
histamine secretion during acute inflammatory response	Pathways.DAVID	-0.935806	-1.2487	0.128715	0.769513	1	Fraietta 2018
negative regulation of neuron projection development	Pathways.DAVID	-0.936805	-1.25004	0.126958	0.769513	1	Fraietta 2018
negative regulation of type I hypersensitivity	Pathways.DAVID	-0.938203	-1.2519	0.123925	0.769513	1	Fraietta 2018
aromatic amino acid family biosynthetic process	Pathways.DAVID	-0.938603	-1.25244	0.123266	0.769513	1	Fraietta 2018
aromatic amino acid family biosynthetic process, prephenate pathway	Pathways.DAVID	-0.938603	-1.25244	0.123266	0.769513	1	Fraietta 2018
chorismate metabolic process	Pathways.DAVID	-0.938603	-1.25244	0.123266	0.769513	1	Fraietta 2018
tyrosine biosynthetic process	Pathways.DAVID	-0.938603	-1.25244	0.123266	0.769513	1	Fraietta 2018
regulation of neurotransmitter levels	Pathways.DAVID	-0.458985	-1.2541	0.155928	0.769513	41	Fraietta 2018
inner cell mass cell differentiation	Pathways.DAVID	-0.867954	-1.2563	0.158536	0.769513	2	Fraietta 2018
female gamete generation	Pathways.DAVID	-0.465897	-1.25686	0.156749	0.769513	38	Fraietta 2018
positive regulation of amyloid precursor protein biosynthetic process	Pathways.DAVID	-0.941932	-1.25688	0.11672	0.769513	1	Fraietta 2018
positive regulation of glycoprotein biosynthetic process	Pathways.DAVID	-0.941932	-1.25688	0.11672	0.769513	1	Fraietta 2018
regulation of synaptic transmission, dopaminergic	Pathways.DAVID	-0.870216	-1.25957	0.154337	0.769513	2	Fraietta 2018
amyloid precursor protein catabolic process	Pathways.DAVID	-0.870329	-1.25974	0.154088	0.769513	2	Fraietta 2018
spermatid differentiation	Pathways.DAVID	-0.464844	-1.25981	0.153966	0.769513	39	Fraietta 2018
protein amino acid de-ADP-ribosylation	Pathways.DAVID	-0.870671	-1.26023	0.153611	0.769513	2	Fraietta 2018
blood coagulation	Pathways.DAVID	-0.467504	-1.26119	0.153107	0.769513	38	Fraietta 2018
coagulation	Pathways.DAVID	-0.467504	-1.26119	0.153107	0.769513	38	Fraietta 2018
bioluminescence	Pathways.DAVID	-0.871772	-1.26183	0.15155	0.769513	2	Fraietta 2018
directional locomotion	Pathways.DAVID	-0.872136	-1.26235	0.150672	0.769513	2	Fraietta 2018
negative regulation of innate immune response	Pathways.DAVID	-0.872884	-1.26344	0.149069	0.769513	2	Fraietta 2018
gas transport	Pathways.DAVID	-0.875302	-1.26694	0.144602	0.769513	2	Fraietta 2018
piRNA metabolic process	Pathways.DAVID	-0.87631	-1.26839	0.142961	0.769513	2	Fraietta 2018
regulation of interleukin-13 production	Pathways.DAVID	-0.877016	-1.26942	0.14172	0.769513	2	Fraietta 2018
proton transport	Pathways.DAVID	-0.478037	-1.27092	0.14826	0.769513	35	Fraietta 2018
hydrogen transport	Pathways.DAVID	-0.476094	-1.27178	0.146743	0.769513	36	Fraietta 2018
axial mesoderm development	Pathways.DAVID	-0.879595	-1.27315	0.137197	0.769513	2	Fraietta 2018
hindbrain development	Pathways.DAVID	-0.472171	-1.27378	0.142485	0.769513	38	Fraietta 2018
DNA recombination	Pathways.DAVID	-0.435309	-1.27411	0.118301	0.769513	64	Fraietta 2018
neural tube closure	Pathways.DAVID	-0.500761	-1.27677	0.153978	0.769513	28	Fraietta 2018
tube closure	Pathways.DAVID	-0.500761	-1.27677	0.153978	0.769513	28	Fraietta 2018
recognition of apoptotic cell	Pathways.DAVID	-0.882149	-1.27685	0.132444	0.769513	2	Fraietta 2018
NADP catabolic process	Pathways.DAVID	-0.815118	-1.27776	0.161462	0.769513	3	Fraietta 2018
pyridine nucleotide catabolic process	Pathways.DAVID	-0.815118	-1.27776	0.161462	0.769513	3	Fraietta 2018
water-soluble vitamin catabolic process	Pathways.DAVID	-0.815118	-1.27776	0.161462	0.769513	3	Fraietta 2018
amino acid activation	Pathways.DAVID	-0.46983	-1.27819	0.135279	0.769513	40	Fraietta 2018
tRNA aminoacylation	Pathways.DAVID	-0.46983	-1.27819	0.135279	0.769513	40	Fraietta 2018
tRNA aminoacylation for protein translation	Pathways.DAVID	-0.46983	-1.27819	0.135279	0.769513	40	Fraietta 2018
peptide transport	Pathways.DAVID	-0.489146	-1.27859	0.144899	0.769513	32	Fraietta 2018
transition metal ion transport	Pathways.DAVID	-0.456365	-1.2793	0.128466	0.769513	48	Fraietta 2018
regulation of glutamate secretion	Pathways.DAVID	-0.884162	-1.27976	0.129295	0.769513	2	Fraietta 2018
interleukin-6-mediated signaling pathway	Pathways.DAVID	-0.884375	-1.28007	0.12897	0.769513	2	Fraietta 2018
folic acid transport	Pathways.DAVID	-0.884896	-1.28082	0.127958	0.769513	2	Fraietta 2018
neural tube formation	Pathways.DAVID	-0.475031	-1.28149	0.135893	0.769513	38	Fraietta 2018
cytokinesis	Pathways.DAVID	-0.513912	-1.28164	0.155445	0.769513	25	Fraietta 2018
rhombomere 4 development	Pathways.DAVID	-0.885789	-1.28212	0.125993	0.769513	2	Fraietta 2018
negative regulation of dendrite morphogenesis	Pathways.DAVID	-0.818115	-1.28245	0.15626	0.769513	3	Fraietta 2018
regulation of endothelial cell differentiation	Pathways.DAVID	-0.818648	-1.28329	0.155083	0.769513	3	Fraietta 2018
positive regulation of calcium ion transport into cytosol	Pathways.DAVID	-0.819686	-1.28492	0.153558	0.769513	3	Fraietta 2018
gut development	Pathways.DAVID	-0.543778	-1.28507	0.161775	0.769513	19	Fraietta 2018
Purkinje cell-granule cell precursor cell signaling involved in regulation of granule cell precursor cell proliferation	Pathways.DAVID	-0.820155	-1.28565	0.152878	0.769513	3	Fraietta 2018
tryptophan metabolic process	Pathways.DAVID	-0.820493	-1.28618	0.152142	0.769513	3	Fraietta 2018
enteric nervous system development	Pathways.DAVID	-0.820598	-1.28635	0.151977	0.769513	3	Fraietta 2018
establishment of organelle localization	Pathways.DAVID	-0.498393	-1.28747	0.140767	0.769513	30	Fraietta 2018
muscle system process	Pathways.DAVID	-0.467914	-1.28885	0.12506	0.769513	43	Fraietta 2018
interleukin-2 biosynthetic process	Pathways.DAVID	-0.890735	-1.28927	0.117976	0.769513	2	Fraietta 2018
multicellular organismal protein metabolic process	Pathways.DAVID	-0.89085	-1.28944	0.117728	0.769513	2	Fraietta 2018
phagolysosome formation	Pathways.DAVID	-0.89085	-1.28944	0.117728	0.769513	2	Fraietta 2018
phospholipid transfer to membrane	Pathways.DAVID	-0.89085	-1.28944	0.117728	0.769513	2	Fraietta 2018
positive regulation of biomineral formation	Pathways.DAVID	-0.89085	-1.28944	0.117728	0.769513	2	Fraietta 2018
positive regulation of bone mineralization	Pathways.DAVID	-0.89085	-1.28944	0.117728	0.769513	2	Fraietta 2018
double-strand break repair	Pathways.DAVID	-0.47215	-1.29007	0.126002	0.769513	41	Fraietta 2018
activation of MAPK activity	Pathways.DAVID	-0.488189	-1.29038	0.134196	0.769513	34	Fraietta 2018
heterocycle catabolic process	Pathways.DAVID	-0.490992	-1.29101	0.134348	0.769513	33	Fraietta 2018
outer ear morphogenesis	Pathways.DAVID	-0.892249	-1.29147	0.115132	0.769513	2	Fraietta 2018
skeletal muscle organ development	Pathways.DAVID	-0.462419	-1.29225	0.119173	0.769513	47	Fraietta 2018
lipid glycosylation	Pathways.DAVID	-0.824787	-1.29291	0.14501	0.769513	3	Fraietta 2018
endoderm development	Pathways.DAVID	-0.553487	-1.29345	0.156599	0.769513	18	Fraietta 2018
response to iron ion	Pathways.DAVID	-0.825183	-1.29353	0.144312	0.769513	3	Fraietta 2018
endothelial cell proliferation	Pathways.DAVID	-0.775194	-1.29374	0.157901	0.769513	4	Fraietta 2018
homotypic cell-cell adhesion	Pathways.DAVID	-0.776458	-1.29585	0.155818	0.769513	4	Fraietta 2018
positive regulation of neurotransmitter secretion	Pathways.DAVID	-0.827262	-1.29679	0.140672	0.769513	3	Fraietta 2018
regulation of fat cell differentiation	Pathways.DAVID	-0.578356	-1.30008	0.156896	0.769513	15	Fraietta 2018
regulation of estrogen receptor signaling pathway	Pathways.DAVID	-0.779887	-1.30157	0.150118	0.769513	4	Fraietta 2018
glial cell fate commitment	Pathways.DAVID	-0.779926	-1.30164	0.150083	0.769513	4	Fraietta 2018
positive regulation of JUN kinase activity	Pathways.DAVID	-0.621016	-1.30228	0.160984	0.769513	11	Fraietta 2018
negative regulation of endothelial cell proliferation	Pathways.DAVID	-0.689338	-1.3048	0.16148	0.769513	7	Fraietta 2018
neuropeptide signaling pathway	Pathways.DAVID	-0.479685	-1.305	0.115702	0.769513	40	Fraietta 2018
apical protein localization	Pathways.DAVID	-0.744752	-1.30576	0.154999	0.769513	5	Fraietta 2018
glycerol ether biosynthetic process	Pathways.DAVID	-0.651409	-1.30584	0.158878	0.769513	9	Fraietta 2018
muscle contraction	Pathways.DAVID	-0.486365	-1.30625	0.118697	0.769513	37	Fraietta 2018
sensory perception of smell	Pathways.DAVID	-0.622988	-1.30642	0.157277	0.769513	11	Fraietta 2018
lipid storage	Pathways.DAVID	-0.651856	-1.30673	0.157945	0.769513	9	Fraietta 2018
regulation of cGMP biosynthetic process	Pathways.DAVID	-0.833732	-1.30693	0.130912	0.769513	3	Fraietta 2018
regulation of cGMP metabolic process	Pathways.DAVID	-0.833732	-1.30693	0.130912	0.769513	3	Fraietta 2018
regulation of phagocytosis	Pathways.DAVID	-0.623518	-1.30753	0.156459	0.769513	11	Fraietta 2018
mammary gland morphogenesis	Pathways.DAVID	-0.547644	-1.30805	0.142216	0.769513	20	Fraietta 2018
isoprenoid metabolic process	Pathways.DAVID	-0.503381	-1.30814	0.123895	0.769513	31	Fraietta 2018
regulation of exit from mitosis	Pathways.DAVID	-0.746508	-1.30884	0.152161	0.769513	5	Fraietta 2018
primary neural tube formation	Pathways.DAVID	-0.507125	-1.31003	0.123532	0.769513	30	Fraietta 2018
spinal cord dorsal/ventral patterning	Pathways.DAVID	-0.747457	-1.31051	0.150473	0.769513	5	Fraietta 2018
sphingoid biosynthetic process	Pathways.DAVID	-0.692865	-1.31147	0.154985	0.769513	7	Fraietta 2018
establishment of apical/basal cell polarity	Pathways.DAVID	-0.786748	-1.31302	0.13799	0.769513	4	Fraietta 2018
chromosome localization	Pathways.DAVID	-0.69489	-1.31531	0.151747	0.769513	7	Fraietta 2018
establishment of chromosome localization	Pathways.DAVID	-0.69489	-1.31531	0.151747	0.769513	7	Fraietta 2018
response to glucose stimulus	Pathways.DAVID	-0.569865	-1.31582	0.142246	0.769513	17	Fraietta 2018
response to hexose stimulus	Pathways.DAVID	-0.569865	-1.31582	0.142246	0.769513	17	Fraietta 2018
response to monosaccharide stimulus	Pathways.DAVID	-0.569865	-1.31582	0.142246	0.769513	17	Fraietta 2018
phosphoinositide dephosphorylation	Pathways.DAVID	-0.839439	-1.31588	0.121372	0.769513	3	Fraietta 2018
phospholipid dephosphorylation	Pathways.DAVID	-0.839439	-1.31588	0.121372	0.769513	3	Fraietta 2018
response to starvation	Pathways.DAVID	-0.546232	-1.31683	0.13377	0.769513	21	Fraietta 2018
establishment of cell polarity	Pathways.DAVID	-0.628057	-1.31705	0.148115	0.769513	11	Fraietta 2018
cellular monovalent inorganic anion homeostasis	Pathways.DAVID	-0.751437	-1.31748	0.143805	0.769513	5	Fraietta 2018
monovalent inorganic anion homeostasis	Pathways.DAVID	-0.751437	-1.31748	0.143805	0.769513	5	Fraietta 2018
vitamin catabolic process	Pathways.DAVID	-0.751747	-1.31803	0.143457	0.769513	5	Fraietta 2018
glutamate metabolic process	Pathways.DAVID	-0.658056	-1.31916	0.147875	0.769513	9	Fraietta 2018
maintenance of fidelity during DNA-dependent DNA replication	Pathways.DAVID	-0.842224	-1.32025	0.116869	0.769513	3	Fraietta 2018
double-strand break repair via homologous recombination	Pathways.DAVID	-0.605974	-1.32032	0.144687	0.769513	13	Fraietta 2018
recombinational repair	Pathways.DAVID	-0.605974	-1.32032	0.144687	0.769513	13	Fraietta 2018
establishment of pigment granule localization	Pathways.DAVID	-0.842514	-1.3207	0.116354	0.769513	3	Fraietta 2018
pigment granule localization	Pathways.DAVID	-0.842514	-1.3207	0.116354	0.769513	3	Fraietta 2018
pigment granule transport	Pathways.DAVID	-0.842514	-1.3207	0.116354	0.769513	3	Fraietta 2018
triglyceride biosynthetic process	Pathways.DAVID	-0.723028	-1.32081	0.146017	0.769513	6	Fraietta 2018
central nervous system neuron differentiation	Pathways.DAVID	-0.543181	-1.3222	0.128642	0.769513	22	Fraietta 2018
regulation of epithelial cell differentiation	Pathways.DAVID	-0.618117	-1.32263	0.14329	0.769513	12	Fraietta 2018
asymmetric protein localization	Pathways.DAVID	-0.699183	-1.32343	0.144156	0.769513	7	Fraietta 2018
spinal cord patterning	Pathways.DAVID	-0.724824	-1.3241	0.143036	0.769513	6	Fraietta 2018
regulation of fatty acid metabolic process	Pathways.DAVID	-0.608955	-1.32681	0.139526	0.769513	13	Fraietta 2018
body morphogenesis	Pathways.DAVID	-0.591461	-1.32954	0.134051	0.769513	15	Fraietta 2018
macromolecular complex remodeling	Pathways.DAVID	-0.797175	-1.33042	0.122157	0.769513	4	Fraietta 2018
plasma lipoprotein particle remodeling	Pathways.DAVID	-0.797175	-1.33042	0.122157	0.769513	4	Fraietta 2018
protein-lipid complex remodeling	Pathways.DAVID	-0.797175	-1.33042	0.122157	0.769513	4	Fraietta 2018
positive regulation of lipid biosynthetic process	Pathways.DAVID	-0.797428	-1.33085	0.121712	0.769513	4	Fraietta 2018
pyruvate metabolic process	Pathways.DAVID	-0.622172	-1.33131	0.1364	0.769513	12	Fraietta 2018
androgen metabolic process	Pathways.DAVID	-0.797969	-1.33175	0.120875	0.769513	4	Fraietta 2018
morphogenesis of an epithelial sheet	Pathways.DAVID	-0.760152	-1.33276	0.128919	0.769513	5	Fraietta 2018
peptidyl-histidine phosphorylation	Pathways.DAVID	-0.760646	-1.33363	0.128136	0.769513	5	Fraietta 2018
photoreceptor cell maintenance	Pathways.DAVID	-0.665559	-1.3342	0.136216	0.769513	9	Fraietta 2018
regulation of steroid metabolic process	Pathways.DAVID	-0.578109	-1.33486	0.12802	0.769513	17	Fraietta 2018
acylglycerol biosynthetic process	Pathways.DAVID	-0.683717	-1.33495	0.135033	0.769513	8	Fraietta 2018
neutral lipid biosynthetic process	Pathways.DAVID	-0.683717	-1.33495	0.135033	0.769513	8	Fraietta 2018
cholesterol efflux	Pathways.DAVID	-0.73111	-1.33558	0.13243	0.769513	6	Fraietta 2018
monocyte differentiation	Pathways.DAVID	-0.800396	-1.3358	0.11717	0.769513	4	Fraietta 2018
cellular component maintenance	Pathways.DAVID	-0.624317	-1.33589	0.133193	0.769513	12	Fraietta 2018
protein insertion into mitochondrial membrane	Pathways.DAVID	-0.800657	-1.33623	0.116885	0.769513	4	Fraietta 2018
regulation of cellular ketone metabolic process	Pathways.DAVID	-0.586486	-1.33686	0.127415	0.769513	16	Fraietta 2018
reciprocal meiotic recombination	Pathways.DAVID	-0.707262	-1.33873	0.130729	0.769513	7	Fraietta 2018
humoral immune response mediated by circulating immunoglobulin	Pathways.DAVID	-0.61459	-1.33909	0.130289	0.769513	13	Fraietta 2018
negative regulation of BMP signaling pathway	Pathways.DAVID	-0.733576	-1.34009	0.1283	0.769513	6	Fraietta 2018
positive regulation of exocytosis	Pathways.DAVID	-0.708098	-1.34031	0.129514	0.769513	7	Fraietta 2018
nucleoside transport	Pathways.DAVID	-0.764656	-1.34066	0.121973	0.769513	5	Fraietta 2018
aspartate family amino acid metabolic process	Pathways.DAVID	-0.5808	-1.34107	0.123527	0.769513	17	Fraietta 2018
male meiosis	Pathways.DAVID	-0.616713	-1.34371	0.127126	0.769513	13	Fraietta 2018
branching involved in embryonic placenta morphogenesis	Pathways.DAVID	-0.766418	-1.34375	0.118909	0.769513	5	Fraietta 2018
endochondral ossification	Pathways.DAVID	-0.617992	-1.3465	0.125175	0.769513	13	Fraietta 2018
deoxyribonucleoside triphosphate metabolic process	Pathways.DAVID	-0.671749	-1.34661	0.126457	0.769513	9	Fraietta 2018
inner ear receptor cell differentiation	Pathways.DAVID	-0.57734	-1.34919	0.116087	0.769513	18	Fraietta 2018
positive regulation of mitotic cell cycle	Pathways.DAVID	-0.74072	-1.35313	0.117352	0.769513	6	Fraietta 2018
response to calcium ion	Pathways.DAVID	-0.602324	-1.35396	0.116797	0.769513	15	Fraietta 2018
cell differentiation in spinal cord	Pathways.DAVID	-0.65972	-1.35458	0.119698	0.769513	10	Fraietta 2018
spinal cord motor neuron differentiation	Pathways.DAVID	-0.65972	-1.35458	0.119698	0.769513	10	Fraietta 2018
ventral spinal cord development	Pathways.DAVID	-0.65972	-1.35458	0.119698	0.769513	10	Fraietta 2018
positive regulation of angiogenesis	Pathways.DAVID	-0.634276	-1.35721	0.117712	0.769513	12	Fraietta 2018
cAMP biosynthetic process	Pathways.DAVID	-0.678757	-1.36066	0.115765	0.769513	9	Fraietta 2018
lymphocyte apoptosis	Pathways.DAVID	0.559929	1.3095	0.16269	0.770121	11	Fraietta 2018
synaptic transmission	Pathways.DAVID	-0.377357	-1.19287	0.16256	0.770121	118	Fraietta 2018
negative regulation of cell differentiation	Pathways.DAVID	-0.380415	-1.1957	0.16284	0.770121	112	Fraietta 2018
membrane fusion	Pathways.DAVID	-0.550335	-1.28608	0.162855	0.770121	18	Fraietta 2018
positive regulation of skeletal muscle regeneration	Pathways.DAVID	0.852491	1.28771	0.163618	0.77188	2	Fraietta 2018
regulation of skeletal muscle regeneration	Pathways.DAVID	0.852491	1.28771	0.163618	0.77188	2	Fraietta 2018
trachea development	Pathways.DAVID	0.852491	1.28771	0.163618	0.77188	2	Fraietta 2018
positive regulation of translational initiation by iron	Pathways.DAVID	0.917161	1.22261	0.164913	0.772022	1	Fraietta 2018
regulation of translational initiation by iron	Pathways.DAVID	0.917161	1.22261	0.164913	0.772022	1	Fraietta 2018
response to disaccharide stimulus	Pathways.DAVID	-0.918226	-1.22525	0.16508	0.772022	1	Fraietta 2018
response to nickel ion	Pathways.DAVID	-0.918226	-1.22525	0.16508	0.772022	1	Fraietta 2018
response to sucrose stimulus	Pathways.DAVID	-0.918226	-1.22525	0.16508	0.772022	1	Fraietta 2018
regulation of cell projection organization	Pathways.DAVID	-0.4472	-1.24096	0.164816	0.772022	45	Fraietta 2018
male genitalia morphogenesis	Pathways.DAVID	-0.864744	-1.25165	0.164033	0.772022	2	Fraietta 2018
pachytene	Pathways.DAVID	-0.739397	-1.29637	0.164453	0.772022	5	Fraietta 2018
post-embryonic organ development	Pathways.DAVID	-0.619125	-1.29832	0.164353	0.772022	11	Fraietta 2018
meiotic prophase I	Pathways.DAVID	-0.665737	-1.29984	0.164816	0.772022	8	Fraietta 2018
prophase	Pathways.DAVID	-0.665737	-1.29984	0.164816	0.772022	8	Fraietta 2018
limbic system development	Pathways.DAVID	-0.55707	-1.28628	0.165274	0.772319	17	Fraietta 2018
negative regulation of T-helper 2 type immune response	Pathways.DAVID	0.745186	1.32814	0.167146	0.773842	4	Fraietta 2018
regulation of survival gene product expression	Pathways.DAVID	0.5298	1.29454	0.166333	0.773842	13	Fraietta 2018
intermediate filament bundle assembly	Pathways.DAVID	0.850018	1.28398	0.167671	0.773842	2	Fraietta 2018
regulation of G-protein coupled receptor protein signaling pathway	Pathways.DAVID	0.485061	1.27032	0.167858	0.773842	17	Fraietta 2018
peptidyl-serine phosphorylation	Pathways.DAVID	0.447804	1.24931	0.167014	0.773842	22	Fraietta 2018
unsaturated fatty acid metabolic process	Pathways.DAVID	0.447243	1.24774	0.168269	0.773842	22	Fraietta 2018
midbrain-hindbrain boundary development	Pathways.DAVID	0.916162	1.22128	0.167037	0.773842	1	Fraietta 2018
midbrain-hindbrain boundary maturation	Pathways.DAVID	0.916162	1.22128	0.167037	0.773842	1	Fraietta 2018
midbrain-hindbrain boundary maturation during brain development	Pathways.DAVID	0.916162	1.22128	0.167037	0.773842	1	Fraietta 2018
penile erection	Pathways.DAVID	0.915296	1.22012	0.16834	0.773842	1	Fraietta 2018
sperm ejaculation	Pathways.DAVID	0.915296	1.22012	0.16834	0.773842	1	Fraietta 2018
blood circulation	Pathways.DAVID	-0.416722	-1.21971	0.167474	0.773842	64	Fraietta 2018
circulatory system process	Pathways.DAVID	-0.416722	-1.21971	0.167474	0.773842	64	Fraietta 2018
defense response to Gram-negative bacterium	Pathways.DAVID	-0.862688	-1.24868	0.16785	0.773842	2	Fraietta 2018
response to metal ion	Pathways.DAVID	-0.472516	-1.24895	0.168072	0.773842	34	Fraietta 2018
acute inflammatory response	Pathways.DAVID	-0.487344	-1.25893	0.165897	0.773842	30	Fraietta 2018
dichotomous subdivision of an epithelial terminal unit	Pathways.DAVID	-0.770167	-1.28535	0.166966	0.773842	4	Fraietta 2018
dichotomous subdivision of terminal units involved in salivary gland branching	Pathways.DAVID	-0.770167	-1.28535	0.166966	0.773842	4	Fraietta 2018
intramembranous ossification	Pathways.DAVID	-0.770524	-1.28595	0.166058	0.773842	4	Fraietta 2018
intermediate filament cytoskeleton organization	Pathways.DAVID	-0.604047	-1.29252	0.167582	0.773842	12	Fraietta 2018
2'-deoxyribonucleotide metabolic process	Pathways.DAVID	-0.604707	-1.29393	0.166455	0.773842	12	Fraietta 2018
KEGG_PORPHYRIN_AND_CHLOROPHYLL_METABOLISM	Pathways.KEGG	-0.422254	-1.01977	0.445472	0.774373	21	Fraietta 2018
REACTOME_TRYPTOPHAN_CATABOLISM	Pathways.reactome	-0.619233	-1.17446	0.293418	0.775544	7	Fraietta 2018
REACTOME_PURINE_CATABOLISM	Pathways.reactome	0.596019	1.18263	0.295736	0.775588	6	Fraietta 2018
REACTOME_INTERACTIONS_OF_VPR_WITH_HOST_CELLULAR_PROTEINS	Pathways.reactome	-0.445429	-1.13652	0.294707	0.775588	28	Fraietta 2018
cellular polysaccharide metabolic process	Pathways.DAVID	-0.46642	-1.24594	0.169102	0.776743	36	Fraietta 2018
REACTOME_NITRIC_OXIDE_STIMULATES_GUANYLATE_CYCLASE	Pathways.reactome	-0.489778	-1.14547	0.297459	0.777084	18	Fraietta 2018
regulation of osteoclast differentiation	Pathways.DAVID	0.527964	1.29005	0.169351	0.777283	13	Fraietta 2018
KEGG_STARCH_AND_SUCROSE_METABOLISM	Pathways.KEGG	-0.405384	-1.0122	0.453528	0.781076	25	Fraietta 2018
regulation of angiogenesis	Pathways.DAVID	-0.489212	-1.25643	0.170443	0.781691	29	Fraietta 2018
betaine metabolic process	Pathways.DAVID	0.66792	1.3267	0.17241	0.781729	6	Fraietta 2018
positive regulation of epidermal growth factor receptor signaling pathway	Pathways.DAVID	0.847829	1.28067	0.171641	0.781729	2	Fraietta 2018
histidine catabolic process to glutamate and formamide	Pathways.DAVID	0.913498	1.21773	0.172048	0.781729	1	Fraietta 2018
citrulline biosynthetic process	Pathways.DAVID	-0.914031	-1.21965	0.172824	0.781729	1	Fraietta 2018
peptidyl-citrulline biosynthetic process from peptidyl-arginine	Pathways.DAVID	-0.914031	-1.21965	0.172824	0.781729	1	Fraietta 2018
positive regulation of exit from mitosis	Pathways.DAVID	-0.860778	-1.24591	0.171324	0.781729	2	Fraietta 2018
establishment of epithelial cell apical/basal polarity	Pathways.DAVID	-0.860846	-1.24601	0.171209	0.781729	2	Fraietta 2018
polarized epithelial cell differentiation	Pathways.DAVID	-0.860846	-1.24601	0.171209	0.781729	2	Fraietta 2018
positive regulation of cell adhesion	Pathways.DAVID	-0.515207	-1.2652	0.172578	0.781729	23	Fraietta 2018
glial cell migration	Pathways.DAVID	-0.808944	-1.26808	0.172013	0.781729	3	Fraietta 2018
ensheathment of axons in the peripheral nervous system	Pathways.DAVID	-0.809032	-1.26822	0.171829	0.781729	3	Fraietta 2018
myelination in the peripheral nervous system	Pathways.DAVID	-0.809032	-1.26822	0.171829	0.781729	3	Fraietta 2018
hippocampus development	Pathways.DAVID	-0.561033	-1.27884	0.172769	0.781729	16	Fraietta 2018
regulation of acute inflammatory response to antigenic stimulus	Pathways.DAVID	-0.766713	-1.27958	0.172541	0.781729	4	Fraietta 2018
regulation of hypersensitivity	Pathways.DAVID	-0.766713	-1.27958	0.172541	0.781729	4	Fraietta 2018
RNA-dependent DNA replication	Pathways.DAVID	-0.706966	-1.29147	0.172489	0.781729	6	Fraietta 2018
acetyl-CoA biosynthetic process	Pathways.DAVID	-0.707754	-1.29291	0.171324	0.781729	6	Fraietta 2018
centrosome cycle	Pathways.DAVID	-0.683099	-1.29299	0.171634	0.781729	7	Fraietta 2018
negative regulation of osteoblast proliferation	Pathways.DAVID	0.84683	1.27916	0.173531	0.782079	2	Fraietta 2018
regulation of osteoblast proliferation	Pathways.DAVID	0.84683	1.27916	0.173531	0.782079	2	Fraietta 2018
fatty acid beta-oxidation	Pathways.DAVID	0.513551	1.27792	0.173825	0.782079	14	Fraietta 2018
S-adenosylhomocysteine catabolic process	Pathways.DAVID	-0.913565	-1.21903	0.173782	0.782079	1	Fraietta 2018
platelet degranulation	Pathways.DAVID	-0.859883	-1.24462	0.173309	0.782079	2	Fraietta 2018
bleb formation	Pathways.DAVID	-0.766058	-1.27849	0.173734	0.782079	4	Fraietta 2018
proline biosynthetic process	Pathways.DAVID	-0.766093	-1.27855	0.173716	0.782079	4	Fraietta 2018
lamellipodium assembly	Pathways.DAVID	-0.578505	-1.28125	0.174233	0.783322	14	Fraietta 2018
cGMP biosynthetic process	Pathways.DAVID	-0.73339	-1.28584	0.174603	0.784389	5	Fraietta 2018
regulation of DNA recombination	Pathways.DAVID	0.45771	1.24819	0.174932	0.784868	20	Fraietta 2018
substrate-bound cell migration	Pathways.DAVID	-0.70532	-1.28847	0.174974	0.784868	6	Fraietta 2018
DNA methylation during embryonic development	Pathways.DAVID	0.845765	1.27755	0.175254	0.785528	2	Fraietta 2018
REACTOME_BILE_SALT_AND_ORGANIC_ANION_SLC_TRANSPORTERS	Pathways.reactome	0.537179	1.15341	0.309691	0.785589	8	Fraietta 2018
REACTOME_GLYCOLYSIS	Pathways.reactome	0.382447	1.10323	0.305375	0.785589	25	Fraietta 2018
REACTOME_ANTIVIRAL_MECHANISM_BY_IFN_STIMULATED_GENES	Pathways.reactome	0.309733	1.07268	0.308471	0.785589	59	Fraietta 2018
REACTOME_GLYCEROPHOSPHOLIPID_BIOSYNTHESIS	Pathways.reactome	-0.374941	-1.10528	0.302813	0.785589	67	Fraietta 2018
REACTOME_MEIOTIC_SYNAPSIS	Pathways.reactome	-0.398678	-1.1113	0.308121	0.785589	46	Fraietta 2018
REACTOME_TRANSCRIPTION_COUPLED_NER_TC_NER	Pathways.reactome	-0.412955	-1.11892	0.304239	0.785589	39	Fraietta 2018
REACTOME_LATENT_INFECTION_OF_HOMO_SAPIENS_WITH_MYCOBACTERIUM_TUBERCULOSIS	Pathways.reactome	-0.46374	-1.12971	0.31004	0.785589	22	Fraietta 2018
REACTOME_PYRUVATE_METABOLISM	Pathways.reactome	-0.492363	-1.13779	0.307241	0.785589	17	Fraietta 2018
natural killer cell activation	Pathways.DAVID	0.609927	1.30875	0.176034	0.786752	8	Fraietta 2018
phosphocreatine biosynthetic process	Pathways.DAVID	-0.912566	-1.21769	0.176057	0.786752	1	Fraietta 2018
phosphocreatine metabolic process	Pathways.DAVID	-0.912566	-1.21769	0.176057	0.786752	1	Fraietta 2018
meiosis I	Pathways.DAVID	-0.509083	-1.2604	0.175839	0.786752	24	Fraietta 2018
cellular response to glucose starvation	Pathways.DAVID	0.911434	1.21498	0.176236	0.786957	1	Fraietta 2018
negative regulation of osteoblast differentiation	Pathways.DAVID	0.636139	1.31802	0.176449	0.787099	7	Fraietta 2018
positive regulation of protein ubiquitination	Pathways.DAVID	-0.704385	-1.28676	0.176533	0.787099	6	Fraietta 2018
negative regulation of cell morphogenesis involved in differentiation	Pathways.DAVID	0.84477	1.27605	0.176997	0.788064	2	Fraietta 2018
cobalamin transport	Pathways.DAVID	-0.9121	-1.21707	0.177015	0.788064	1	Fraietta 2018
cell recognition	Pathways.DAVID	-0.524253	-1.26384	0.177199	0.788288	21	Fraietta 2018
REACTOME_IKK_COMPLEX_RECRUITMENT_MEDIATED_BY_RIP1	Pathways.reactome	-0.609578	-1.15615	0.312533	0.78894	7	Fraietta 2018
KEGG_EPITHELIAL_CELL_SIGNALING_IN_HELICOBACTER_PYLORI_INFECTION	Pathways.KEGG	-0.347933	-1.00359	0.462338	0.788944	58	Fraietta 2018
phosphagen biosynthetic process	Pathways.DAVID	-0.806061	-1.26356	0.177692	0.789892	3	Fraietta 2018
REACTOME_PROLONGED_ERK_ACTIVATION_EVENTS	Pathways.reactome	0.423389	1.11092	0.314097	0.789932	17	Fraietta 2018
KEGG_PRIMARY_BILE_ACID_BIOSYNTHESIS	Pathways.KEGG	-0.473134	-1.01244	0.46732	0.790196	12	Fraietta 2018
trophectodermal cellular morphogenesis	Pathways.DAVID	-0.805815	-1.26317	0.178005	0.790688	3	Fraietta 2018
microglial cell activation during immune response	Pathways.DAVID	0.910435	1.21364	0.17838	0.790716	1	Fraietta 2018
monocarboxylic acid metabolic process	Pathways.DAVID	-0.353527	-1.1612	0.178631	0.790716	176	Fraietta 2018
hemostasis	Pathways.DAVID	-0.454554	-1.23193	0.178678	0.790716	39	Fraietta 2018
signal complex assembly	Pathways.DAVID	-0.611219	-1.28174	0.178361	0.790716	11	Fraietta 2018
glycosphingolipid biosynthetic process	Pathways.DAVID	-0.731199	-1.282	0.178624	0.790716	5	Fraietta 2018
negative regulation of epidermis development	Pathways.DAVID	0.909769	1.21276	0.179663	0.79212	1	Fraietta 2018
negative regulation of hair follicle development	Pathways.DAVID	0.909769	1.21276	0.179663	0.79212	1	Fraietta 2018
tertiary branching involved in mammary gland duct morphogenesis	Pathways.DAVID	-0.910768	-1.21529	0.17961	0.79212	1	Fraietta 2018
multicellular organismal response to stress	Pathways.DAVID	-0.528862	-1.26319	0.179294	0.79212	20	Fraietta 2018
mating	Pathways.DAVID	-0.678852	-1.28495	0.179394	0.79212	7	Fraietta 2018
REACTOME_SIGNALING_BY_FGFR_IN_DISEASE	Pathways.reactome	-0.349087	-1.08458	0.322277	0.792755	101	Fraietta 2018
REACTOME_APC_C_CDC20_MEDIATED_DEGRADATION_OF_CYCLIN_B	Pathways.reactome	-0.480132	-1.12291	0.321475	0.792755	18	Fraietta 2018
REACTOME_SULFUR_AMINO_ACID_METABOLISM	Pathways.reactome	-0.460951	-1.12291	0.317695	0.792755	22	Fraietta 2018
REACTOME_MITOCHONDRIAL_TRNA_AMINOACYLATION	Pathways.reactome	-0.475222	-1.12367	0.319821	0.792755	19	Fraietta 2018
REACTOME_A_TETRASACCHARIDE_LINKER_SEQUENCE_IS_REQUIRED_FOR_GAG_SYNTHESIS	Pathways.reactome	-0.487289	-1.12607	0.319959	0.792755	17	Fraietta 2018
REACTOME_CDC6_ASSOCIATION_WITH_THE_ORC_ORIGIN_COMPLEX	Pathways.reactome	-0.544055	-1.14407	0.317187	0.792755	11	Fraietta 2018
REACTOME_RORA_ACTIVATES_CIRCADIAN_EXPRESSION	Pathways.reactome	0.385139	1.08752	0.32604	0.793324	23	Fraietta 2018
REACTOME_FRS2_MEDIATED_CASCADE	Pathways.reactome	-0.458942	-1.11802	0.323768	0.793324	22	Fraietta 2018
REACTOME_RECRUITMENT_OF_NUMA_TO_MITOTIC_CENTROSOMES	Pathways.reactome	-0.553087	-1.13873	0.325341	0.793324	10	Fraietta 2018
KEGG_SELENOAMINO_ACID_METABOLISM	Pathways.KEGG	-0.413372	-0.998316	0.473436	0.793326	21	Fraietta 2018
ceramide biosynthetic process	Pathways.DAVID	-0.702331	-1.28301	0.18008	0.793368	6	Fraietta 2018
KEGG_MELANOMA	Pathways.KEGG	-0.352192	-0.989398	0.486467	0.793709	49	Fraietta 2018
KEGG_GALACTOSE_METABOLISM	Pathways.KEGG	-0.410285	-0.990862	0.482867	0.793709	21	Fraietta 2018
KEGG_PYRIMIDINE_METABOLISM	Pathways.KEGG	-0.326853	-0.993717	0.482173	0.793709	85	Fraietta 2018
response to stress	Pathways.DAVID	-0.31027	-1.09407	0.180818	0.794103	773	Fraietta 2018
regulation of molecular function	Pathways.DAVID	-0.324126	-1.12238	0.1808	0.794103	407	Fraietta 2018
cellular aromatic compound metabolic process	Pathways.DAVID	-0.40051	-1.19981	0.180916	0.794103	76	Fraietta 2018
morphogenesis of a branching structure	Pathways.DAVID	-0.405852	-1.20252	0.180848	0.794103	70	Fraietta 2018
chromosome condensation	Pathways.DAVID	-0.556914	-1.26946	0.1806	0.794103	16	Fraietta 2018
BIOCARTA_SALMONELLA_PATHWAY	Pathways.biocarta	-0.524725	-1.10359	0.362852	0.795342	11	Fraietta 2018
regulation of chromosome organization	Pathways.DAVID	0.48698	1.25608	0.181704	0.795793	16	Fraietta 2018
purine nucleoside transport	Pathways.DAVID	-0.85554	-1.23833	0.181535	0.795793	2	Fraietta 2018
negative regulation of binding	Pathways.DAVID	-0.5064	-1.25376	0.181599	0.795793	24	Fraietta 2018
intermediate filament-based process	Pathways.DAVID	-0.574223	-1.27177	0.182012	0.796556	14	Fraietta 2018
fibroblast migration	Pathways.DAVID	0.735446	1.31078	0.182697	0.797489	4	Fraietta 2018
positive regulation of membrane protein ectodomain proteolysis	Pathways.DAVID	-0.90917	-1.21316	0.182764	0.797489	1	Fraietta 2018
regulation of membrane protein ectodomain proteolysis	Pathways.DAVID	-0.90917	-1.21316	0.182764	0.797489	1	Fraietta 2018
regulation of synaptic growth at neuromuscular junction	Pathways.DAVID	-0.909369	-1.21343	0.182484	0.797489	1	Fraietta 2018
neural plate anterioposterior pattern formation	Pathways.DAVID	0.908104	1.21054	0.18303	0.798063	1	Fraietta 2018
REACTOME_TRAF6_MEDIATED_INDUCTION_OF_TAK1_COMPLEX	Pathways.reactome	-0.551275	-1.135	0.329291	0.798354	10	Fraietta 2018
REACTOME_INHIBITION_OF_THE_PROTEOLYTIC_ACTIVITY_OF_APC_C_REQUIRED_FOR_THE_ONSET_OF_ANAPHASE_BY_MITOTIC_SPINDLE_CHECKPOINT_COMPONENTS	Pathways.reactome	-0.48324	-1.11671	0.330512	0.798441	17	Fraietta 2018
regulation of polysaccharide metabolic process	Pathways.DAVID	0.69506	1.31384	0.184949	0.798871	5	Fraietta 2018
positive regulation of smooth muscle contraction	Pathways.DAVID	0.659073	1.30913	0.187108	0.798871	6	Fraietta 2018
catecholamine transport	Pathways.DAVID	0.658894	1.30877	0.187396	0.798871	6	Fraietta 2018
type I interferon biosynthetic process	Pathways.DAVID	0.732645	1.30579	0.187372	0.798871	4	Fraietta 2018
type I interferon production	Pathways.DAVID	0.732645	1.30579	0.187372	0.798871	4	Fraietta 2018
multidrug transport	Pathways.DAVID	0.783352	1.30169	0.183798	0.798871	3	Fraietta 2018
negative regulation of cytokine biosynthetic process	Pathways.DAVID	0.602327	1.29244	0.187879	0.798871	8	Fraietta 2018
catecholamine uptake during transmission of nerve impulse	Pathways.DAVID	0.83991	1.26871	0.186112	0.798871	2	Fraietta 2018
dopamine uptake	Pathways.DAVID	0.83991	1.26871	0.186112	0.798871	2	Fraietta 2018
cellular monovalent inorganic cation homeostasis	Pathways.DAVID	0.508032	1.26419	0.183697	0.798871	14	Fraietta 2018
peptidyl-serine modification	Pathways.DAVID	0.433091	1.22091	0.186091	0.798871	23	Fraietta 2018
negative regulation of leukocyte proliferation	Pathways.DAVID	0.432305	1.2187	0.1882	0.798871	23	Fraietta 2018
negative regulation of lymphocyte proliferation	Pathways.DAVID	0.432305	1.2187	0.1882	0.798871	23	Fraietta 2018
negative regulation of mononuclear cell proliferation	Pathways.DAVID	0.432305	1.2187	0.1882	0.798871	23	Fraietta 2018
regulation of protein secretion	Pathways.DAVID	0.426436	1.21618	0.187694	0.798871	24	Fraietta 2018
negative regulation of vasodilation	Pathways.DAVID	0.905507	1.20708	0.18806	0.798871	1	Fraietta 2018
ovulation cycle	Pathways.DAVID	0.404493	1.20692	0.186917	0.798871	29	Fraietta 2018
ovulation cycle process	Pathways.DAVID	0.404493	1.20692	0.186917	0.798871	29	Fraietta 2018
negative regulation of cell activation	Pathways.DAVID	0.377231	1.19006	0.186206	0.798871	37	Fraietta 2018
negative regulation of leukocyte activation	Pathways.DAVID	0.377231	1.19006	0.186206	0.798871	37	Fraietta 2018
positive regulation of cell proliferation	Pathways.DAVID	-0.353743	-1.15721	0.187367	0.798871	168	Fraietta 2018
ectoderm development	Pathways.DAVID	-0.408689	-1.20166	0.185625	0.798871	66	Fraietta 2018
myo-inositol transport	Pathways.DAVID	-0.906972	-1.21023	0.187135	0.798871	1	Fraietta 2018
positive regulation of ATPase activity	Pathways.DAVID	-0.907904	-1.21147	0.185538	0.798871	1	Fraietta 2018
acylglycerol catabolic process	Pathways.DAVID	-0.853079	-1.23477	0.185773	0.798871	2	Fraietta 2018
glycerol ether catabolic process	Pathways.DAVID	-0.853079	-1.23477	0.185773	0.798871	2	Fraietta 2018
glycerolipid catabolic process	Pathways.DAVID	-0.853079	-1.23477	0.185773	0.798871	2	Fraietta 2018
triglyceride catabolic process	Pathways.DAVID	-0.853079	-1.23477	0.185773	0.798871	2	Fraietta 2018
ameboidal cell migration	Pathways.DAVID	-0.491627	-1.2441	0.183554	0.798871	27	Fraietta 2018
response to carbohydrate stimulus	Pathways.DAVID	-0.531953	-1.25712	0.185498	0.798871	19	Fraietta 2018
organophosphate catabolic process	Pathways.DAVID	-0.760459	-1.26915	0.184135	0.798871	4	Fraietta 2018
cAMP metabolic process	Pathways.DAVID	-0.583068	-1.27041	0.185536	0.798871	13	Fraietta 2018
microspike assembly	Pathways.DAVID	-0.606559	-1.27197	0.186865	0.798871	11	Fraietta 2018
response to X-ray	Pathways.DAVID	-0.607247	-1.27341	0.185726	0.798871	11	Fraietta 2018
morphogenesis of a polarized epithelium	Pathways.DAVID	-0.674271	-1.27628	0.188098	0.798871	7	Fraietta 2018
branched chain family amino acid catabolic process	Pathways.DAVID	-0.654288	-1.27749	0.184687	0.798871	8	Fraietta 2018
vasoconstriction	Pathways.DAVID	-0.699928	-1.27862	0.184106	0.798871	6	Fraietta 2018
spermatid development	Pathways.DAVID	-0.455274	-1.22275	0.188596	0.798875	37	Fraietta 2018
prostate gland development	Pathways.DAVID	-0.503319	-1.24613	0.18852	0.798875	24	Fraietta 2018
ATP hydrolysis coupled proton transport	Pathways.DAVID	-0.725589	-1.27216	0.188739	0.798875	5	Fraietta 2018
energy coupled proton transport, against electrochemical gradient	Pathways.DAVID	-0.725589	-1.27216	0.188739	0.798875	5	Fraietta 2018
vitamin metabolic process	Pathways.DAVID	-0.448141	-1.21918	0.189112	0.799883	40	Fraietta 2018
REACTOME_LIGAND_GATED_ION_CHANNEL_TRANSPORT	Pathways.reactome	0.573663	1.13827	0.33689	0.800288	6	Fraietta 2018
REACTOME_REVERSIBLE_HYDRATION_OF_CARBON_DIOXIDE	Pathways.reactome	0.504495	1.11769	0.337944	0.800288	9	Fraietta 2018
REACTOME_SHC1_EVENTS_IN_EGFR_SIGNALING	Pathways.reactome	0.462001	1.10484	0.338401	0.800288	12	Fraietta 2018
REACTOME_SIGNALING_BY_FGFR1_FUSION_MUTANTS	Pathways.reactome	0.415514	1.09025	0.33765	0.800288	17	Fraietta 2018
REACTOME_AMYLOIDS	Pathways.reactome	-0.414574	-1.09658	0.337178	0.800288	34	Fraietta 2018
REACTOME_CA_DEPENDENT_EVENTS	Pathways.reactome	-0.445836	-1.10455	0.335923	0.800288	24	Fraietta 2018
positive regulation of cytokine production during immune response	Pathways.DAVID	0.779633	1.29551	0.189785	0.800444	3	Fraietta 2018
positive regulation of specific transcription from RNA polymerase II promoter	Pathways.DAVID	0.516261	1.26146	0.189679	0.800444	13	Fraietta 2018
negative regulation of I-kappaB kinase/NF-kappaB cascade	Pathways.DAVID	0.904974	1.20637	0.189463	0.800444	1	Fraietta 2018
positive regulation of inflammatory response	Pathways.DAVID	-0.618379	-1.26969	0.18977	0.800444	10	Fraietta 2018
axon extension	Pathways.DAVID	-0.7572	-1.26371	0.190208	0.801659	4	Fraietta 2018
REACTOME_MEIOSIS	Pathways.reactome	-0.361872	-1.07772	0.341409	0.801775	72	Fraietta 2018
REACTOME_DAG_AND_IP3_SIGNALING	Pathways.reactome	-0.436459	-1.09786	0.341357	0.801775	26	Fraietta 2018
REACTOME_ORGANIC_CATION_ANION_ZWITTERION_TRANSPORT	Pathways.reactome	0.569251	1.12952	0.345576	0.803166	6	Fraietta 2018
REACTOME_DOWNSTREAM_SIGNALING_OF_ACTIVATED_FGFR	Pathways.reactome	-0.357637	-1.0751	0.345428	0.803166	77	Fraietta 2018
REACTOME_APC_CDC20_MEDIATED_DEGRADATION_OF_NEK2A	Pathways.reactome	-0.46119	-1.10273	0.343201	0.803166	20	Fraietta 2018
KEGG_ONE_CARBON_POOL_BY_FOLATE	Pathways.KEGG	-0.438123	-0.984194	0.496728	0.803403	15	Fraietta 2018
cardiac muscle cell proliferation	Pathways.DAVID	0.778214	1.29315	0.191802	0.803418	3	Fraietta 2018
cardiac muscle tissue growth	Pathways.DAVID	0.778214	1.29315	0.191802	0.803418	3	Fraietta 2018
heart growth	Pathways.DAVID	0.778214	1.29315	0.191802	0.803418	3	Fraietta 2018
striated muscle cell proliferation	Pathways.DAVID	0.778214	1.29315	0.191802	0.803418	3	Fraietta 2018
positive regulation of lipoprotein lipase activity	Pathways.DAVID	-0.904508	-1.20694	0.191845	0.803418	1	Fraietta 2018
cell cycle checkpoint	Pathways.DAVID	-0.437008	-1.21268	0.19175	0.803418	45	Fraietta 2018
regulation of lipase activity	Pathways.DAVID	-0.543927	-1.25593	0.191724	0.803418	17	Fraietta 2018
mRNA 3'-end processing	Pathways.DAVID	-0.633491	-1.26992	0.191381	0.803418	9	Fraietta 2018
regulation of myeloid leukocyte mediated immunity	Pathways.DAVID	-0.69619	-1.27179	0.191457	0.803418	6	Fraietta 2018
potassium ion transport	Pathways.DAVID	-0.386391	-1.18156	0.192186	0.804277	89	Fraietta 2018
REACTOME_CTNNB1_PHOSPHORYLATION_CASCADE	Pathways.reactome	0.427778	1.08663	0.347593	0.805079	15	Fraietta 2018
neural fold formation	Pathways.DAVID	-0.797555	-1.25022	0.192747	0.805488	3	Fraietta 2018
pteridine and derivative metabolic process	Pathways.DAVID	-0.550817	-1.25556	0.192738	0.805488	16	Fraietta 2018
positive regulation of B cell differentiation	Pathways.DAVID	0.624783	1.29449	0.193983	0.808946	7	Fraietta 2018
response to lithium ion	Pathways.DAVID	-0.903443	-1.20552	0.193781	0.808946	1	Fraietta 2018
metaphase plate congression	Pathways.DAVID	-0.694844	-1.26933	0.193856	0.808946	6	Fraietta 2018
REACTOME_INCRETIN_SYNTHESIS_SECRETION_AND_INACTIVATION	Pathways.reactome	-0.529206	-1.11284	0.352314	0.810443	11	Fraietta 2018
REACTOME_SYNTHESIS_SECRETION_AND_INACTIVATION_OF_GLP1	Pathways.reactome	-0.529206	-1.11284	0.352314	0.810443	11	Fraietta 2018
[truncated: 5,084 more rows]

## Sheet: Bai (2022)
pathway	pval	padj	ES	NES	nMoreExtreme	size
BIOCARTA_RELA_PATHWAY	0.293718	0.629087	-0.655205	-1.15018	172	16
BIOCARTA_NO1_PATHWAY	0.0428816	0.317438	-0.716054	-1.39412	24	29
BIOCARTA_CSK_PATHWAY	0.135906	0.462206	-0.695011	-1.29906	80	22
BIOCARTA_SRCRPTP_PATHWAY	0.0927835	0.407859	-0.813491	-1.3191	53	11
BIOCARTA_AMI_PATHWAY	0.451178	0.741463	-0.603004	-1.05197	267	15
BIOCARTA_GRANULOCYTES_PATHWAY	0.641646	0.831739	0.517849	0.88088	264	12
BIOCARTA_LYM_PATHWAY	0.507745	0.767978	-0.651568	-1.02174	294	9
BIOCARTA_ARAP_PATHWAY	0.0594228	0.355814	-0.79165	-1.3897	34	16
BIOCARTA_AGR_PATHWAY	0.0294118	0.261623	-0.723556	-1.42556	16	31
BIOCARTA_AKAP95_PATHWAY	0.113752	0.437531	-0.790068	-1.31444	66	12
BIOCARTA_AKT_PATHWAY	0.037225	0.292532	-0.783273	-1.44714	21	21
BIOCARTA_ALK_PATHWAY	0.46114	0.745723	-0.513738	-1.00804	266	30
BIOCARTA_AT1R_PATHWAY	0.202422	0.545572	-0.6035	-1.18902	116	31
BIOCARTA_ACE2_PATHWAY	0.989673	0.994589	-0.285866	-0.448273	574	9
BIOCARTA_ASBCELL_PATHWAY	0.212224	0.552144	-0.738772	-1.2291	124	12
BIOCARTA_DNAFRAGMENT_PATHWAY	0.116118	0.43868	-0.811595	-1.28346	66	10
BIOCARTA_CHEMICAL_PATHWAY	0.79698	0.909355	-0.416483	-0.778459	474	22
BIOCARTA_SPPA_PATHWAY	0.171141	0.509332	-0.677514	-1.26636	101	22
BIOCARTA_ATM_PATHWAY	0.00340136	0.0654825	-0.861899	-1.55798	1	19
BIOCARTA_AGPCR_PATHWAY	0.175768	0.515296	-0.740101	-1.25201	102	13
BIOCARTA_BCELLSURVIVAL_PATHWAY	0.0611205	0.361674	-0.791113	-1.38876	35	16
BIOCARTA_BLYMPHOCYTE_PATHWAY	0.176976	0.51703	-0.767704	-1.24485	102	11
BIOCARTA_BCR_PATHWAY	0.132879	0.458113	-0.622696	-1.25784	77	34
BIOCARTA_BIOPEPTIDES_PATHWAY	0.0376068	0.294613	-0.678953	-1.40749	21	40
BIOCARTA_NEUROTRANSMITTERS_PATHWAY	0.490818	0.758735	-0.729887	-1.0459	293	4
BIOCARTA_RANKL_PATHWAY	0.151877	0.480443	-0.753776	-1.27515	88	13
BIOCARTA_CACAM_PATHWAY	0.230241	0.573604	-0.747205	-1.21161	133	11
BIOCARTA_CDMAC_PATHWAY	0.263158	0.604983	-0.669224	-1.17479	154	16
BIOCARTA_CARM_ER_PATHWAY	0.0136286	0.170713	-0.749459	-1.5139	7	34
BIOCARTA_CASPASE_PATHWAY	0.482293	0.756602	-0.533559	-1.00345	285	23
BIOCARTA_CBL_PATHWAY	0.132428	0.458113	-0.778051	-1.29444	77	12
BIOCARTA_CCR3_PATHWAY	0.125212	0.447938	-0.707504	-1.30716	73	21
BIOCARTA_CD40_PATHWAY	0.0582192	0.352301	-0.812195	-1.39355	33	14
BIOCARTA_MCM_PATHWAY	0.00169205	0.0416226	-0.918865	-1.63574	0	17
BIOCARTA_G1_PATHWAY	0.00853242	0.118921	-0.790808	-1.53093	4	28
BIOCARTA_G2_PATHWAY	0.00505902	0.0859588	-0.820648	-1.55825	2	24
BIOCARTA_CELL2CELL_PATHWAY	0.807167	0.914496	-0.444142	-0.751345	472	13
BIOCARTA_LAIR_PATHWAY	0.715017	0.870796	-0.48518	-0.820768	418	13
BIOCARTA_CERAMIDE_PATHWAY	0.805419	0.913155	0.413389	0.777147	326	22
BIOCARTA_TID_PATHWAY	0.303905	0.635864	-0.644072	-1.15547	178	18
BIOCARTA_CLASSIC_PATHWAY	1	1	-0.229142	-0.357026	578	8
BIOCARTA_COMP_PATHWAY	0.960951	0.978573	-0.354537	-0.589844	565	12
BIOCARTA_VDR_PATHWAY	0.232598	0.575144	-0.726653	-1.20893	136	12
BIOCARTA_HDAC_PATHWAY	0.391823	0.698913	-0.557085	-1.06991	229	26
BIOCARTA_GCR_PATHWAY	0.0340136	0.28698	-0.801411	-1.44864	19	19
BIOCARTA_CTCF_PATHWAY	0.451939	0.741921	-0.54363	-1.02239	267	23
BIOCARTA_CTL_PATHWAY	0.68942	0.859993	-0.50173	-0.848765	403	13
BIOCARTA_CXCR4_PATHWAY	0.0590219	0.355166	-0.742186	-1.39581	34	23
BIOCARTA_CELLCYCLE_PATHWAY	0.0084317	0.118578	-0.8212	-1.54441	4	23
BIOCARTA_CFTR_PATHWAY	0.0526316	0.339665	-0.831803	-1.38387	30	12
BIOCARTA_CYTOKINE_PATHWAY	0.118644	0.442763	0.746759	1.33626	48	16
BIOCARTA_INFLAM_PATHWAY	0.204047	0.546529	-0.644507	-1.21211	120	23
BIOCARTA_D4GDI_PATHWAY	0.911058	0.952424	0.377366	0.652694	378	13
BIOCARTA_DC_PATHWAY	0.381643	0.693221	0.582557	1.07361	157	19
BIOCARTA_P35ALZHEIMERS_PATHWAY	0.109185	0.434508	-0.815776	-1.29007	62	10
BIOCARTA_RNA_PATHWAY	0.400347	0.704595	-0.692986	-1.09589	230	10
BIOCARTA_MTA3_PATHWAY	0.190153	0.533906	-0.690227	-1.23827	111	18
BIOCARTA_SKP2E2F_PATHWAY	0.724437	0.873883	-0.536139	-0.847854	417	10
BIOCARTA_CALCINEURIN_PATHWAY	0.0848896	0.401683	-0.74927	-1.34419	49	18
BIOCARTA_EGF_PATHWAY	0.0259067	0.245173	-0.740918	-1.4538	14	30
BIOCARTA_ETC_PATHWAY	0.583529	0.805597	0.562147	0.92295	247	10
BIOCARTA_NDKDYNAMIN_PATHWAY	0.342954	0.658878	-0.620645	-1.11344	201	18
BIOCARTA_EPHA4_PATHWAY	0.0589255	0.354869	-0.850729	-1.34535	33	10
BIOCARTA_EPO_PATHWAY	0.192177	0.53791	-0.680731	-1.2305	112	19
BIOCARTA_ECM_PATHWAY	0.106239	0.431558	-0.702957	-1.33478	62	24
BIOCARTA_ERK_PATHWAY	0.178876	0.52137	-0.63893	-1.2271	104	26
BIOCARTA_ERYTH_PATHWAY	0.585956	0.805597	0.538436	0.9159	241	12
BIOCARTA_EPONFKB_PATHWAY	0.0206186	0.215966	-0.886831	-1.43802	11	11
BIOCARTA_EIF_PATHWAY	0.380306	0.692398	-0.624402	-1.09611	223	16
BIOCARTA_EXTRINSIC_PATHWAY	0.434708	0.732736	-0.653754	-1.06008	252	11
BIOCARTA_FAS_PATHWAY	0.0759931	0.388945	-0.695153	-1.364	43	30
BIOCARTA_FCER1_PATHWAY	0.372414	0.686431	-0.517502	-1.06332	215	38
BIOCARTA_FEEDER_PATHWAY	0.376511	0.69006	-0.719823	-1.12156	217	8
BIOCARTA_FIBRINOLYSIS_PATHWAY	0.17962	0.522934	-0.80132	-1.24854	103	8
BIOCARTA_FMLP_PATHWAY	0.042735	0.316717	-0.699006	-1.41456	24	35
BIOCARTA_FREE_PATHWAY	0.217617	0.559946	-0.789143	-1.22956	125	8
BIOCARTA_GABA_PATHWAY	0.0261283	0.24696	0.891712	1.46565	10	9
BIOCARTA_GATA3_PATHWAY	0.210526	0.550612	-0.691975	-1.21473	123	16
BIOCARTA_GLYCOLYSIS_PATHWAY	0.00172117	0.0416226	-0.950962	-1.49123	0	9
BIOCARTA_SET_PATHWAY	0.651203	0.836232	-0.549467	-0.890975	378	11
BIOCARTA_GH_PATHWAY	0.117347	0.441997	-0.68813	-1.31289	68	25
BIOCARTA_AHSP_PATHWAY	0.618718	0.818931	-0.601479	-0.951183	356	10
BIOCARTA_TCAPOPTOSIS_PATHWAY	0.717728	0.871625	-0.541683	-0.849426	416	9
BIOCARTA_HIVNEF_PATHWAY	0.131206	0.45683	-0.570082	-1.24738	73	58
BIOCARTA_SALMONELLA_PATHWAY	0.213311	0.553581	-0.722394	-1.22206	124	13
BIOCARTA_MPR_PATHWAY	0.0477002	0.328679	-0.699053	-1.41208	27	34
BIOCARTA_HCMV_PATHWAY	0.380711	0.692969	-0.612523	-1.0904	224	17
BIOCARTA_P53HYPOXIA_PATHWAY	0.0805369	0.392968	-0.728688	-1.36201	47	22
BIOCARTA_HIF_PATHWAY	0.0690236	0.376365	-0.786047	-1.3713	40	15
BIOCARTA_IGF1_PATHWAY	0.0795262	0.392968	-0.735799	-1.35943	46	21
BIOCARTA_IL17_PATHWAY	0.677643	0.855037	-0.561448	-0.887877	390	10
BIOCARTA_IL2_PATHWAY	0.610738	0.814897	-0.482543	-0.901935	363	22
BIOCARTA_IL3_PATHWAY	0.464646	0.748302	-0.595751	-1.03932	275	15
BIOCARTA_IL4_PATHWAY	0.862543	0.933486	-0.431502	-0.699691	501	11
BIOCARTA_IL5_PATHWAY	0.0103806	0.13999	-0.94052	-1.42208	5	7
BIOCARTA_IL6_PATHWAY	0.406091	0.711225	-0.576245	-1.06465	239	21
BIOCARTA_IL10_PATHWAY	0.0747029	0.388368	-0.777578	-1.365	43	16
BIOCARTA_IL12_PATHWAY	0.710438	0.869243	-0.456998	-0.836297	421	20
BIOCARTA_IL2RB_PATHWAY	0.143103	0.472256	-0.606485	-1.24615	82	38
BIOCARTA_IL22BP_PATHWAY	0.218855	0.560014	-0.695755	-1.21378	129	15
BIOCARTA_IL7_PATHWAY	0.607445	0.814457	-0.515638	-0.917924	358	17
BIOCARTA_GSK3_PATHWAY	0.619048	0.818931	-0.477865	-0.911726	363	25
BIOCARTA_DEATH_PATHWAY	0.743986	0.881847	-0.408126	-0.819627	432	33
BIOCARTA_RACCYCD_PATHWAY	0.00511073	0.0859588	-0.803104	-1.5424	2	26
BIOCARTA_GLEEVEC_PATHWAY	0.0944351	0.411051	-0.715023	-1.34473	55	23
BIOCARTA_INSULIN_PATHWAY	0.0795262	0.392968	-0.736217	-1.36021	46	21
BIOCARTA_INTEGRIN_PATHWAY	0.0444444	0.319829	-0.689392	-1.40971	25	37
BIOCARTA_INTRINSIC_PATHWAY	0.441624	0.735748	-0.595157	-1.05948	260	17
BIOCARTA_KERATINOCYTE_PATHWAY	0.0328152	0.280825	-0.663679	-1.4046	18	45
BIOCARTA_TCRA_PATHWAY	0.42268	0.723468	-0.662421	-1.07413	245	11
BIOCARTA_LECTIN_PATHWAY	0.932526	0.963793	-0.391576	-0.592068	538	7
BIOCARTA_PYK2_PATHWAY	0.102389	0.424159	-0.675882	-1.30845	59	28
BIOCARTA_EGFR_SMRTE_PATHWAY	0.944541	0.969313	-0.375744	-0.594204	544	10
BIOCARTA_MAPK_PATHWAY	0.077686	0.391506	-0.56328	-1.29504	46	86
BIOCARTA_MCALPAIN_PATHWAY	0.0118044	0.155579	-0.809773	-1.52292	6	23
BIOCARTA_PPARA_PATHWAY	0.0207972	0.216068	-0.671094	-1.44717	11	52
BIOCARTA_ETS_PATHWAY	0.436333	0.733241	-0.582832	-1.0456	256	18
BIOCARTA_MONOCYTE_PATHWAY	0.369151	0.68162	-0.704845	-1.11465	212	10
BIOCARTA_MTOR_PATHWAY	0.441821	0.735749	-0.545816	-1.0265	261	23
BIOCARTA_IGF1R_PATHWAY	0.161889	0.495008	-0.669354	-1.25884	95	23
BIOCARTA_PITX2_PATHWAY	0.691388	0.860474	0.469759	0.827285	288	14
BIOCARTA_NGF_PATHWAY	0.135364	0.461937	-0.727276	-1.29468	79	17
BIOCARTA_VIP_PATHWAY	0.117347	0.441997	-0.687932	-1.31252	68	25
BIOCARTA_NFAT_PATHWAY	0.0154374	0.185535	-0.68506	-1.45461	8	47
BIOCARTA_NTHI_PATHWAY	0.0302013	0.266673	-0.79001	-1.47663	17	22
BIOCARTA_NFKB_PATHWAY	0.256324	0.602514	-0.619652	-1.16536	151	23
BIOCARTA_NOS1_PATHWAY	0.333333	0.652328	-0.60578	-1.11921	196	21
BIOCARTA_NO2IL12_PATHWAY	0.716469	0.870998	-0.471723	-0.828086	421	16
BIOCARTA_RARRXR_PATHWAY	0.274411	0.614394	-0.669274	-1.16758	162	15
BIOCARTA_NUCLEARRS_PATHWAY	0.603093	0.813459	-0.572564	-0.928426	350	11
BIOCARTA_ARENRF2_PATHWAY	0.670648	0.849582	-0.509195	-0.861393	392	13
BIOCARTA_P38MAPK_PATHWAY	0.39759	0.703752	-0.499938	-1.0328	230	39
BIOCARTA_P53_PATHWAY	0.149406	0.478153	-0.726882	-1.276	87	16
BIOCARTA_PDGF_PATHWAY	0.0276817	0.254321	-0.735588	-1.4628	15	32
BIOCARTA_CCR5_PATHWAY	0.10101	0.423828	-0.762543	-1.33029	59	15
BIOCARTA_PTDINS_PATHWAY	0.360877	0.676599	-0.574494	-1.08044	213	23
BIOCARTA_PLCE_PATHWAY	0.174873	0.514869	-0.755022	-1.25613	102	12
BIOCARTA_EDG1_PATHWAY	0.663265	0.844279	-0.460328	-0.878268	389	25
BIOCARTA_CDK5_PATHWAY	0.696471	0.86183	0.51103	0.839024	295	10
BIOCARTA_MYOSIN_PATHWAY	0.107266	0.432971	-0.661126	-1.30256	61	31
BIOCARTA_PLATELETAPP_PATHWAY	0.678141	0.855264	-0.563902	-0.884269	393	9
BIOCARTA_PS1_PATHWAY	0.721562	0.872995	-0.499488	-0.830999	424	12
BIOCARTA_PROTEASOME_PATHWAY	0.056314	0.349184	-0.714455	-1.38312	32	28
BIOCARTA_AKAPCENTROSOME_PATHWAY	0.131313	0.456994	-0.746718	-1.30269	77	15
BIOCARTA_PTEN_PATHWAY	0.256367	0.602514	-0.663102	-1.18961	150	18
BIOCARTA_RAB_PATHWAY	0.232598	0.575144	-0.727221	-1.20988	136	12
BIOCARTA_RAC1_PATHWAY	0.0354132	0.28757	-0.778324	-1.46377	20	23
BIOCARTA_RAS_PATHWAY	0.128162	0.453495	-0.69294	-1.30319	75	23
BIOCARTA_NKCELLS_PATHWAY	0.890572	0.944754	-0.383269	-0.701374	528	20
BIOCARTA_RB_PATHWAY	0.0494881	0.334288	-0.833059	-1.40927	28	13
BIOCARTA_CHREBP2_PATHWAY	0.0965517	0.41453	-0.636507	-1.30784	55	38
BIOCARTA_BAD_PATHWAY	0.593537	0.807976	-0.486686	-0.928556	348	25
BIOCARTA_CK1_PATHWAY	0.458904	0.744353	-0.614163	-1.05377	267	14
BIOCARTA_EIF2_PATHWAY	0.549828	0.78619	-0.605021	-0.981056	319	11
BIOCARTA_EIF4_PATHWAY	0.495784	0.761215	-0.52417	-0.995294	293	24
BIOCARTA_STEM_PATHWAY	0.675722	0.853638	-0.519726	-0.864669	397	12
BIOCARTA_P27_PATHWAY	0.542662	0.783442	-0.572629	-0.968704	317	13
BIOCARTA_PGC1A_PATHWAY	0.343434	0.658878	-0.606481	-1.10985	203	20
BIOCARTA_PML_PATHWAY	0.170897	0.509332	-0.706965	-1.25852	100	17
BIOCARTA_DREAM_PATHWAY	0.245734	0.591528	-0.70582	-1.19402	143	13
BIOCARTA_LEPTIN_PATHWAY	0.388985	0.696777	-0.703943	-1.10387	225	9
BIOCARTA_RHO_PATHWAY	0.283737	0.617311	-0.569129	-1.13178	163	32
BIOCARTA_AKAP13_PATHWAY	0.121993	0.444939	-0.800965	-1.29878	70	11
BIOCARTA_ATRBRCA_PATHWAY	0.0323129	0.278888	-0.802952	-1.45143	18	19
BIOCARTA_CARDIACEGF_PATHWAY	0.263959	0.605903	-0.662711	-1.17974	155	17
BIOCARTA_HER2_PATHWAY	0.0521886	0.338889	-0.757841	-1.38683	30	20
BIOCARTA_ERK5_PATHWAY	0.34687	0.658941	-0.626353	-1.11502	204	17
BIOCARTA_MAL_PATHWAY	0.195246	0.539945	-0.687654	-1.23365	114	18
BIOCARTA_MEF2D_PATHWAY	0.258883	0.603651	-0.66731	-1.18793	152	17
BIOCARTA_MITOCHONDRIA_PATHWAY	0.537713	0.781082	0.503373	0.942367	220	21
BIOCARTA_ACH_PATHWAY	0.498288	0.763508	-0.585196	-1.00407	290	14
BIOCARTA_PARKIN_PATHWAY	0.621429	0.819886	0.533693	0.892695	260	11
BIOCARTA_CDC42RAC_PATHWAY	0.106961	0.432888	-0.754002	-1.32361	62	16
BIOCARTA_RANMS_PATHWAY	0.0017331	0.0416226	-0.94048	-1.48728	0	10
BIOCARTA_BARR_MAPK_PATHWAY	0.679117	0.85606	-0.516359	-0.859066	399	12
BIOCARTA_TOB1_PATHWAY	0.42029	0.723397	0.563654	1.03877	173	19
BIOCARTA_BARRESTIN_SRC_PATHWAY	0.639731	0.831133	-0.507594	-0.885524	379	15
BIOCARTA_NKT_PATHWAY	0.841346	0.926923	0.384	0.764387	349	28
BIOCARTA_IL1R_PATHWAY	0.0891938	0.404074	-0.682344	-1.32849	51	29
BIOCARTA_MET_PATHWAY	0.0205128	0.215966	-0.722093	-1.47658	11	37
BIOCARTA_GPCR_PATHWAY	0.0579216	0.352258	-0.685542	-1.38479	33	34
BIOCARTA_IGF1MTOR_PATHWAY	0.776094	0.899684	-0.43112	-0.78894	460	20
BIOCARTA_SODD_PATHWAY	0.682842	0.858383	-0.557337	-0.881377	393	10
BIOCARTA_SHH_PATHWAY	0.339559	0.658246	-0.636755	-1.11779	199	16
BIOCARTA_PTC1_PATHWAY	0.108247	0.433449	-0.80368	-1.30319	62	11
BIOCARTA_SPRY_PATHWAY	0.2309	0.573604	-0.684129	-1.20095	135	16
BIOCARTA_BARRESTIN_PATHWAY	0.554593	0.788526	-0.623444	-0.985918	319	10
BIOCARTA_STATHMIN_PATHWAY	0.21562	0.557467	-0.676905	-1.21437	126	18
BIOCARTA_HSP27_PATHWAY	0.604377	0.813659	-0.52423	-0.914545	358	15
BIOCARTA_TCR_PATHWAY	0.169231	0.506753	-0.574737	-1.21146	98	44
BIOCARTA_TCYTOTOXIC_PATHWAY	0.881356	0.940234	0.392989	0.668489	363	12
BIOCARTA_THELPER_PATHWAY	0.780985	0.902386	-0.465055	-0.773712	459	12
BIOCARTA_TALL1_PATHWAY	0.707192	0.867331	-0.486036	-0.83393	412	14
BIOCARTA_TEL_PATHWAY	0.113367	0.437531	-0.743202	-1.32303	66	17
BIOCARTA_TGFB_PATHWAY	0.506803	0.767624	-0.545047	-0.985234	297	19
BIOCARTA_TH1TH2_PATHWAY	0.387097	0.694549	-0.602128	-1.08022	227	18
BIOCARTA_41BB_PATHWAY	0.509306	0.768641	-0.558761	-0.994692	300	17
BIOCARTA_KREB_PATHWAY	0.0708117	0.381979	-0.862389	-1.34369	40	8
BIOCARTA_CTLA4_PATHWAY	0.319728	0.643889	-0.621413	-1.12327	187	19
BIOCARTA_LONGEVITY_PATHWAY	0.151877	0.480443	-0.754273	-1.27599	88	13
BIOCARTA_SARS_PATHWAY	0.331606	0.652058	-0.734631	-1.14463	191	8
BIOCARTA_PAR1_PATHWAY	0.0410256	0.311172	-0.696001	-1.42322	23	37
BIOCARTA_STRESS_PATHWAY	0.159864	0.491369	-0.655983	-1.25156	93	25
BIOCARTA_TNFR1_PATHWAY	0.12693	0.450457	-0.653329	-1.272	73	29
BIOCARTA_TNFR2_PATHWAY	0.0236887	0.23619	-0.832524	-1.48204	13	17
BIOCARTA_TOLL_PATHWAY	0.0136519	0.170713	-0.742839	-1.51077	7	36
BIOCARTA_TPO_PATHWAY	0.0269815	0.253374	-0.768761	-1.45972	15	24
BIOCARTA_CREB_PATHWAY	0.044293	0.319829	-0.741231	-1.42357	25	26
BIOCARTA_CARM1_PATHWAY	0.12628	0.450099	-0.769413	-1.3016	73	13
BIOCARTA_TFF_PATHWAY	0.331633	0.652058	-0.616851	-1.11503	194	19
BIOCARTA_TRKA_PATHWAY	0.193548	0.539945	-0.744837	-1.23919	113	12
BIOCARTA_ARF_PATHWAY	0.390863	0.69832	-0.606866	-1.08033	230	17
BIOCARTA_UCALPAIN_PATHWAY	0.0237691	0.23619	-0.838258	-1.47152	13	16
BIOCARTA_VEGF_PATHWAY	0.205832	0.548112	-0.609574	-1.18681	119	29
BIOCARTA_VITCB_PATHWAY	0.729216	0.876886	0.491343	0.807588	306	9
BIOCARTA_WNT_PATHWAY	0.552721	0.787724	-0.498845	-0.951753	324	25
BIOCARTA_ACTINY_PATHWAY	0.181973	0.525757	-0.687925	-1.2435	106	19
'de novo' IMP biosynthetic process	0.104274	0.427278	-0.918487	-1.26905	60	3
'de novo' posttranslational protein folding	0.254733	0.600983	-0.759439	-1.19089	147	9
'de novo' protein folding	0.254733	0.600983	-0.759439	-1.19089	147	9
'de novo' pyrimidine base biosynthetic process	0.315526	0.638663	-0.805917	-1.15485	188	4
10-formyltetrahydrofolate biosynthetic process	0.585938	0.805597	-0.734098	-0.963325	299	1
10-formyltetrahydrofolate catabolic process	0.621094	0.819676	-0.715911	-0.939459	317	1
10-formyltetrahydrofolate metabolic process	0.607207	0.814457	-0.715933	-0.972951	336	2
2-oxoglutarate metabolic process	0.299174	0.632828	-0.790146	-1.16648	180	5
2'-deoxyribonucleotide biosynthetic process	0.135537	0.462111	-0.859811	-1.26932	81	5
2'-deoxyribonucleotide metabolic process	0.186757	0.529227	-0.748472	-1.24523	109	12
3'-phosphoadenosine 5'-phosphosulfate biosynthetic process	0.0917969	0.404875	-0.957533	-1.25653	46	1
3'-phosphoadenosine 5'-phosphosulfate metabolic process	0.0917969	0.404875	-0.957533	-1.25653	46	1
4-hydroxyproline metabolic process	0.205128	0.547009	-0.874736	-1.2086	119	3
7-methylguanosine biosynthetic process	0.0959184	0.412692	0.952932	1.28302	46	1
7-methylguanosine metabolic process	0.0959184	0.412692	0.952932	1.28302	46	1
9-cis-retinoic acid biosynthetic process	0.785124	0.903712	-0.525807	-0.776239	474	5
9-cis-retinoic acid metabolic process	0.785124	0.903712	-0.525807	-0.776239	474	5
acetate metabolic process	0.554688	0.788526	-0.745912	-0.978827	283	1
acetyl-CoA biosynthetic process	0.747885	0.882602	-0.541867	-0.816697	441	6
acetyl-CoA biosynthetic process from pyruvate	0.259459	0.603651	-0.867588	-1.17905	143	2
acetyl-CoA catabolic process	0.198653	0.542971	-0.670471	-1.22695	117	20
acetyl-CoA metabolic process	0.163543	0.497404	-0.649458	-1.24732	95	26
acetylcholine biosynthetic process	0.865306	0.934744	0.563421	0.758588	423	1
acetylcholine metabolic process	0.865306	0.934744	0.563421	0.758588	423	1
achiasmate meiosis I	0.605469	0.814047	-0.723901	-0.949944	309	1
acid secretion	0.158837	0.489606	0.921206	1.27656	70	2
acidic amino acid transport	0.438475	0.734064	-0.67432	-1.06637	252	10
acrosome assembly	0.468376	0.749379	-0.765163	-1.05721	273	3
acrosome reaction	0.0285036	0.260528	0.887645	1.45896	11	9
actin cortical patch assembly	0.189453	0.532868	-0.91062	-1.19497	96	1
actin crosslink formation	0.078125	0.391506	-0.96801	-1.27028	39	1
actin cytoskeleton organization	0.00310078	0.0654825	-0.6097	-1.49435	1	142
actin cytoskeleton reorganization	0.380306	0.692398	-0.665374	-1.10698	223	12
actin filament bundle formation	0.172945	0.511788	-0.73293	-1.25755	100	14
actin filament capping	0.753589	0.88481	0.442265	0.778866	314	14
actin filament network formation	0.65102	0.83614	0.653081	0.879305	318	1
actin filament organization	0.0655172	0.367325	-0.629024	-1.34226	37	48
actin filament polymerization	0.620438	0.819676	0.604483	0.918829	254	6
actin filament severing	0.408547	0.713375	-0.795888	-1.09966	238	3
actin filament-based movement	0.458904	0.744353	-0.614796	-1.05486	267	14
actin filament-based process	0.00312013	0.0654825	-0.617813	-1.51726	1	152
actin nucleation	0.565766	0.793318	-0.734045	-0.997564	313	2
actin polymerization or depolymerization	0.861176	0.932953	0.416941	0.684545	365	10
actin-mediated cell contraction	0.364103	0.679874	-0.81358	-1.1241	212	3
actin-myosin filament sliding	0.364103	0.679874	-0.81358	-1.1241	212	3
activated T cell proliferation	0.640138	0.831133	-0.609347	-0.921341	369	7
activation of adenylate cyclase activity	0.310881	0.636793	-0.570187	-1.1188	179	30
activation of adenylate cyclase activity by dopamine receptor signaling pathway	0.0186125	0.204966	-0.930388	-1.40227	10	6
activation of adenylate cyclase activity by G-protein signaling pathway	0.199664	0.544288	-0.663959	-1.24102	118	22
activation of adenylate cyclase activity by serotonin receptor signaling pathway	0.55102	0.78619	0.707269	0.952263	269	1
activation of caspase activity	0.903945	0.95093	-0.363082	-0.706901	526	29
activation of caspase activity by cytochrome c	0.0248139	0.23781	0.972862	1.4412	9	4
activation of Cdc42 GTPase activity	0.106122	0.431558	0.948051	1.27645	51	1
activation of immune response	0.536332	0.781022	-0.429622	-0.947774	309	63
activation of innate immune response	0.163823	0.497462	-0.747093	-1.26384	95	13
activation of JNKK activity	0.169231	0.506753	-0.889324	-1.22876	98	3
activation of JUN kinase activity	0.285714	0.619321	-0.748683	-1.17403	165	9
activation of MAPK activity	0.424448	0.724832	-0.488979	-1.01779	249	41
activation of MAPKK activity	0.921429	0.957566	0.382377	0.639592	386	11
activation of MAPKKK activity	0.522523	0.773895	-0.751535	-1.02133	289	2
activation of NF-kappaB-inducing kinase activity	0.648789	0.835584	-0.603262	-0.912141	374	7
activation of phospholipase A2 activity	0.529297	0.77738	-0.762793	-1.00098	270	1
activation of phospholipase C activity	0.585859	0.805597	-0.503798	-0.921939	347	20
activation of phospholipase C activity by dopamine receptor signaling pathway	0.186325	0.528597	-0.884177	-1.22164	108	3
activation of phospholipase C activity by G-protein coupled receptor protein signaling pathway coupled to IP3 second messenger	0.588435	0.806837	-0.514812	-0.93058	345	19
activation of phospholipase C activity by muscarinic acetylcholine receptor signaling pathway	0.432653	0.731846	0.772959	1.04071	211	1
activation of phospholipase C activity by serotonin receptor signaling pathway	0.832134	0.923705	0.441363	0.635921	346	3
activation of phospholipase D activity	0.562162	0.791176	-0.73617	-1.00045	311	2
activation of phospholipase D activity by G-protein coupled receptor protein signaling pathway	0.562162	0.791176	-0.73617	-1.00045	311	2
activation of plasma proteins involved in acute inflammatory response	0.977941	0.986563	0.311257	0.574727	398	20
activation of pro-apoptotic gene products	0.0979592	0.416958	0.951937	1.28168	47	1
activation of prostate induction by androgen receptor signaling pathway	0.910204	0.952119	0.543431	0.731673	445	1
activation of protein kinase activity	0.604452	0.813659	-0.432732	-0.917608	352	46
activation of protein kinase B activity	0.167969	0.504574	-0.922309	-1.21031	85	1
activation of protein kinase C activity by G-protein coupled receptor protein signaling pathway	0.750424	0.883715	-0.447341	-0.802531	441	18
activation of Rac GTPase activity	0.922523	0.958307	-0.480596	-0.653128	511	2
activation of Ras GTPase activity	0.18136	0.525757	0.86328	1.28067	71	5
activation of Rho GTPase activity	0.18136	0.525757	0.86328	1.28067	71	5
activation of signaling protein activity involved in unfolded protein response	0.378076	0.690336	0.818037	1.1336	168	2
activation of store-operated calcium channel activity	0.567521	0.794048	-0.725081	-1.00183	331	3
activation of transmembrane receptor protein tyrosine kinase activity	0.87472	0.939235	0.468677	0.649471	390	2
activation-induced cell death of T cells	0.181049	0.525474	-0.832682	-1.25501	106	6
activin receptor signaling pathway	0.664865	0.84531	-0.673776	-0.915659	368	2
actomyosin structure organization	0.161616	0.494941	-0.69345	-1.269	95	20
acute inflammatory response	0.554795	0.788526	-0.447671	-0.936871	323	43
acute inflammatory response to antigenic stimulus	0.697266	0.862248	-0.671952	-0.881773	356	1
acute-phase response	0.139932	0.468604	-0.760999	-1.28737	81	13
acyl carnitine transport	0.376953	0.690292	-0.827084	-1.08535	192	1
acyl-CoA biosynthetic process	0.158203	0.489606	-0.926693	-1.21606	80	1
acyl-CoA metabolic process	0.459272	0.744353	-0.667512	-1.05561	264	10
acylglycerol biosynthetic process	0.485618	0.757881	-0.69861	-1.05294	286	6
acylglycerol catabolic process	0.448363	0.739035	0.74191	1.10062	177	5
acylglycerol metabolic process	0.144082	0.472256	-0.639525	-1.24512	83	29
adaptation of signaling pathway	0.32973	0.650387	-0.83014	-1.12816	182	2
adaptive immune response	0.0729167	0.386379	-0.601297	-1.32536	41	62
adaptive immune response based on somatic recombination of immune receptors built from immunoglobulin superfamily domains	0.0729167	0.386379	-0.601297	-1.32536	41	62
adenine biosynthetic process	0.0469388	0.325796	0.98315	1.32371	22	1
adenine metabolic process	0.0469388	0.325796	0.98315	1.32371	22	1
adenine nucleotide transport	0.261719	0.603651	-0.879531	-1.15417	133	1
adenine salvage	0.0469388	0.325796	0.98315	1.32371	22	1
adenohypophysis development	0.68262	0.858383	0.574682	0.852537	270	5
adenohypophysis morphogenesis	0.734694	0.88026	0.617422	0.831295	359	1
adenosine biosynthetic process	0.171875	0.51022	-0.91976	-1.20696	87	1
adenosine catabolic process	0.0877551	0.402143	0.962289	1.29562	42	1
adenosine metabolic process	0.812081	0.915274	0.524867	0.727335	362	2
adenosine receptor signaling pathway	0.421836	0.723468	0.772644	1.14459	169	4
adherens junction organization	0.121368	0.444289	-0.907242	-1.25351	70	3
adipose tissue development	0.236036	0.579501	-0.873185	-1.18666	130	2
ADP catabolic process	0.726531	0.87449	0.622769	0.838494	355	1
ADP metabolic process	0.726531	0.87449	0.622769	0.838494	355	1
ADP transport	0.261719	0.603651	-0.879531	-1.15417	133	1
adrenal gland development	0.6974	0.862273	0.515275	0.831119	294	8
adult behavior	0.209262	0.549687	-0.523972	-1.1646	121	65
adult feeding behavior	0.513514	0.770001	-0.757591	-1.02956	284	2
adult heart development	0.0431779	0.317438	-0.886166	-1.38074	24	8
adult locomotory behavior	0.328767	0.649961	-0.520497	-1.08928	191	43
adult somatic muscle development	0.0126126	0.162543	-0.986708	-1.34093	6	2
adult walking behavior	0.483165	0.756957	-0.544166	-0.995812	286	20
aerobic respiration	0.333893	0.652932	-0.592822	-1.10806	198	22
age-dependent general metabolic decline	0.124324	0.446164	-0.928502	-1.26183	68	2
age-dependent response to oxidative stress	0.124324	0.446164	-0.928502	-1.26183	68	2
age-dependent response to reactive oxygen species	0.0761719	0.388945	-0.969098	-1.2717	38	1
aging	0.172414	0.510615	-0.570856	-1.21813	99	48
alanine transport	0.572266	0.798255	-0.739414	-0.970301	292	1
alanyl-tRNA aminoacylation	0.268376	0.609034	-0.848505	-1.17236	156	3
alcohol biosynthetic process	0.47099	0.749953	-0.517678	-1.00218	275	28
alcohol catabolic process	0.0017331	0.0416226	-0.753827	-1.62558	0	52
alcohol metabolic process	0.00143472	0.0416226	-0.588135	-1.53757	0	292
aldehyde catabolic process	0.385714	0.693221	0.799913	1.077	188	1
alditol biosynthetic process	0.466797	0.748302	-0.789809	-1.03643	238	1
alditol catabolic process	0.587387	0.806164	-0.726593	-0.987438	325	2
alditol metabolic process	0.137056	0.464141	-0.72534	-1.29123	80	17
alkaloid metabolic process	0.379019	0.691389	-0.587845	-1.08608	223	21
alkene biosynthetic process	0.606112	0.814457	-0.55136	-0.917298	356	12
allantoin metabolic process	0.0905983	0.404875	-0.924152	-1.27688	52	3
alpha-beta T cell activation	0.239389	0.583747	-0.668616	-1.1995	140	18
alpha-beta T cell activation during immune response	0.459504	0.744353	-0.721845	-1.06565	277	5
alpha-beta T cell differentiation	0.441077	0.735748	-0.611109	-1.06611	261	15
alpha-beta T cell differentiation during immune response	0.459504	0.744353	-0.721845	-1.06565	277	5
alpha-beta T cell proliferation	0.271795	0.612532	-0.84722	-1.17058	158	3
alternative nuclear mRNA splicing, via spliceosome	0.590985	0.807976	-0.687763	-0.985541	353	4
ameboidal cell migration	0.00681431	0.101855	-0.761274	-1.53776	3	34
amide biosynthetic process	0.183391	0.527459	-0.819202	-1.23864	105	7
amide catabolic process	0.281633	0.615325	0.858702	1.15615	137	1
amide transport	0.467626	0.748677	0.765237	1.10256	194	3
amine biosynthetic process	0.0397237	0.305181	-0.634006	-1.39435	22	60
amine catabolic process	0.0155979	0.185535	-0.68448	-1.47231	8	50
amine metabolic process	0.00143885	0.0416226	-0.602229	-1.56523	0	273
amine transport	0.649758	0.835977	0.389545	0.902451	268	68
amino acid activation	0.0136986	0.170713	-0.70986	-1.50526	7	46
amino acid import	0.894215	0.946211	-0.438838	-0.647848	540	5
amino acid salvage	0.14955	0.478153	-0.907633	-1.23347	82	2
amino acid transport	0.97747	0.986563	-0.324762	-0.700327	563	52
amino acid uptake during transmission of nerve impulse	0.502703	0.765251	-0.762606	-1.03638	278	2
amino sugar biosynthetic process	0.417362	0.721759	-0.764263	-1.09516	249	4
amino sugar catabolic process	0.044898	0.319829	0.986414	1.3281	21	1
amino sugar metabolic process	0.428571	0.728301	0.59108	1.05768	176	16
aminoglycan biosynthetic process	0.561856	0.791176	-0.597116	-0.968238	326	11
aminoglycan catabolic process	0.243523	0.589392	-0.778295	-1.21266	140	8
aminoglycan metabolic process	0.117747	0.442623	-0.622218	-1.26545	68	36
ammonia assimilation cycle	0.119141	0.442763	-0.943077	-1.23756	60	1
ammonium transport	0.664062	0.844969	-0.694864	-0.91184	339	1
AMP biosynthetic process	0.0507812	0.338198	-0.98001	-1.28602	25	1
AMP catabolic process	0.171875	0.51022	-0.91976	-1.20696	87	1
AMP metabolic process	0.133333	0.458113	-0.919789	-1.24999	73	2
amyloid precursor protein catabolic process	0.675214	0.853461	-0.668726	-0.923962	394	3
amyloid precursor protein metabolic process	0.490818	0.758735	-0.730362	-1.04658	293	4
anagen	0.301205	0.633842	-0.74203	-1.1636	174	9
anaphase	0.078125	0.391506	-0.967543	-1.26966	39	1
anatomical structure arrangement	0.0645161	0.366611	0.942809	1.39668	25	4
anatomical structure development	0.00114547	0.0416226	-0.555379	-1.59386	0	1671
anatomical structure formation involved in morphogenesis	0.00144718	0.0416226	-0.566901	-1.48238	0	299
anatomical structure homeostasis	0.184433	0.527459	-0.532329	-1.18879	108	67
anatomical structure morphogenesis	0.00125945	0.0416226	-0.543659	-1.5231	0	857
anatomical structure regression	0.705983	0.866501	-0.64799	-0.895312	412	3
androgen biosynthetic process	0.396581	0.702882	-0.799189	-1.10422	231	3
androgen metabolic process	0.619289	0.818931	-0.619488	-0.933687	365	6
androgen receptor signaling pathway	0.406574	0.711641	-0.724841	-1.09597	234	7
angiogenesis	0.0384615	0.298215	-0.570811	-1.35801	23	114
angiogenesis involved in wound healing	0.275676	0.614597	-0.858293	-1.16642	152	2
angiotensin mediated vasoconstriction involved in regulation of systemic arterial blood pressure	0.953125	0.973521	-0.519928	-0.682279	487	1
anion homeostasis	0.138169	0.466706	-0.822796	-1.282	79	8
anion transport	0.0132013	0.168406	-0.61097	-1.42222	7	98
anterior commissure morphogenesis	0.853061	0.929425	0.567027	0.763443	417	1
anterior neuropore closure	0.123047	0.444939	-0.941771	-1.23584	62	1
anterior/posterior axis specification	0.692494	0.861544	0.487721	0.829631	285	12
anterior/posterior pattern formation	0.269608	0.610291	-0.467472	-1.10122	164	107
anterograde axon cargo transport	0.237838	0.58241	-0.87303	-1.18644	131	2
anti-apoptosis	0.572131	0.798255	-0.409191	-0.943293	348	85
antibiotic biosynthetic process	0.883669	0.941083	0.457077	0.633395	394	2
antibiotic catabolic process	0.281633	0.615325	0.858702	1.15615	137	1
antibiotic metabolic process	0.707434	0.867331	0.551172	0.794136	294	3
antibiotic transport	0.866116	0.935484	-0.472363	-0.697341	523	5
antigen processing and presentation	0.742788	0.881847	0.409348	0.814843	308	28
antigen processing and presentation of endogenous antigen	0.545861	0.785208	0.733264	1.01612	243	2
antigen processing and presentation of endogenous peptide antigen	0.545861	0.785208	0.733264	1.01612	243	2
antigen processing and presentation of endogenous peptide antigen via MHC class I	0.545861	0.785208	0.733264	1.01612	243	2
antigen processing and presentation of exogenous antigen	0.643541	0.833007	0.495941	0.873395	268	14
antigen processing and presentation of exogenous peptide antigen	0.367059	0.68162	0.682156	1.11998	155	10
antigen processing and presentation of exogenous peptide antigen via MHC class I	0.082774	0.396643	0.967107	1.34017	36	2
antigen processing and presentation of exogenous peptide antigen via MHC class I, TAP-dependent	0.077551	0.391506	0.967077	1.30207	37	1
antigen processing and presentation of exogenous peptide antigen via MHC class Ib	0.187919	0.531126	0.910089	1.26116	83	2
antigen processing and presentation of exogenous peptide antigen via MHC class II	0.495283	0.761215	0.648679	1.01671	209	7
antigen processing and presentation of exogenous protein antigen via MHC class Ib, TAP-dependent	0.187919	0.531126	0.910089	1.26116	83	2
antigen processing and presentation of lipid antigen via MHC class Ib	0.0756757	0.388945	-0.96092	-1.30589	41	2
antigen processing and presentation of peptide antigen	0.745098	0.88211	0.438867	0.774531	303	15
antigen processing and presentation of peptide antigen via MHC class I	0.742925	0.881847	0.507159	0.794899	314	7
antigen processing and presentation of peptide antigen via MHC class Ib	0.187919	0.531126	0.910089	1.26116	83	2
antigen processing and presentation of peptide antigen via MHC class II	0.495283	0.761215	0.648679	1.01671	209	7
antigen processing and presentation of peptide or polysaccharide antigen via MHC class II	0.495283	0.761215	0.648679	1.01671	209	7
antigen processing and presentation via MHC class Ib	0.51419	0.770001	-0.720393	-1.0323	307	4
antigen processing and presentation, exogenous lipid antigen via MHC class Ib	0.0756757	0.388945	-0.96092	-1.30589	41	2
antigen receptor-mediated signaling pathway	0.590674	0.807976	-0.472615	-0.927346	341	30
antimicrobial humoral response	0.849609	0.929425	-0.580458	-0.761709	434	1
antral ovarian follicle growth	0.559265	0.790339	-0.701424	-1.00512	334	4
aorta smooth muscle tissue morphogenesis	0.595918	0.807976	0.685693	0.923214	291	1
apical junction assembly	0.0976562	0.416958	-0.954331	-1.25233	49	1
apical protein localization	0.0189983	0.206142	-0.909948	-1.41779	10	8
apocarotenoid metabolic process	0.145242	0.472663	-0.878381	-1.25869	86	4
apoptosis	0.00544959	0.0877512	-0.504081	-1.35373	3	400
apoptosis in response to endoplasmic reticulum stress	0.0248139	0.23781	0.970432	1.4376	9	4
apoptosis involved in morphogenesis	0.748047	0.882602	-0.636821	-0.835673	382	1
apoptotic cell clearance	0.813896	0.915274	0.439877	0.651634	327	4
apoptotic chromosome condensation	0.27027	0.610371	-0.860989	-1.17008	149	2
apoptotic mitochondrial changes	0.666667	0.846447	-0.462451	-0.854406	393	21
apoptotic nuclear changes	0.755448	0.886111	0.430871	0.771005	311	16
appendage development	0.18928	0.532578	-0.51095	-1.16731	112	83
appendage morphogenesis	0.18928	0.532578	-0.51095	-1.16731	112	83
arabinose metabolic process	0.966797	0.980497	-0.513213	-0.673467	494	1
arachidonic acid secretion	0.134694	0.461146	0.930828	1.25326	65	1
ARF protein signal transduction	0.52449	0.77453	0.726699	0.978424	256	1
arginine biosynthetic process	0.239316	0.583747	-0.862104	-1.19115	139	3
arginine biosynthetic process via ornithine	0.119141	0.442763	-0.943077	-1.23756	60	1
arginine catabolic process	0.201709	0.545572	-0.875825	-1.2101	117	3
arginine metabolic process	0.0865052	0.402143	-0.868354	-1.31296	49	7
arginine transport	0.851117	0.929425	0.41249	0.611063	342	4
argininosuccinate metabolic process	0.119141	0.442763	-0.943077	-1.23756	60	1
arginyl-tRNA aminoacylation	0.0957265	0.412692	-0.922491	-1.27458	55	3
arm morphogenesis	0.558974	0.790076	-0.728149	-1.00606	326	3
aromatic amino acid family biosynthetic process	0.555102	0.788526	0.70618	0.950798	271	1
aromatic amino acid family biosynthetic process, prephenate pathway	0.555102	0.788526	0.70618	0.950798	271	1
aromatic amino acid family catabolic process	0.106713	0.432346	-0.825691	-1.29479	61	9
aromatic amino acid family metabolic process	0.144312	0.472256	-0.731278	-1.28372	84	16
aromatic amino acid transport	0.106122	0.431558	0.945657	1.27323	51	1
aromatic compound biosynthetic process	0.430976	0.73058	-0.614076	-1.07129	255	15
aromatic compound catabolic process	0.140917	0.469847	-0.772368	-1.28499	82	12
artery morphogenesis	0.370307	0.683087	-0.658914	-1.11467	216	13
asparagine biosynthetic process	0.205817	0.548112	0.902586	1.25076	91	2
asparagine catabolic process	0.345703	0.658941	-0.843344	-1.10668	176	1
asparagine catabolic process via L-aspartate	0.345703	0.658941	-0.843344	-1.10668	176	1
asparagine metabolic process	0.48139	0.756536	0.72733	1.07747	193	4
asparaginyl-tRNA aminoacylation	0.409396	0.714032	0.804381	1.11467	182	2
aspartate biosynthetic process	0.441441	0.735748	-0.789834	-1.07338	244	2
aspartate family amino acid biosynthetic process	0.534247	0.779187	-0.568252	-0.974996	311	14
aspartate family amino acid catabolic process	0.625225	0.822278	-0.700917	-0.952544	346	2
aspartate family amino acid metabolic process	0.478114	0.754119	-0.549868	-1.00625	283	20
aspartate metabolic process	0.641026	0.831133	-0.696084	-0.961761	374	3
aspartate transport	0.524324	0.77453	-0.749946	-1.01917	290	2
aspartyl-tRNA aminoacylation	0.804674	0.913086	-0.526753	-0.754819	481	4
assembly of spliceosomal tri-snRNP	0.443243	0.735903	-0.789283	-1.07263	245	2
associative learning	0.508532	0.767978	-0.596787	-1.00957	297	13
astrocyte activation	0.563758	0.792388	0.718129	0.995149	251	2
astrocyte cell migration	0.416016	0.720089	-0.812255	-1.06589	212	1
astrocyte development	0.707196	0.867331	0.556113	0.823826	284	4
astrocyte differentiation	0.712895	0.869755	0.535138	0.813423	292	6
astrocyte fate commitment	0.910156	0.952119	-0.541939	-0.711162	465	1
asymmetric cell division	0.421875	0.723468	-0.807032	-1.05903	215	1
asymmetric protein localization	0.0571924	0.350014	-0.854209	-1.35085	32	10
ATP biosynthetic process	0.301226	0.633842	-0.503296	-1.1053	171	59
ATP catabolic process	0.140234	0.468604	-0.88016	-1.26124	83	4
ATP hydrolysis coupled proton transport	0.53528	0.779941	0.651463	0.990239	219	6
ATP metabolic process	0.29322	0.628199	-0.494146	-1.10331	172	66
ATP synthesis coupled electron transport	0.302885	0.635295	0.68156	1.17883	125	13
ATP synthesis coupled proton transport	0.896135	0.946514	0.374008	0.689269	370	19
ATP transport	0.261719	0.603651	-0.879531	-1.15417	133	1
ATP-dependent chromatin remodeling	0.00330578	0.0654825	-0.973491	-1.43715	1	5
atrial cardiac muscle cell development	0.583673	0.805597	0.694025	0.934432	285	1
atrial cardiac muscle cell differentiation	0.583673	0.805597	0.694025	0.934432	285	1
atrial cardiac muscle morphogenesis	0.60179	0.81202	0.685683	0.950187	268	2
attachment of GPI anchor to protein	0.162109	0.495008	-0.925138	-1.21402	82	1
attachment of spindle microtubules to chromosome	0.0752137	0.388945	-0.934781	-1.29156	43	3
attachment of spindle microtubules to kinetochore	0.0752137	0.388945	-0.934781	-1.29156	43	3
attachment of spindle microtubules to kinetochore during mitosis	0.28125	0.615325	-0.873065	-1.14568	143	1
auditory behavior	0.915315	0.954187	-0.493547	-0.670729	507	2
auditory receptor cell development	0.202422	0.545572	-0.810288	-1.22517	116	7
auditory receptor cell differentiation	0.482234	0.756602	-0.575719	-1.02488	284	17
auditory receptor cell fate commitment	0.782906	0.90333	-0.581955	-0.804072	457	3
auditory receptor cell fate determination	0.751953	0.883715	-0.635298	-0.833674	384	1
auditory receptor cell morphogenesis	0.202422	0.545572	-0.810288	-1.22517	116	7
auditory receptor cell stereocilium organization	0.202422	0.545572	-0.810288	-1.22517	116	7
autonomic nervous system development	0.745763	0.882602	0.449593	0.764774	307	12
autophagic vacuole formation	0.855107	0.929425	0.411323	0.676063	359	9
autophagic vacuole fusion	0.206122	0.548112	0.895013	1.20504	100	1
autophagy	0.885666	0.942632	-0.378418	-0.732583	518	28
axial mesoderm development	0.753846	0.884975	-0.602653	-0.832671	440	3
axial mesoderm formation	0.891837	0.944754	0.54853	0.738538	436	1
axial mesoderm morphogenesis	0.648649	0.835584	-0.682044	-0.926895	359	2
axis specification	0.95068	0.973101	-0.358076	-0.647263	558	19
axon cargo transport	0.515464	0.771459	-0.623175	-1.01049	299	11
axon choice point recognition	0.453237	0.741921	0.770937	1.11078	188	3
axon ensheathment	0.451115	0.741463	-0.528416	-1.0288	262	29
axon extension	0.475465	0.753103	-0.702978	-1.05952	280	6
axon extension involved in development	0.577938	0.803495	0.681958	0.982573	240	3
axon extension involved in regeneration	0.47551	0.753103	0.753031	1.01388	232	1
axon guidance	0.0153061	0.185535	-0.63791	-1.44215	8	76
axon midline choice point recognition	0.409396	0.714032	0.804446	1.11476	182	2
axon regeneration	0.962217	0.978675	0.313413	0.464947	381	5
axon regeneration in the peripheral nervous system	0.677734	0.855037	-0.686626	-0.901029	346	1
axon target recognition	0.350427	0.663218	-0.817747	-1.12986	204	3
axon transport of mitochondrion	0.398438	0.704149	-0.817727	-1.07307	203	1
axonal fasciculation	0.73236	0.878534	0.525601	0.798925	300	6
axoneme assembly	0.709677	0.868777	0.546729	0.809924	285	4
axonogenesis	0.00479233	0.0859588	-0.62423	-1.50334	2	125
B cell activation	0.423671	0.724046	-0.456136	-1.01382	246	65
B cell activation during immune response	0.811414	0.915274	0.444517	0.658507	326	4
B cell apoptosis	0.26764	0.609034	0.794805	1.20812	109	6
B cell costimulation	0.0514541	0.338198	0.979052	1.35672	22	2
B cell differentiation	0.37372	0.687368	-0.522995	-1.06366	218	36
B cell homeostasis	0.351675	0.664793	0.638229	1.12398	146	14
B cell homeostatic proliferation	0.0530612	0.340168	0.982062	1.32224	25	1
B cell lineage commitment	0.150427	0.479741	-0.894742	-1.23624	87	3
B cell mediated immunity	0.179795	0.523039	-0.574826	-1.20298	104	43
B cell negative selection	0.0604027	0.359748	0.977025	1.35391	26	2
B cell proliferation	0.407059	0.712023	0.655754	1.07664	172	10
B cell receptor signaling pathway	0.943299	0.968963	-0.373164	-0.605094	548	11
B cell selection	0.0604027	0.359748	0.977025	1.35391	26	2
B-1 B cell differentiation	0.195312	0.539945	-0.908226	-1.19183	99	1
B-1 B cell homeostasis	0.548828	0.78619	-0.750606	-0.984988	280	1
barbed-end actin filament capping	0.904505	0.95093	-0.503016	-0.683597	501	2
baroreceptor response to decreased systemic arterial blood pressure	0.855469	0.929425	-0.57567	-0.755427	437	1
baroreceptor response to increased systemic arterial blood pressure	0.814318	0.915274	0.521063	0.722065	363	2
barrier septum formation	0.408163	0.713104	0.78583	1.05804	199	1
basal protein localization	0.628906	0.824423	-0.708543	-0.92979	321	1
base conversion or substitution editing	0.0810811	0.392968	-0.957442	-1.30116	44	2
base-excision repair	0.0322581	0.278733	-0.805076	-1.44431	18	18
base-excision repair, DNA ligation	0.078125	0.391506	-0.967979	-1.27024	39	1
base-excision repair, gap-filling	0.138564	0.466706	-0.881864	-1.26368	82	4
basic amino acid transport	0.851117	0.929425	0.41249	0.611063	342	4
behavior	0.146589	0.475329	-0.436527	-1.13636	100	281
behavioral defense response	0.42275	0.723468	-0.640816	-1.06613	248	12
behavioral fear response	0.42275	0.723468	-0.640816	-1.06613	248	12
behavioral interaction between organisms	0.561551	0.791176	-0.495081	-0.94006	332	24
behavioral response to cocaine	0.389171	0.696798	-0.744159	-1.12159	229	6
behavioral response to ethanol	0.699499	0.863314	-0.612187	-0.877244	418	4
behavioral response to nicotine	0.94876	0.972058	-0.35303	-0.521172	573	5
behavioral response to pain	0.566494	0.793722	-0.633742	-0.987434	327	8
benzene and derivative metabolic process	0.0066778	0.101855	-0.980126	-1.40449	3	4
Bergmann glial cell differentiation	0.471429	0.749953	0.755114	1.01668	230	1
beta selection	0.295918	0.629869	0.848194	1.142	144	1
beta-alanine transport	0.369141	0.68162	-0.835541	-1.09644	188	1
beta-amyloid metabolic process	0.824793	0.919558	-0.496648	-0.733192	498	5
beta-lactam antibiotic catabolic process	0.281633	0.615325	0.858702	1.15615	137	1
beta-lactam antibiotic metabolic process	0.281633	0.615325	0.858702	1.15615	137	1
betaine biosynthetic process	0.529297	0.77738	-0.762824	-1.00102	270	1
betaine metabolic process	0.41286	0.716597	-0.730672	-1.10126	243	6
betaine transport	0.959732	0.977859	0.366858	0.508375	428	2
bicarbonate transport	0.477686	0.753758	-0.712017	-1.05114	288	5
bile acid and bile salt transport	0.695918	0.86157	0.636386	0.856828	340	1
bile acid biosynthetic process	0.684298	0.858383	-0.599942	-0.885683	413	5
bile acid catabolic process	0.714286	0.870604	0.62793	0.845442	349	1
bile acid metabolic process	0.888316	0.943406	-0.416224	-0.674918	516	11
binding of sperm to zona pellucida	0.166384	0.501609	-0.757707	-1.2606	97	12
biogenic amine biosynthetic process	0.0860034	0.402143	-0.71778	-1.36292	50	24
biogenic amine catabolic process	0.218371	0.560014	-0.767403	-1.21358	125	10
biogenic amine metabolic process	0.440823	0.735748	-0.451092	-1.00261	256	65
biological adhesion	0.00402685	0.074554	-0.504127	-1.36201	2	438
biological regulation	0.00101937	0.0416226	-0.545958	-1.5949	0	4339
bioluminescence	0.793765	0.908895	0.478072	0.688812	330	3
biomineral formation	0.079932	0.392968	-0.711738	-1.35794	46	25
biopolymer glycosylation	0.481293	0.756536	-0.434306	-0.981856	282	76
biopolymer methylation	0.0053286	0.0869148	-0.701583	-1.53112	2	57
biopolymer modification	0.001221	0.0416226	-0.581729	-1.64726	0	1138
biosynthetic process	0.00108696	0.0416226	-0.569517	-1.64831	0	2280
biphenyl metabolic process	0.97551	0.985823	0.511099	0.688141	477	1
blastocyst development	0.0450607	0.319829	-0.639936	-1.3765	25	50
blastocyst formation	0.661591	0.843547	-0.464178	-0.857596	390	21
blastocyst growth	0.112795	0.437531	-0.758143	-1.32262	66	15
blastocyst hatching	0.233723	0.576633	-0.836425	-1.19857	139	4
blastoderm segmentation	0.633218	0.828002	-0.623294	-0.942429	365	7
bleb formation	0.217028	0.559363	-0.844413	-1.21002	129	4
blood circulation	0.0991736	0.418881	-0.550333	-1.26527	59	86
blood coagulation	0.044405	0.319829	-0.633507	-1.37701	24	56
blood vessel development	0.0218659	0.225281	-0.524701	-1.32999	14	200
blood vessel endothelial cell migration	0.0947547	0.411493	-0.87004	-1.31132	55	6
blood vessel maturation	0.608501	0.814457	0.683918	0.947741	271	2
blood vessel morphogenesis	0.101979	0.423828	-0.494441	-1.22727	66	165
blood vessel remodeling	0.519608	0.772761	0.53424	0.986459	211	20
BMP signaling pathway	0.219799	0.561021	-0.652632	-1.21985	130	22
body fluid secretion	0.466321	0.748302	-0.679273	-1.05838	269	8
body morphogenesis	0.0424448	0.316717	-0.811045	-1.42375	24	16
bone development	0.114428	0.437531	-0.531082	-1.23374	68	97
bone marrow development	0.0959184	0.412692	0.953616	1.28394	46	1
bone mineralization	0.202037	0.545572	-0.74385	-1.23754	118	12
bone morphogenesis	0.270728	0.610983	-0.633343	-1.17014	159	21
bone remodeling	0.721562	0.872995	-0.499758	-0.831448	424	12
bone resorption	0.783362	0.903337	-0.503781	-0.796683	451	10
bone trabecula formation	0.615213	0.816966	0.6739	0.933859	274	2
bradykinin catabolic process	0.457143	0.744353	0.759	1.02191	223	1
brain development	0.00146413	0.0416226	-0.614218	-1.56588	0	219
brain morphogenesis	0.0787671	0.392968	-0.785205	-1.34724	45	14
brain renin-angiotensin system	0.953125	0.973521	-0.519928	-0.682279	487	1
brain segmentation	0.532653	0.778441	0.719144	0.968253	260	1
brain-derived neurotrophic factor receptor signaling pathway	0.417969	0.722105	-0.810918	-1.06413	213	1
branch elongation involved in salivary gland morphogenesis	0.595703	0.807976	-0.727072	-0.954105	304	1
branch elongation of an epithelium	0.313253	0.636793	-0.736474	-1.15488	181	9
branched chain family amino acid biosynthetic process	0.511712	0.770001	-0.759102	-1.03162	283	2
branched chain family amino acid catabolic process	0.675302	0.853461	-0.567335	-0.883966	390	8
branched chain family amino acid metabolic process	0.154882	0.486147	-0.730062	-1.27363	91	15
branched-chain aliphatic amino acid transport	0.106122	0.431558	0.945657	1.27323	51	1
branching involved in embryonic placenta morphogenesis	0.0276817	0.254321	-0.916051	-1.38508	15	7
branching involved in lung morphogenesis	0.190311	0.533906	-0.81778	-1.2365	109	7
branching involved in mammary gland duct morphogenesis	0.0490694	0.333548	-0.791631	-1.40924	28	17
branching involved in prostate gland morphogenesis	0.261168	0.603651	-0.729775	-1.18335	151	11
branching involved in salivary gland morphogenesis	0.112054	0.437531	-0.751337	-1.31893	65	16
branching involved in ureteric bud morphogenesis	0.0952381	0.412644	-0.703246	-1.34173	55	25
branching morphogenesis of a nerve	0.857658	0.930073	-0.536639	-0.729291	475	2
branching morphogenesis of a tube	0.00335571	0.0654825	-0.689348	-1.5736	1	82
branchiomotor neuron axon guidance	0.134766	0.461146	-0.935522	-1.22764	68	1
bronchiole development	0.963265	0.978687	0.516912	0.695968	471	1
bronchus development	0.863524	0.933486	0.40554	0.600766	347	4
bronchus morphogenesis	0.885906	0.942703	0.453447	0.628365	395	2
brown fat cell differentiation	0.757946	0.888408	0.420763	0.800709	309	23
bud dilation involved in lung branching	0.377551	0.690292	0.804856	1.08365	184	1
bud elongation involved in lung branching	0.0566406	0.349184	-0.977958	-1.28333	28	1
bud outgrowth involved in lung branching	0.471429	0.749953	0.755114	1.01668	230	1
bypass DNA synthesis	0.207031	0.549215	-0.904837	-1.18738	105	1
C-terminal protein amino acid methylation	0.14188	0.472256	-0.89807	-1.24084	82	3
C21-steroid hormone biosynthetic process	0.6875	0.859993	-0.678947	-0.890952	351	1
C21-steroid hormone metabolic process	0.169231	0.506753	-0.889606	-1.22915	98	3
C4-dicarboxylate transport	0.833984	0.923852	-0.592862	-0.777987	426	1
Cajal-Retzius cell differentiation	0.308594	0.636793	-0.860536	-1.12924	157	1
calcium ion homeostasis	0.891566	0.944754	-0.347518	-0.786867	517	78
calcium ion transport	0.0444079	0.319829	-0.565171	-1.31869	26	101
calcium ion transport into cytosol	0.684575	0.858383	-0.55602	-0.879294	394	10
calcium ion-dependent exocytosis	0.387409	0.694779	0.5813	1.06921	159	18
calcium ion-dependent exocytosis of neurotransmitter	0.595918	0.807976	0.685009	0.922293	291	1
calcium-dependent cell-cell adhesion	0.346801	0.658941	-0.645198	-1.12558	205	15
calcium-dependent cell-matrix adhesion	0.335938	0.653866	-0.848784	-1.11382	171	1
calcium-independent cell-cell adhesion	0.490431	0.758735	0.564031	0.993307	204	14
calcium-mediated signaling	0.0220588	0.226959	0.848759	1.49793	8	15
camera-type eye development	0.0813008	0.393327	-0.553567	-1.28313	49	92
camera-type eye morphogenesis	0.361446	0.67733	-0.516031	-1.06604	209	39
camera-type eye photoreceptor cell differentiation	0.876923	0.939235	-0.502207	-0.693887	512	3
cAMP biosynthetic process	0.719048	0.872189	0.484713	0.810768	301	11
cAMP catabolic process	0.210811	0.550612	-0.884829	-1.20248	116	2
cAMP metabolic process	0.465753	0.748302	-0.606724	-1.04101	271	14
cAMP-mediated signaling	0.286449	0.619847	-0.526742	-1.11844	166	47
carbohydrate biosynthetic process	0.323529	0.646716	-0.492226	-1.08969	186	64
carbohydrate catabolic process	0.00173611	0.0416226	-0.730487	-1.60506	0	61
carbohydrate homeostasis	0.262976	0.604932	-0.580247	-1.15389	151	32
carbohydrate metabolic process	0.00137741	0.0416226	-0.555672	-1.47908	0	353
carbohydrate phosphorylation	0.112457	0.437531	-0.855938	-1.29419	64	7
carbohydrate transport	0.633391	0.828002	-0.433591	-0.895733	367	39
carboxylic acid biosynthetic process	0.0130081	0.166787	-0.606598	-1.4326	7	109
carboxylic acid catabolic process	0.00171527	0.0416226	-0.712088	-1.58271	0	65
carboxylic acid metabolic process	0.00136426	0.0416226	-0.620195	-1.66156	0	378
carboxylic acid transport	0.353952	0.667427	-0.47138	-1.06123	205	75
cardiac cell development	0.126079	0.450099	-0.827012	-1.28857	72	8
cardiac cell differentiation	0.436548	0.733276	-0.564728	-1.04337	257	21
cardiac muscle adaptation	0.3125	0.636793	-0.858298	-1.12631	159	1
cardiac muscle cell development	0.126079	0.450099	-0.827012	-1.28857	72	8
cardiac muscle cell differentiation	0.494078	0.760244	-0.567923	-1.011	291	17
cardiac muscle cell proliferation	0.747885	0.882602	-0.542305	-0.817357	441	6
cardiac muscle contraction	0.364888	0.679874	-0.712735	-1.11766	211	9
cardiac muscle fiber development	0.833747	0.923852	0.420421	0.622811	335	4
cardiac muscle hypertrophy	0.3125	0.636793	-0.858298	-1.12631	159	1
cardiac muscle tissue development	0.875639	0.939235	-0.365097	-0.762289	513	42
cardiac muscle tissue growth	0.747885	0.882602	-0.542305	-0.817357	441	6
cardiac muscle tissue morphogenesis	0.299043	0.632828	0.664515	1.17027	124	14
cardiac myofibril assembly	0.1202	0.443455	-0.887569	-1.27186	71	4
cardioblast differentiation	0.540816	0.782123	0.716471	0.964653	264	1
cardiolipin metabolic process	0.0877551	0.402143	0.960859	1.2937	42	1
carnitine biosynthetic process	0.464844	0.748302	-0.793415	-1.04116	237	1
carnitine metabolic process	0.390083	0.69742	-0.758561	-1.11985	235	5
carnitine transport	0.959732	0.977859	0.366858	0.508375	428	2
carotene metabolic process	0.314286	0.637672	0.839986	1.13095	153	1
carotenoid biosynthetic process	0.0800781	0.392968	-0.966082	-1.26775	40	1
carotenoid metabolic process	0.183784	0.527459	-0.896476	-1.21831	101	2
cartilage condensation	0.508235	0.767978	0.606786	0.996239	215	10
cartilage development	0.0998249	0.420715	-0.582606	-1.27947	56	59
cartilage development involved in endochondral bone morphogenesis	0.749583	0.883541	-0.575422	-0.824561	448	4
cartilage morphogenesis	0.963265	0.978687	0.516912	0.695968	471	1
catabolic process	0.00125628	0.0416226	-0.596182	-1.67304	0	886
catagen	0.958974	0.977615	-0.385933	-0.533233	560	3
catechol catabolic process	0.94359	0.968963	-0.409479	-0.565766	551	3
catechol metabolic process	0.829103	0.92147	-0.407438	-0.752767	489	21
catecholamine biosynthetic process	0.483536	0.757016	-0.655241	-1.0362	278	10
catecholamine catabolic process	0.94359	0.968963	-0.409479	-0.565766	551	3
catecholamine metabolic process	0.829103	0.92147	-0.407438	-0.752767	489	21
catecholamine secretion	0.143921	0.472256	0.897907	1.33016	57	4
catecholamine transport	0.134752	0.461146	0.834008	1.34522	56	8
catecholamine uptake during transmission of nerve impulse	0.466797	0.748302	-0.790369	-1.03717	238	1
cation homeostasis	0.464286	0.748247	-0.410111	-1.00273	298	139
cation transport	0.0492476	0.333858	-0.448471	-1.20278	35	383
caudate nucleus development	0.738281	0.881847	-0.64105	-0.841221	377	1
CD4-positive or CD8-positive, alpha-beta T cell lineage commitment	0.794922	0.908895	-0.615339	-0.807483	406	1
CD4-positive, alpha beta T cell differentiation	0.134948	0.461353	-0.843418	-1.27526	77	7
CD4-positive, alpha-beta T cell differentiation during immune response	0.327212	0.648754	-0.801233	-1.14814	195	4
CD4-positive, CD25-positive, alpha-beta regulatory T cell differentiation	0.144144	0.472256	-0.913104	-1.24091	79	2
CD8-positive, alpha-beta T cell differentiation	0.791563	0.908355	0.470028	0.696299	318	4
CD8-positive, alpha-beta T cell differentiation during immune response	0.519531	0.772761	-0.766866	-1.00632	265	1
CD8-positive, alpha-beta T cell lineage commitment	0.794922	0.908895	-0.615339	-0.807483	406	1
cell activation	0.0507983	0.338198	-0.495524	-1.25734	34	201
cell activation during immune response	0.87585	0.939235	-0.3803	-0.725581	514	25
cell adhesion	0.00402685	0.074554	-0.504127	-1.36201	2	438
cell adhesion mediated by integrin	0.508685	0.76801	0.702432	1.04058	204	4
cell aging	0.215852	0.557875	-0.640183	-1.20398	127	23
cell chemotaxis	0.473039	0.751289	0.549157	1.014	192	20
cell communication	0.0508242	0.338198	-0.452783	-1.20656	36	356
cell cycle	0.00134409	0.0416226	-0.729283	-1.99063	0	548
cell cycle arrest	0.139655	0.468249	-0.580678	-1.23909	80	48
cell cycle checkpoint	0.00169779	0.0416226	-0.812971	-1.69217	0	41
cell cycle phase	0.00145349	0.0416226	-0.766335	-1.99918	0	290
cell cycle process	0.0013986	0.0416226	-0.748771	-1.98567	0	346
cell death	0.00540541	0.0877512	-0.502345	-1.35398	3	426
cell development	0.0013369	0.0416226	-0.587098	-1.59162	0	466
cell differentiation	0.00122549	0.0416226	-0.561913	-1.59098	0	1220
cell differentiation in hindbrain	0.87884	0.939951	-0.409912	-0.693438	514	13
cell differentiation in spinal cord	0.799511	0.91042	0.404232	0.76925	326	23
cell differentiation involved in embryonic placenta development	0.71848	0.87164	-0.544725	-0.848737	415	8
cell differentiation involved in salivary gland development	0.354916	0.668817	0.819554	1.18082	147	3
cell division	0.00143885	0.0416226	-0.759266	-1.96252	0	254
cell envelope organization	0.849609	0.929425	-0.580644	-0.761954	434	1
cell fate commitment	0.00165017	0.0416226	-0.684898	-1.60306	0	104
cell fate determination	0.0731293	0.386379	-0.753315	-1.3617	42	19
cell fate specification	0.00689655	0.101855	-0.74208	-1.52476	3	38
cell growth	0.889273	0.944158	-0.370607	-0.730176	513	31
cell junction assembly	0.0441426	0.319829	-0.805683	-1.41434	25	16
cell junction maintenance	0.452991	0.741921	-0.772596	-1.06748	264	3
cell junction organization	0.0221465	0.227552	-0.777455	-1.49314	12	26
cell killing	0.204152	0.546529	-0.807612	-1.22112	117	7
cell maturation	0.00172712	0.0416226	-0.727014	-1.5989	0	60
cell migration	0.00455927	0.0833695	-0.566271	-1.41983	2	186
cell migration during sprouting angiogenesis	0.195312	0.539945	-0.909283	-1.19321	99	1
cell migration in hindbrain	0.337229	0.655703	-0.797921	-1.14339	201	4
cell migration involved in gastrulation	0.654577	0.839242	-0.582256	-0.907213	378	8
cell morphogenesis	0.00144718	0.0416226	-0.586675	-1.51383	0	250
cell morphogenesis involved in differentiation	0.00306279	0.0654825	-0.586163	-1.45841	1	170
cell morphogenesis involved in neuron differentiation	0.00465839	0.0849761	-0.598503	-1.46731	2	143
cell motility	0.00290276	0.0635409	-0.560235	-1.42898	1	209
cell motion	0.00143678	0.0416226	-0.556132	-1.44988	0	278
cell part morphogenesis	0.070229	0.379557	-0.506315	-1.2588	45	168
cell projection assembly	0.193772	0.539945	-0.533189	-1.17625	111	63
cell projection morphogenesis	0.015456	0.185535	-0.572066	-1.4097	9	158
cell projection organization	0.0172911	0.196086	-0.505625	-1.30771	11	257
cell proliferation	0.00147059	0.0416226	-0.62578	-1.59386	0	214
cell proliferation in forebrain	0.0658579	0.367869	-0.843566	-1.33402	37	10
cell recognition	0.290657	0.625066	-0.574682	-1.13225	167	31
cell redox homeostasis	0.00518135	0.0859588	-0.71141	-1.5344	2	51
cell separation during cytokinesis	0.115192	0.437531	-0.891633	-1.27768	68	4
cell structure disassembly during apoptosis	0.681818	0.858325	0.477402	0.840747	284	14
cell surface pattern recognition receptor signaling pathway	0.69009	0.859993	-0.653878	-0.888618	382	2
cell surface receptor linked signal transduction	0.00126582	0.0416226	-0.484593	-1.35696	0	866
cell volume homeostasis	0.467938	0.748859	-0.660924	-1.04519	269	10
cell wall macromolecule catabolic process	0.777969	0.900417	-0.504424	-0.791	451	9
cell wall macromolecule metabolic process	0.777969	0.900417	-0.504424	-0.791	451	9
cell-cell adhesion	0.130827	0.455881	-0.467582	-1.17306	86	184
cell-cell adhesion involved in neuronal-glial interactions involved in cerebral cortex radial glia guided migration	0.393878	0.700262	0.795125	1.07055	192	1
cell-cell adhesion mediated by integrin	0.630872	0.825997	0.66475	0.921179	281	2
cell-cell junction assembly	0.111853	0.437531	-0.895119	-1.28268	66	4
cell-cell junction maintenance	0.452991	0.741921	-0.772596	-1.06748	264	3
cell-cell junction organization	0.0650685	0.367231	-0.806584	-1.38392	37	14
cell-cell recognition	0.0736301	0.386686	-0.792936	-1.3605	42	14
cell-cell signaling	0.0527086	0.339665	-0.487819	-1.24348	35	220
cell-cell signaling involved in cell fate specification	0.16129	0.494746	-0.760197	-1.26474	94	12
cell-matrix adhesion	0.0425894	0.316717	-0.664869	-1.38819	24	42
cell-substrate adhesion	0.110727	0.437347	-0.592533	-1.26823	63	49
cell-substrate junction assembly	0.281834	0.615325	-0.702784	-1.16922	165	12
cellular aldehyde metabolic process	0.111684	0.437531	-0.803044	-1.30216	64	11
cellular alkene metabolic process	0.690236	0.860033	-0.484345	-0.844964	409	15
cellular amide metabolic process	0.122837	0.444939	-0.64036	-1.27343	70	32
cellular amine metabolic process	0.00146199	0.0416226	-0.60331	-1.53864	0	218
cellular amino acid and derivative metabolic process	0.00144718	0.0416226	-0.602819	-1.55549	0	250
cellular amino acid biosynthetic process	0.117747	0.442623	-0.620706	-1.26238	68	36
cellular amino acid catabolic process	0.0256849	0.244355	-0.684434	-1.43236	14	43
cellular amino acid derivative biosynthetic process	0.0923077	0.40624	-0.630742	-1.30755	53	40
cellular amino acid derivative catabolic process	0.303754	0.635864	-0.686439	-1.16123	177	13
cellular amino acid derivative metabolic process	0.106109	0.431558	-0.515441	-1.22634	65	115
cellular amino acid metabolic process	0.00153139	0.0416226	-0.661371	-1.63648	0	163
cellular anion homeostasis	0.138169	0.466706	-0.822796	-1.282	79	8
cellular aromatic compound metabolic process	0.0115132	0.153565	-0.633355	-1.45895	6	90
cellular biosynthetic process	0.0010929	0.0416226	-0.568041	-1.64259	0	2213
cellular calcium ion homeostasis	0.928082	0.962097	-0.333742	-0.750415	541	74
cellular carbohydrate biosynthetic process	0.376068	0.689504	-0.506596	-1.05019	219	40
cellular carbohydrate catabolic process	0.00172712	0.0416226	-0.757114	-1.63297	0	51
cellular carbohydrate metabolic process	0.00142045	0.0416226	-0.560347	-1.45722	0	266
cellular catabolic process	0.00129366	0.0416226	-0.580178	-1.61231	0	749
cellular cation homeostasis	0.634615	0.828599	-0.384159	-0.913945	395	114
cellular chemical homeostasis	0.258345	0.603651	-0.425542	-1.08337	177	207
cellular chloride ion homeostasis	0.908189	0.95206	0.363617	0.538661	365	4
cellular component assembly	0.00133156	0.0416226	-0.654182	-1.77429	0	456
cellular component assembly involved in morphogenesis	0.0272109	0.253374	-0.767604	-1.46452	15	25
cellular component biogenesis	0.00134409	0.0416226	-0.645559	-1.76225	0	547
cellular component disassembly	0.580311	0.803921	-0.475882	-0.933756	335	30
cellular component maintenance	0.0787671	0.392968	-0.790712	-1.35669	45	14
cellular component morphogenesis	0.00145138	0.0416226	-0.575377	-1.49781	0	281
cellular component organization	0.00116144	0.0416226	-0.634671	-1.81807	0	1613
cellular copper ion homeostasis	0.732297	0.878534	-0.532233	-0.829273	423	8
cellular defense response	0.449173	0.739998	0.658855	1.06271	189	8
cellular developmental process	0.00120337	0.0416226	-0.566355	-1.60826	0	1276
cellular di-, tri-valent inorganic anion homeostasis	0.123077	0.444939	-0.906174	-1.25204	71	3
cellular di-, tri-valent inorganic cation homeostasis	0.643564	0.833007	-0.390087	-0.908044	389	98
cellular extravasation	0.49635	0.761723	0.681785	1.03633	203	6
cellular glucan metabolic process	0.26072	0.603651	-0.599481	-1.15578	151	27
cellular glucose homeostasis	0.813602	0.915274	0.460828	0.683636	322	5
cellular homeostasis	0.00853485	0.118921	-0.513768	-1.336	5	267
cellular hormone metabolic process	0.0290598	0.260951	-0.709338	-1.43547	16	35
cellular ion homeostasis	0.246734	0.592746	-0.427997	-1.086	169	201
cellular iron ion homeostasis	0.544521	0.784924	-0.563054	-0.966077	317	14
cellular ketone body metabolic process	0.466667	0.748302	-0.779247	-1.05899	258	2
cellular ketone metabolic process	0.00136054	0.0416226	-0.623308	-1.67503	0	390
cellular lipid catabolic process	0.0883882	0.402356	-0.597615	-1.28872	50	52
cellular lipid metabolic process	0.00136799	0.0416226	-0.52078	-1.39558	0	382
cellular localization	0.00132275	0.0416226	-0.516569	-1.41695	0	578
cellular macromolecular complex assembly	0.00145773	0.0416226	-0.658546	-1.66925	0	200
cellular macromolecular complex disassembly	0.122867	0.444939	-0.773322	-1.30821	71	13
cellular macromolecular complex subunit organization	0.00146413	0.0416226	-0.670488	-1.70933	0	219
cellular macromolecule biosynthetic process	0.0011325	0.0416226	-0.568676	-1.63625	0	1761
cellular macromolecule catabolic process	0.00135501	0.0416226	-0.558717	-1.52388	0	550
cellular macromolecule localization	0.00143062	0.0416226	-0.564267	-1.46698	0	269
cellular macromolecule metabolic process	0.00103306	0.0416226	-0.589203	-1.71713	0	3601
cellular manganese ion homeostasis	0.142578	0.472256	-0.933284	-1.22471	72	1
cellular metabolic compound salvage	0.919866	0.956658	-0.423681	-0.607121	550	4
cellular metabolic process	0.00101317	0.0416226	-0.590901	-1.72748	0	4602
cellular metal ion homeostasis	0.875622	0.939235	0.339058	0.8097	351	81
cellular monovalent inorganic anion homeostasis	0.919395	0.956658	0.363628	0.539439	364	5
cellular monovalent inorganic cation homeostasis	0.587436	0.806164	-0.531028	-0.932192	345	16
cellular nitrogen compound metabolic process	0.00108342	0.0416226	-0.615014	-1.78055	0	2329
cellular phosphate ion homeostasis	0.123077	0.444939	-0.906174	-1.25204	71	3
cellular pigment accumulation	0.724832	0.873883	0.596736	0.826928	323	2
cellular pigmentation	0.0447504	0.319829	-0.871118	-1.36602	25	9
cellular polysaccharide biosynthetic process	0.611301	0.814916	-0.529749	-0.908933	356	14
cellular polysaccharide catabolic process	0.855856	0.929425	-0.5381	-0.731275	474	2
cellular polysaccharide metabolic process	0.641026	0.831133	-0.442609	-0.895695	374	35
cellular potassium ion homeostasis	0.938776	0.966882	0.531555	0.715683	459	1
cellular process	0.000999001	0.0416226	-0.5983	-1.75438	0	7291
cellular protein catabolic process	0.0013245	0.0416226	-0.554849	-1.51212	0	492
cellular protein complex assembly	0.0116086	0.153804	-0.647035	-1.48588	6	89
cellular protein complex disassembly	0.102253	0.423828	-0.820852	-1.2981	58	10
cellular protein complex localization	0.458984	0.744353	-0.795747	-1.04422	234	1
cellular protein localization	0.00142248	0.0416226	-0.561881	-1.46112	0	267
cellular protein metabolic process	0.0011236	0.0416226	-0.561457	-1.61601	0	1819
cellular respiration	0.837321	0.925187	0.369356	0.808974	349	46
cellular response to DNA damage stimulus	0.240069	0.584817	-0.779088	-1.2139	138	8
cellular response to extracellular stimulus	0.508314	0.767978	0.450835	0.959453	213	39
cellular response to glucose starvation	0.281633	0.615325	0.857489	1.15452	137	1
cellular response to heat	0.406612	0.711641	-0.750191	-1.10749	245	5
cellular response to hormone stimulus	0.0325901	0.280162	-0.660419	-1.40228	18	47
cellular response to hydrogen peroxide	0.0206186	0.215966	-0.884524	-1.43428	11	11
cellular response to insulin stimulus	0.309402	0.636793	-0.549677	-1.11237	180	35
cellular response to iron ion starvation	0.623047	0.820874	-0.711403	-0.933543	318	1
cellular response to nutrient	0.533499	0.778641	0.691706	1.02469	214	4
cellular response to nutrient levels	0.929095	0.962484	0.347027	0.660389	379	23
cellular response to oxidative stress	0.263959	0.605903	-0.636555	-1.17607	155	21
cellular response to reactive oxygen species	0.203046	0.546529	-0.693923	-1.2353	119	17
cellular response to starvation	0.845501	0.927189	-0.404903	-0.726398	497	18
cellular response to stimulus	0.00133333	0.0416226	-0.665366	-1.80519	0	472
cellular response to stress	0.00137552	0.0416226	-0.711884	-1.89478	0	354
cellular response to unfolded protein	0.504244	0.766752	-0.571699	-1.00359	296	16
cellular response to UV	0.0530612	0.340168	0.982062	1.32224	25	1
cellular response to water deprivation	0.790991	0.907974	-0.583958	-0.793596	438	2
cellular sodium ion homeostasis	0.237062	0.580698	-0.833911	-1.19497	141	4
cellular water homeostasis	0.382812	0.693221	-0.824597	-1.08208	195	1
cellular zinc ion homeostasis	0.37469	0.688481	0.796555	1.18002	150	4
CenH3-containing nucleosome assembly at centromere	0.0546875	0.345318	-0.978984	-1.28468	27	1
central nervous system development	0.00143267	0.0416226	-0.579738	-1.50987	0	276
central nervous system interneuron axonogenesis	0.255859	0.602322	-0.883479	-1.15935	130	1
central nervous system maturation	0.805369	0.913155	0.529831	0.734214	359	2
central nervous system neuron axonogenesis	0.741935	0.881847	-0.488021	-0.811922	436	12
central nervous system neuron development	0.39629	0.702861	-0.558604	-1.05055	234	23
central nervous system neuron differentiation	0.233161	0.575622	-0.597397	-1.17219	134	30
central nervous system projection neuron axonogenesis	0.218589	0.560014	-0.778302	-1.22047	126	9
central nervous system segmentation	0.532653	0.778441	0.719144	0.968253	260	1
central tolerance induction	0.744141	0.881847	-0.638562	-0.837958	380	1
centriole replication	0.291016	0.625066	-0.868992	-1.14034	148	1
centromere complex assembly	0.096828	0.415009	-0.90855	-1.30192	57	4
centromeric core chromatin formation	0.0546875	0.345318	-0.978984	-1.28468	27	1
centromeric heterochromatin formation	0.0432432	0.317438	-0.972268	-1.32131	23	2
centrosome cycle	0.0553633	0.34784	-0.8912	-1.34751	31	7
centrosome duplication	0.146912	0.475558	-0.874723	-1.25345	87	4
centrosome localization	0.51586	0.771537	-0.719262	-1.03068	308	4
centrosome organization	0.106961	0.432888	-0.740687	-1.32879	62	18
centrosome separation	0.252252	0.598683	-0.869019	-1.18099	139	2
ceramide biosynthetic process	0.345178	0.658941	-0.76203	-1.14852	203	6
ceramide catabolic process	0.490909	0.758735	-0.703721	-1.03889	296	5
ceramide metabolic process	0.244027	0.589915	-0.603829	-1.16896	142	28
cerebellar cortex development	0.505922	0.766752	-0.528747	-0.976893	298	21
cerebellar cortex formation	0.880546	0.940234	-0.407356	-0.689115	515	13
cerebellar cortex morphogenesis	0.862944	0.933486	-0.395454	-0.703977	509	17
cerebellar granular layer development	0.119008	0.442763	-0.86913	-1.28308	71	5
cerebellar granular layer formation	0.119008	0.442763	-0.86913	-1.28308	71	5
cerebellar granular layer morphogenesis	0.119008	0.442763	-0.86913	-1.28308	71	5
cerebellar granule cell differentiation	0.119008	0.442763	-0.86913	-1.28308	71	5
cerebellar molecular layer development	0.595918	0.807976	0.685009	0.922293	291	1
cerebellar Purkinje cell differentiation	0.550827	0.78619	0.602535	0.971866	232	8
cerebellar Purkinje cell layer development	0.82343	0.919558	-0.441204	-0.734031	484	12
cerebellar Purkinje cell layer formation	0.550827	0.78619	0.602535	0.971866	232	8
cerebellar Purkinje cell layer morphogenesis	0.550827	0.78619	0.602535	0.971866	232	8
cerebellum development	0.304498	0.636471	-0.570035	-1.12309	175	31
cerebellum maturation	0.595918	0.807976	0.685009	0.922293	291	1
cerebellum morphogenesis	0.688663	0.859993	-0.457342	-0.844968	406	21
cerebellum structural organization	0.393878	0.700262	0.795125	1.07055	192	1
cerebral cortex cell migration	0.108247	0.433449	-0.804155	-1.30396	62	11
cerebral cortex development	0.140138	0.468604	-0.631987	-1.24515	80	31
cerebral cortex GABAergic interneuron development	0.881432	0.940234	0.463361	0.642103	393	2
cerebral cortex GABAergic interneuron differentiation	0.881432	0.940234	0.463361	0.642103	393	2
cerebral cortex GABAergic interneuron migration	0.881432	0.940234	0.463361	0.642103	393	2
cerebral cortex neuron differentiation	0.385124	0.693221	-0.762535	-1.12572	232	5
cerebral cortex radial glia guided migration	0.081803	0.393679	-0.916126	-1.31278	48	4
cerebral cortex radially oriented cell migration	0.0236887	0.23619	-0.923748	-1.39226	13	6
cerebral cortex regionalization	0.805369	0.913155	0.530483	0.735119	359	2
cerebral cortex tangential migration	0.735135	0.880382	-0.625721	-0.850352	407	2
cGMP biosynthetic process	0.846281	0.927189	-0.487203	-0.719248	511	5
cGMP catabolic process	0.35102	0.663853	0.82152	1.10609	171	1
cGMP metabolic process	0.704663	0.866095	-0.550021	-0.856987	407	8
cGMP-mediated signaling	0.851319	0.929425	0.426848	0.615008	354	3
chaperone mediated protein folding requiring cofactor	0.321244	0.644172	-0.738389	-1.15048	185	8
chemical homeostasis	0.0567686	0.349402	-0.46701	-1.2155	38	282
chemical homeostasis within a tissue	0.962217	0.978675	0.307848	0.45669	381	5
chemoreceptor signaling pathway involved in regulation of blood pressure	0.810204	0.915274	0.58596	0.788934	396	1
chemosensory behavior	0.659432	0.841699	-0.644381	-0.923377	394	4
chemotaxis	0.578947	0.803745	0.399142	0.938242	241	74
chiasma formation	0.552137	0.78704	-0.731484	-1.01067	322	3
chitin catabolic process	0.111853	0.437531	-0.894354	-1.28158	66	4
chitin metabolic process	0.135537	0.462111	-0.860016	-1.26963	81	5
chloramphenicol transport	0.724609	0.873883	-0.653858	-0.858029	370	1
chloride ion homeostasis	0.908189	0.95206	0.363617	0.538661	365	4
chloride transport	0.0874786	0.402143	-0.613156	-1.30193	50	47
cholesterol biosynthetic process	0.130872	0.455881	-0.696581	-1.302	77	22
cholesterol catabolic process	0.940048	0.967463	0.342028	0.492799	391	3
cholesterol efflux	0.91924	0.956658	0.364044	0.598354	386	9
cholesterol homeostasis	0.491582	0.758735	-0.542024	-0.991892	291	20
cholesterol import	0.716797	0.870998	-0.657993	-0.863455	366	1
cholesterol metabolic process	0.00525394	0.0864439	-0.69346	-1.52292	2	59
cholesterol transport	0.760611	0.89026	-0.444462	-0.797366	447	18
choline metabolic process	0.655856	0.840065	-0.676481	-0.919335	363	2
choline transport	0.241026	0.585093	-0.860558	-1.18901	140	3
chondrocyte development	0.273356	0.61382	-0.780873	-1.18069	157	7
chondrocyte differentiation	0.0744501	0.387927	-0.763849	-1.35978	43	17
chondroitin sulfate biosynthetic process	0.490909	0.758735	-0.707002	-1.04373	296	5
chondroitin sulfate metabolic process	0.287695	0.620764	-0.734285	-1.1612	165	10
chondroitin sulfate proteoglycan biosynthetic process	0.420415	0.723397	-0.720332	-1.08915	242	7
chondroitin sulfate proteoglycan biosynthetic process, polysaccharide chain biosynthetic process	0.206122	0.548112	0.895138	1.20521	100	1
chondroitin sulfate proteoglycan metabolic process	0.212224	0.552144	-0.738585	-1.22879	124	12
chordate embryonic development	0.0013986	0.0416226	-0.582453	-1.54016	0	336
chorio-allantoic fusion	0.579075	0.803745	0.62966	0.957099	237	6
chorismate metabolic process	0.555102	0.788526	0.70618	0.950798	271	1
chromatin assembly	0.00333333	0.0654825	-0.673462	-1.53709	1	81
chromatin assembly or disassembly	0.00320513	0.0654825	-0.671009	-1.59638	1	114
chromatin disassembly	0.222449	0.563922	0.885345	1.19202	108	1
chromatin modification	0.00145138	0.0416226	-0.658848	-1.67672	0	205
chromatin organization	0.001443	0.0416226	-0.658237	-1.71945	0	291
chromatin remodeling	0.0017301	0.0416226	-0.811421	-1.59867	0	31
chromatin remodeling at centromere	0.0205128	0.215966	-0.972298	-1.3434	11	3
chromatin silencing	0.637755	0.829936	-0.48879	-0.883542	374	19
chromatin silencing at rDNA	0.104505	0.427992	-0.938225	-1.27504	57	2
chromatin silencing at telomere	0.0351562	0.28698	-0.986539	-1.29459	17	1
chromatin-mediated maintenance of transcription	0.09375	0.410362	-0.954859	-1.25302	47	1
chromosome condensation	0.00169205	0.0416226	-0.914865	-1.62862	0	17
chromosome localization	0.0913706	0.404875	-0.8732	-1.31608	53	6
chromosome organization	0.00139082	0.0416226	-0.701215	-1.86818	0	370
chromosome organization involved in meiosis	0.278438	0.615325	-0.663011	-1.16388	163	16
chromosome segregation	0.0017762	0.0416579	-0.812835	-1.7668	0	56
chromosome separation	0.264957	0.607087	-0.85014	-1.17462	154	3
chronic inflammatory response	0.585586	0.805597	-0.727568	-0.988762	324	2
chronological cell aging	0.761719	0.890894	-0.629702	-0.826331	389	1
ciliary cell motility	0.883673	0.941083	0.554219	0.746198	432	1
ciliary or flagellar motility	0.538062	0.781082	-0.666937	-1.00842	310	7
cilium assembly	0.190236	0.533906	-0.677167	-1.2392	112	20
cilium axoneme assembly	0.159184	0.490275	0.910589	1.22601	77	1
cilium morphogenesis	0.249578	0.596084	-0.622318	-1.17038	147	23
circadian behavior	0.664987	0.84531	0.583432	0.865517	263	5
circadian regulation of gene expression	0.228715	0.570804	-0.837736	-1.20045	136	4
circadian rhythm	0.114923	0.437531	-0.668653	-1.28914	66	27
circadian sleep/wake cycle	0.568345	0.794567	0.686622	0.989293	236	3
circadian sleep/wake cycle process	0.610738	0.814897	0.68111	0.94385	272	2
circulatory system process	0.0991736	0.418881	-0.550333	-1.26527	59	86
citrate metabolic process	0.0634391	0.363775	-0.926823	-1.32811	37	4
citrate transport	0.914989	0.954187	0.407151	0.56421	408	2
citrulline biosynthetic process	0.193548	0.539945	0.876631	1.29864	77	4
citrulline metabolic process	0.717884	0.871625	0.549319	0.814911	284	5
Clara cell differentiation	0.491837	0.758735	0.746005	1.00442	240	1
clathrin coat assembly	0.193656	0.539945	-0.853452	-1.22297	115	4
cleavage in ITS2 between 5.8S rRNA and LSU-rRNA of tricistronic rRNA transcript (SSU-rRNA, 5.8S rRNA, LSU-rRNA)	0.279592	0.615325	0.860349	1.15837	136	1
cleavage of cytoskeletal proteins during apoptosis	0.0163265	0.192955	0.994808	1.33941	7	1
cleavage of lamin	0.0163265	0.192955	0.994808	1.33941	7	1
cleavages during rRNA processing	0.279592	0.615325	0.860349	1.15837	136	1
clustering of voltage-gated sodium channels	0.185586	0.527459	-0.895305	-1.21672	102	2
CMP-N-acetylneuraminate biosynthetic process	0.271484	0.612015	-0.876951	-1.15078	138	1
CMP-N-acetylneuraminate metabolic process	0.271484	0.612015	-0.876951	-1.15078	138	1
coagulation	0.044405	0.319829	-0.633507	-1.37701	24	56
cobalamin biosynthetic process	0.375	0.688549	-0.828608	-1.08735	191	1
cobalamin metabolic process	0.375	0.688549	-0.828608	-1.08735	191	1
cobalamin transport	0.527344	0.777152	-0.764534	-1.00326	269	1
cobalt ion transport	0.721202	0.872995	-0.600447	-0.860421	431	4
cochlear nucleus development	0.794922	0.908895	-0.615339	-0.807483	406	1
coenzyme A biosynthetic process	0.352941	0.666353	-0.745415	-1.12708	203	7
coenzyme A catabolic process	0.291016	0.625066	-0.869303	-1.14075	148	1
coenzyme A metabolic process	0.273666	0.613959	-0.752537	-1.18007	158	9
coenzyme biosynthetic process	0.026643	0.25057	-0.648864	-1.41606	14	57
coenzyme catabolic process	0.145025	0.472663	-0.683234	-1.28494	85	23
coenzyme metabolic process	0.00651466	0.100201	-0.622977	-1.47475	3	111
cofactor biosynthetic process	0.0636833	0.364899	-0.586744	-1.32853	36	78
cofactor catabolic process	0.250426	0.596786	-0.603245	-1.15856	146	26
cofactor metabolic process	0.00930233	0.127962	-0.588368	-1.44206	5	142
cofactor transport	0.321244	0.644172	-0.738267	-1.15029	185	8
cognition	0.0145138	0.179685	-0.513934	-1.32127	9	241
collagen biosynthetic process	0.384766	0.693221	-0.822297	-1.07906	196	1
collagen catabolic process	0.764706	0.892999	0.469577	0.770965	324	10
collagen fibril organization	0.154499	0.485241	-0.710628	-1.27487	90	18
collagen metabolic process	0.920875	0.957254	-0.372902	-0.650546	546	15
collateral sprouting	0.228571	0.570635	0.883293	1.18926	111	1
collateral sprouting in the absence of injury	0.228571	0.570635	0.883293	1.18926	111	1
columnar/cuboidal epithelial cell development	0.736735	0.881357	0.615464	0.828657	360	1
columnar/cuboidal epithelial cell differentiation	0.417936	0.722105	-0.727877	-1.09705	246	6
commitment of a neuronal cell to a specific type of neuron in the forebrain	0.477551	0.753702	0.751041	1.0112	233	1
common-partner SMAD protein phosphorylation	0.811966	0.915274	-0.559129	-0.772534	474	3
compartment specification	0.478908	0.754583	0.729943	1.08134	192	4
complement activation	0.977941	0.986563	0.311257	0.574727	398	20
complement activation, alternative pathway	0.581948	0.804899	0.565889	0.930114	244	9
complement activation, classical pathway	0.989813	0.994589	-0.299127	-0.525102	582	16
complement activation, lectin pathway	0.986328	0.992108	-0.503917	-0.661268	504	1
conditioned taste aversion	0.784615	0.903712	-0.580747	-0.802403	458	3
connective tissue replacement during inflammatory response	0.386719	0.694365	-0.82124	-1.07768	197	1
copper ion export	0.5	0.764063	0.74128	0.998056	244	1
copper ion homeostasis	0.767642	0.893021	-0.512406	-0.803516	445	9
copper ion import	0.5	0.764063	0.74128	0.998056	244	1
copper ion transport	0.741935	0.881847	-0.48792	-0.811753	436	12
copulation	0.683761	0.858383	-0.66335	-0.916534	399	3
corpus callosum development	0.275676	0.614597	-0.857652	-1.16555	152	2
cortical actin cytoskeleton organization	0.294215	0.629167	-0.793557	-1.17151	177	5
cortical cytoskeleton organization	0.314335	0.637672	-0.740412	-1.15364	181	8
corticosteroid receptor signaling pathway	0.017094	0.196086	-0.975376	-1.34765	9	3
cotranslational protein targeting to membrane	0.597293	0.809104	-0.63874	-0.962702	352	6
courtship behavior	0.0979592	0.416958	0.952869	1.28294	47	1
covalent chromatin modification	0.00333333	0.0654825	-0.694279	-1.5846	1	81
cranial nerve development	0.248804	0.595175	0.695048	1.22404	103	14
cranial nerve morphogenesis	0.0118765	0.156091	0.929366	1.52754	4	9
cranial nerve structural organization	0.0623501	0.363077	0.965913	1.3917	25	3
cranial suture morphogenesis	0.491892	0.758735	-0.767672	-1.04326	272	2
creatine biosynthetic process	0.785586	0.90383	-0.586647	-0.79725	435	2
creatine metabolic process	0.109091	0.434508	-0.880238	-1.29948	65	5
creatine transport	0.701172	0.863589	-0.669402	-0.878428	358	1
creatinine metabolic process	0.0905983	0.404875	-0.924152	-1.27688	52	3
CTP biosynthetic process	0.0811744	0.392968	-0.851205	-1.32626	46	8
CTP metabolic process	0.0811744	0.392968	-0.851205	-1.32626	46	8
cuticle development	0.732422	0.878534	-0.649444	-0.852236	374	1
cyclic nucleotide biosynthetic process	0.842615	0.926923	0.393214	0.703621	347	16
cyclic nucleotide catabolic process	0.218698	0.560014	-0.843848	-1.20921	130	4
cyclic nucleotide metabolic process	0.305228	0.636793	-0.587169	-1.11492	180	24
cyclic-nucleotide-mediated signaling	0.275563	0.614597	-0.520902	-1.12046	158	50
cyclin catabolic process	0.324324	0.646885	-0.831929	-1.13059	179	2
cysteine biosynthetic process	0.453125	0.741921	-0.796555	-1.04528	231	1
cysteine catabolic process	0.695749	0.86157	0.627909	0.870127	310	2
cysteine metabolic process	0.357022	0.672209	-0.756437	-1.14009	210	6
cysteinyl-tRNA aminoacylation	0.740492	0.881847	0.5843	0.809695	330	2
cytidine catabolic process	0.533203	0.778441	-0.759995	-0.997308	272	1
cytidine deamination	0.533203	0.778441	-0.759995	-0.997308	272	1
cytidine metabolic process	0.533203	0.778441	-0.759995	-0.997308	272	1
cytidine to uridine editing	0.898438	0.947535	-0.55139	-0.723565	459	1
cytochrome complex assembly	0.310204	0.636793	0.841634	1.13317	151	1
cytokine biosynthetic process	0.939467	0.967261	0.355593	0.604877	387	12
cytokine metabolic process	0.9375	0.966882	0.354895	0.613828	389	13
cytokine production	0.0769231	0.390668	-0.649513	-1.32816	44	37
cytokine production during acute inflammatory response	0.853061	0.929425	0.567929	0.764657	417	1
cytokine production during immune response	0.834532	0.923852	0.437095	0.629771	347	3
cytokine secretion	0.324385	0.646885	0.841505	1.16612	144	2
cytokine-mediated signaling pathway	0.0865874	0.402143	-0.632111	-1.31572	50	41
cytokinesis	0.00511073	0.0859588	-0.803331	-1.54284	2	26
cytokinesis after mitosis	0.555927	0.788668	-0.703323	-1.00784	332	4
cytokinesis during cell cycle	0.226734	0.567763	-0.812932	-1.22524	133	6
cytokinesis, completion of separation	0.14955	0.478153	-0.907508	-1.2333	82	2
cytokinesis, contractile ring formation	0.015625	0.185535	-0.994684	-1.30528	7	1
cytokinesis, initiation of separation	0.015625	0.185535	-0.994684	-1.30528	7	1
cytokinetic process	0.109091	0.434508	-0.88097	-1.30056	65	5
cytolysis	0.554479	0.788526	0.545952	0.928685	228	12
cytoplasm organization	0.791736	0.908415	-0.518135	-0.764913	478	5
cytoplasmic microtubule organization	0.387543	0.694854	-0.728688	-1.10179	223	7
cytoplasmic sequestering of NF-kappaB	0.175781	0.515296	-0.91634	-1.20247	89	1
cytoplasmic sequestering of protein	0.128548	0.454022	-0.885772	-1.26928	76	4
cytoplasmic sequestering of transcription factor	0.213675	0.553956	-0.870958	-1.20338	124	3
cytosine metabolic process	0.136719	0.463682	-0.934993	-1.22695	69	1
cytoskeletal anchoring at plasma membrane	0.144144	0.472256	-0.912915	-1.24065	79	2
cytoskeleton organization	0.00143267	0.0416226	-0.654485	-1.703	0	271
cytoskeleton-dependent intracellular transport	0.238754	0.58333	-0.591807	-1.17688	137	32
cytosolic calcium ion homeostasis	0.721934	0.873306	-0.432496	-0.848627	417	30
cytosolic calcium ion transport	0.684575	0.858383	-0.55602	-0.879294	394	10
cytotoxic T cell degranulation	0.0175781	0.196086	-0.994217	-1.30467	8	1
cytotoxic T cell differentiation	0.52449	0.77453	0.724709	0.975746	256	1
D-amino acid biosynthetic process	0.604082	0.813659	0.681309	0.917312	295	1
D-amino acid catabolic process	0.0761719	0.388945	-0.969626	-1.2724	38	1
D-amino acid metabolic process	0.0738739	0.38689	-0.961905	-1.30722	40	2
D-ribose metabolic process	0.171429	0.509897	0.905801	1.21957	83	1
D-serine biosynthetic process	0.604082	0.813659	0.681309	0.917312	295	1
D-serine metabolic process	0.604082	0.813659	0.681309	0.917312	295	1
D-xylose metabolic process	0.120805	0.443866	0.946462	1.31156	53	2
dATP biosynthetic process	0.324219	0.646885	-0.852297	-1.11843	165	1
dATP catabolic process	0.0877551	0.402143	0.962289	1.29562	42	1
dATP metabolic process	0.583893	0.805597	0.702732	0.973812	260	2
deadenylation-dependent decapping of nuclear-transcribed mRNA	0.2	0.544288	0.896568	1.20714	97	1
death	0.00405954	0.0747747	-0.50571	-1.36492	2	434
decidualization	0.128463	0.45398	0.891033	1.32184	50	5
defense response	0.188489	0.53194	-0.431856	-1.11625	130	254
defense response to bacterium	0.475043	0.753103	-0.476148	-0.98365	275	39
defense response to fungus	0.722314	0.873485	-0.578627	-0.854216	436	5
defense response to fungus, incompatible interaction	0.14898	0.478153	0.919231	1.23765	72	1
defense response to Gram-negative bacterium	0.240695	0.585093	0.848739	1.25732	96	4
defense response to Gram-positive bacterium	0.154499	0.485241	-0.710394	-1.27445	90	18
defense response to protozoan	0.687179	0.859993	-0.661971	-0.914628	401	3
defense response to virus	0.947619	0.971416	0.355506	0.594647	397	11
defense response, incompatible interaction	0.14898	0.478153	0.919231	1.23765	72	1
definitive erythrocyte differentiation	0.185586	0.527459	-0.894784	-1.21601	102	2
definitive hemopoiesis	0.256499	0.602514	-0.751493	-1.18842	147	10
dendrite development	0.650118	0.835977	0.429541	0.865866	274	30
dendrite morphogenesis	0.115839	0.438286	0.845257	1.36337	48	8
dentate gyrus development	0.0469799	0.325796	0.979947	1.35796	20	2
deoxyadenosine catabolic process	0.0877551	0.402143	0.962289	1.29562	42	1
deoxyadenosine metabolic process	0.0877551	0.402143	0.962289	1.29562	42	1
deoxyguanosine catabolic process	0.0371094	0.292532	-0.982777	-1.28966	18	1
deoxyguanosine metabolic process	0.0371094	0.292532	-0.982777	-1.28966	18	1
deoxyinosine catabolic process	0.0371094	0.292532	-0.982777	-1.28966	18	1
deoxyinosine metabolic process	0.0371094	0.292532	-0.982777	-1.28966	18	1
deoxyribonucleoside catabolic process	0.788034	0.905447	-0.578986	-0.79997	460	3
deoxyribonucleoside diphosphate biosynthetic process	0.279279	0.615325	-0.851516	-1.15721	154	2
deoxyribonucleoside diphosphate metabolic process	0.0951586	0.412644	-0.909907	-1.30387	56	4
deoxyribonucleoside metabolic process	0.467769	0.748747	-0.718005	-1.05998	282	5
deoxyribonucleoside monophosphate biosynthetic process	0.00195312	0.045107	-0.999876	-1.31209	0	1
deoxyribonucleoside monophosphate catabolic process	0.294922	0.629167	-0.86408	-1.13389	150	1
deoxyribonucleoside monophosphate metabolic process	0.10991	0.434865	-0.93421	-1.26959	60	2
deoxyribonucleoside triphosphate biosynthetic process	0.279279	0.615325	-0.852324	-1.1583	154	2
deoxyribonucleoside triphosphate catabolic process	0.895726	0.946485	-0.485561	-0.670887	523	3
deoxyribonucleoside triphosphate metabolic process	0.497418	0.762742	-0.656061	-1.02879	288	9
deoxyribonucleotide biosynthetic process	0.0379965	0.295371	-0.889627	-1.38613	21	8
deoxyribonucleotide catabolic process	0.646362	0.83413	-0.604988	-0.911833	381	6
deoxyribonucleotide metabolic process	0.0390492	0.301842	-0.791586	-1.42011	22	18
dephosphorylation	0.00476191	0.0859588	-0.630899	-1.52216	2	128
dermatan sulfate biosynthetic process	0.609009	0.814457	-0.712639	-0.968474	337	2
dermatan sulfate metabolic process	0.609009	0.814457	-0.712639	-0.968474	337	2
dermatan sulfate proteoglycan biosynthetic process	0.609009	0.814457	-0.712639	-0.968474	337	2
dermatan sulfate proteoglycan metabolic process	0.609009	0.814457	-0.712639	-0.968474	337	2
desensitization of G-protein coupled receptor protein signaling pathway	0.32973	0.650387	-0.83014	-1.12816	182	2
desensitization of G-protein coupled receptor protein signaling pathway by arrestin	0.604082	0.813659	0.679227	0.914508	295	1
detection of abiotic stimulus	0.349829	0.662798	-0.530431	-1.07878	204	36
detection of bacterial lipopeptide	0.346939	0.658941	0.823882	1.10927	169	1
detection of bacterial lipoprotein	0.346939	0.658941	0.823882	1.10927	169	1
detection of bacterium	0.401015	0.705279	-0.737949	-1.11223	236	6
detection of biotic stimulus	0.285962	0.619324	-0.736079	-1.16404	164	10
detection of calcium ion	0.622222	0.82036	-0.701731	-0.969564	363	3
detection of carbohydrate stimulus	0.595918	0.807976	0.685911	0.923507	291	1
detection of chemical stimulus	0.057725	0.352035	-0.82546	-1.37332	33	12
detection of chemical stimulus involved in sensory perception	0.845045	0.927189	-0.542857	-0.737741	468	2
detection of chemical stimulus involved in sensory perception of pain	0.845045	0.927189	-0.542857	-0.737741	468	2
detection of external stimulus	0.342466	0.658878	-0.516223	-1.08033	199	43
detection of fungus	0.644531	0.833007	-0.700336	-0.91902	329	1
detection of glucose	0.595918	0.807976	0.685911	0.923507	291	1
detection of gravity	0.64898	0.835584	0.655537	0.882612	317	1
detection of hexose stimulus	0.595918	0.807976	0.685911	0.923507	291	1
detection of hypoxic conditions in blood by carotid body chemoreceptor signaling	0.810204	0.915274	0.58596	0.788934	396	1
detection of hypoxic conditions in blood by chemoreceptor signaling	0.810204	0.915274	0.58596	0.788934	396	1
detection of light stimulus	0.578231	0.803607	-0.519822	-0.939636	339	19
detection of light stimulus involved in sensory perception	0.719533	0.872357	-0.601736	-0.862268	430	4
detection of light stimulus involved in visual perception	0.719533	0.872357	-0.601736	-0.862268	430	4
detection of lipopolysaccharide	0.0810811	0.392968	-0.957798	-1.30164	44	2
detection of mechanical stimulus	0.520548	0.77364	-0.573285	-0.983631	303	14
detection of mechanical stimulus involved in equilibrioception	0.87472	0.939235	0.471009	0.652702	390	2
detection of mechanical stimulus involved in sensory perception	0.455008	0.742821	-0.631853	-1.05122	267	12
detection of mechanical stimulus involved in sensory perception of pain	0.250417	0.596786	-0.829284	-1.18834	149	4
detection of mechanical stimulus involved in sensory perception of sound	0.697755	0.862571	-0.556935	-0.867761	403	8
detection of molecule of bacterial origin	0.140234	0.468604	-0.880207	-1.26131	83	4
detection of monosaccharide stimulus	0.595918	0.807976	0.685911	0.923507	291	1
detection of muramyl dipeptide	0.514286	0.770001	0.737518	0.992991	251	1
detection of oxygen	0.0761719	0.388945	-0.969098	-1.2717	38	1
detection of peptidoglycan	0.514286	0.770001	0.737518	0.992991	251	1
detection of stimulus	0.108348	0.433622	-0.580601	-1.26045	60	55
detection of stimulus involved in sensory perception	0.378788	0.691389	-0.593081	-1.08533	224	20
detection of temperature stimulus	0.740541	0.881847	-0.623492	-0.847324	410	2
detection of temperature stimulus involved in sensory perception	0.740541	0.881847	-0.623492	-0.847324	410	2
detection of temperature stimulus involved in sensory perception of pain	0.740541	0.881847	-0.623492	-0.847324	410	2
detection of triacylated bacterial lipoprotein	0.346939	0.658941	0.823882	1.10927	169	1
detection of tumor cell	0.312245	0.636793	0.841043	1.13238	152	1
detection of UV	0.0800781	0.392968	-0.964652	-1.26587	40	1
detection of visible light	0.245347	0.591212	-0.803345	-1.21079	144	6
detection of yeast	0.644531	0.833007	-0.700336	-0.91902	329	1
determination of adult life span	0.195041	0.539945	-0.837386	-1.23622	117	5
determination of anterior/posterior axis, embryo	0.78843	0.905447	-0.521713	-0.770195	476	5
determination of bilateral symmetry	0.817094	0.916349	-0.392264	-0.793814	477	35
determination of left/right symmetry	0.798978	0.90995	-0.394537	-0.796959	468	34
determination of symmetry	0.817094	0.916349	-0.392264	-0.793814	477	35
detoxification of copper ion	0.5	0.764063	0.74128	0.998056	244	1
development of primary female sexual characteristics	0.390411	0.697842	-0.498804	-1.05771	227	46
development of primary male sexual characteristics	0.155026	0.486395	-0.588064	-1.22782	90	42
development of primary sexual characteristics	0.0516667	0.338198	-0.595905	-1.36008	30	81
development of secondary female sexual characteristics	0.0794473	0.392968	-0.85209	-1.32764	45	8
development of secondary male sexual characteristics	0.113514	0.437531	-0.932722	-1.26757	62	2
development of secondary sexual characteristics	0.521664	0.773685	-0.637437	-1.00805	300	10
developmental cell growth	0.717728	0.871625	-0.541909	-0.849781	416	9
developmental growth	0.00327869	0.0654825	-0.681515	-1.57107	1	85
developmental growth involved in morphogenesis	0.104096	0.427244	-0.783311	-1.32511	60	13
developmental induction	0.16129	0.494746	-0.760197	-1.26474	94	12
developmental maturation	0.00167785	0.0416226	-0.731071	-1.66884	0	82
developmental process	0.0010917	0.0416226	-0.571078	-1.65091	0	2113
developmental programmed cell death	0.719533	0.872357	-0.601573	-0.862034	430	4
dGTP catabolic process	0.0917969	0.404875	-0.957191	-1.25608	46	1
dGTP metabolic process	0.483761	0.757016	-0.757641	-1.04681	282	3
di-, tri-valent inorganic anion homeostasis	0.123077	0.444939	-0.906174	-1.25204	71	3
di-, tri-valent inorganic cation homeostasis	0.455285	0.743097	-0.422987	-0.998965	279	109
di-, tri-valent inorganic cation transport	0.0301587	0.266673	-0.563459	-1.35945	18	128
diacylglycerol biosynthetic process	0.6	0.810909	-0.721256	-0.980184	332	2
diacylglycerol catabolic process	0.259184	0.603651	0.871013	1.17273	126	1
diacylglycerol metabolic process	0.490909	0.758735	-0.702659	-1.03732	296	5
diaphragm contraction	0.701172	0.863589	-0.669216	-0.878183	358	1
diaphragm development	0.310204	0.636793	0.841945	1.13359	151	1
dibenzo-p-dioxin metabolic process	0.018018	0.200696	-0.982352	-1.33501	9	2
dicarboxylic acid metabolic process	0.14044	0.4688	-0.722665	-1.28647	82	17
dicarboxylic acid transport	0.0328152	0.280825	-0.894361	-1.3935	18	8
dichotomous subdivision of an epithelial terminal unit	0.975669	0.985851	0.294487	0.447627	400	6
dichotomous subdivision of terminal units involved in mammary gland duct morphogenesis	0.634766	0.828652	-0.705559	-0.925874	324	1
dichotomous subdivision of terminal units involved in salivary gland branching	0.788413	0.905447	0.485597	0.720379	312	5
diencephalon development	0.20954	0.550225	-0.623011	-1.19652	122	26
diencephalon morphogenesis	0.578164	0.803607	0.653453	0.968024	232	4
diet induced thermogenesis	0.933222	0.963968	-0.406178	-0.58204	558	4
digestion	0.0459184	0.323183	-0.781496	-1.41264	26	19
digestive system development	0.690821	0.860414	0.455427	0.839316	285	19
digestive system process	0.032646	0.280162	-0.866884	-1.40567	18	11
digestive tract morphogenesis	0.694915	0.86157	0.455427	0.837683	286	18
diol catabolic process	0.94359	0.968963	-0.409479	-0.565766	551	3
diol metabolic process	0.829103	0.92147	-0.407438	-0.752767	489	21
directional locomotion	0.218803	0.560014	-0.869835	-1.20183	127	3
disaccharide biosynthetic process	0.3125	0.636793	-0.858266	-1.12627	159	1
disaccharide metabolic process	0.3125	0.636793	-0.858266	-1.12627	159	1
disruption by host of symbiont cells	0.556757	0.788668	-0.739096	-1.00443	308	2
disruption of cells of other organism during symbiotic interaction	0.556757	0.788668	-0.739096	-1.00443	308	2
diterpenoid metabolic process	0.108659	0.433945	-0.740079	-1.3277	63	18
diuresis	0.903172	0.950628	-0.453375	-0.649671	540	4
DNA alkylation	0.0942761	0.410596	-0.733609	-1.34249	55	20
DNA catabolic process	0.285229	0.618969	-0.649941	-1.166	167	18
DNA catabolic process, endonucleolytic	0.52901	0.77738	-0.578188	-0.978108	309	13
DNA catabolic process, exonucleolytic	0.162162	0.495008	-0.902876	-1.227	89	2
DNA damage checkpoint	0.0084317	0.118578	-0.815483	-1.53366	4	23
DNA damage response, signal transduction	0.00513699	0.0859588	-0.762451	-1.61678	2	46
DNA damage response, signal transduction by p53 class mediator	0.517065	0.772477	-0.593357	-1.00377	302	13
DNA damage response, signal transduction by p53 class mediator resulting in cell cycle arrest	0.283203	0.61671	-0.870826	-1.14275	144	1
DNA damage response, signal transduction by p53 class mediator resulting in induction of apoptosis	0.593804	0.807976	-0.612273	-0.96012	344	9
DNA damage response, signal transduction by p53 class mediator resulting in transcription of p21 class mediator	0.482051	0.756536	-0.760044	-1.05013	281	3
DNA damage response, signal transduction resulting in induction of apoptosis	0.198642	0.542971	-0.685589	-1.22995	116	18
DNA damage response, signal transduction resulting in transcription	0.482051	0.756536	-0.760044	-1.05013	281	3
DNA dealkylation	0.464844	0.748302	-0.791643	-1.03884	237	1
DNA double-strand break processing	0.210938	0.550612	-0.902848	-1.18477	107	1
DNA duplex unwinding	0.0171821	0.196086	-0.890998	-1.44477	9	11
DNA fragmentation involved in apoptosis	0.5382	0.781082	-0.585185	-0.973574	316	12
DNA geometric change	0.0237691	0.23619	-0.866524	-1.44164	13	12
DNA integration	0.813602	0.915274	0.457649	0.678919	322	5
DNA integrity checkpoint	0.00510204	0.0859588	-0.824208	-1.57252	2	25
DNA ligation	0.217028	0.559363	-0.844401	-1.21	129	4
DNA ligation during DNA recombination	0.285156	0.618969	-0.870298	-1.14205	145	1
DNA ligation during DNA repair	0.248649	0.595175	-0.870325	-1.18277	137	2
DNA metabolic process	0.00138889	0.0416226	-0.766278	-2.03448	0	350
DNA methylation	0.0942761	0.410596	-0.733609	-1.34249	55	20
DNA methylation during embryonic development	0.455635	0.743188	0.77006	1.10951	189	3
DNA methylation during gametogenesis	0.962175	0.978675	0.316021	0.509731	406	8
DNA modification	0.0942761	0.410596	-0.733609	-1.34249	55	20
DNA packaging	0.00164745	0.0416226	-0.73767	-1.7236	0	102
DNA recombination	0.0017301	0.0416226	-0.747093	-1.64814	0	63
DNA repair	0.00145349	0.0416226	-0.767178	-1.94635	0	199
DNA replication	0.00160514	0.0416226	-0.807713	-1.93918	0	121
DNA replication checkpoint	0.121368	0.444289	-0.9092	-1.25622	70	3
DNA replication initiation	0.0034662	0.065606	-0.925148	-1.46304	1	10
DNA replication proofreading	0.316406	0.639529	-0.85494	-1.1219	161	1
DNA replication-independent nucleosome assembly	0.0546875	0.345318	-0.978984	-1.28468	27	1
DNA replication-independent nucleosome organization	0.0546875	0.345318	-0.978984	-1.28468	27	1
DNA replication, Okazaki fragment processing	0.175781	0.515296	-0.916371	-1.20251	89	1
DNA replication, removal of RNA primer	0.175781	0.515296	-0.916371	-1.20251	89	1
DNA replication, synthesis of RNA primer	0.111111	0.437531	-0.912905	-1.26134	64	3
DNA strand elongation	0.140541	0.4688	-0.9164	-1.24538	77	2
DNA strand elongation during DNA replication	0.140541	0.4688	-0.9164	-1.24538	77	2
DNA synthesis during DNA repair	0.264865	0.607087	-0.864977	-1.1755	146	2
DNA topological change	0.032872	0.280825	-0.905613	-1.3693	18	7
DNA unwinding during replication	0.017331	0.196086	-0.899422	-1.42235	9	10
DNA-dependent DNA replication	0.0017301	0.0416226	-0.823081	-1.63679	0	32
dolichol biosynthetic process	0.3125	0.636793	-0.857676	-1.12549	159	1
dolichol metabolic process	0.185309	0.527459	-0.857756	-1.22914	110	4
dolichol-linked oligosaccharide biosynthetic process	0.136465	0.463185	0.934059	1.29437	60	2
dolichyl monophosphate biosynthetic process	0.3125	0.636793	-0.857676	-1.12549	159	1
dopamine biosynthetic process	0.491184	0.758735	0.731458	1.08511	194	5
dopamine catabolic process	0.94359	0.968963	-0.409479	-0.565766	551	3
dopamine metabolic process	0.612981	0.815557	0.515771	0.89208	254	13
dopamine receptor signaling pathway	0.252115	0.598683	-0.669163	-1.19123	148	17
dopamine transport	0.916239	0.954537	-0.4596	-0.635018	535	3
dopamine uptake	0.466797	0.748302	-0.790369	-1.03717	238	1
dorsal spinal cord development	0.925606	0.960189	-0.402562	-0.608679	534	7
dorsal/ventral axis specification	0.427379	0.727093	-0.759321	-1.08808	255	4
dorsal/ventral axon guidance	0.826531	0.919558	0.580737	0.781902	404	1
dorsal/ventral neural tube patterning	0.928082	0.962097	-0.367897	-0.63123	541	14
dorsal/ventral pattern formation	0.877358	0.939235	0.355165	0.785577	371	49
dosage compensation	0.0726644	0.386379	-0.874819	-1.32274	41	7
dosage compensation, by inactivation of X chromosome	0.061157	0.361674	-0.909085	-1.34207	36	5
double-strand break repair	0.00170358	0.0416226	-0.82164	-1.6597	0	34
double-strand break repair via homologous recombination	0.0450607	0.319829	-0.864552	-1.36721	25	10
double-strand break repair via nonhomologous end joining	0.0518135	0.338198	-0.86976	-1.35517	29	8
drinking behavior	0.953125	0.973521	-0.519928	-0.682279	487	1
drug catabolic process	0.381633	0.693221	0.803488	1.08181	186	1
drug metabolic process	0.949622	0.972677	0.328847	0.487843	376	5
drug transport	0.913495	0.953848	-0.417008	-0.630523	527	7
dsRNA fragmentation	0.286701	0.620214	-0.754439	-1.17549	165	8
dTDP biosynthetic process	0.279279	0.615325	-0.851516	-1.15721	154	2
dTDP metabolic process	0.279279	0.615325	-0.851516	-1.15721	154	2
dTMP biosynthetic process	0.00195312	0.045107	-0.999876	-1.31209	0	1
dTMP metabolic process	0.00195312	0.045107	-0.999876	-1.31209	0	1
dTTP biosynthetic process	0.144531	0.472256	-0.932227	-1.22332	73	1
dTTP metabolic process	0.144531	0.472256	-0.932227	-1.22332	73	1
dUMP catabolic process	0.294922	0.629167	-0.86408	-1.13389	150	1
dUMP metabolic process	0.294922	0.629167	-0.86408	-1.13389	150	1
dUTP metabolic process	0.0351562	0.28698	-0.984083	-1.29137	17	1
ear development	0.0395189	0.304227	-0.609475	-1.37213	22	75
ear morphogenesis	0.0639432	0.365832	-0.613988	-1.33458	35	56
early endosome to late endosome transport	0.915225	0.954187	-0.414944	-0.627401	528	7
eating behavior	0.400691	0.705037	-0.711111	-1.10798	231	8
ectoderm development	0.0779436	0.391506	-0.559704	-1.28533	46	89
ectoderm formation	0.464844	0.748302	-0.793478	-1.04125	237	1
ectodermal gut development	0.673123	0.851924	0.498383	0.847767	277	12
ectodermal gut morphogenesis	0.673123	0.851924	0.498383	0.847767	277	12
egg activation	0.8125	0.915274	-0.603432	-0.791858	415	1
elastic fiber assembly	0.752998	0.884384	0.51702	0.744928	313	3
elastin biosynthetic process	0.5	0.764063	0.74128	0.998056	244	1
elastin metabolic process	0.609009	0.814457	-0.715255	-0.972029	337	2
electron transport chain	0.107417	0.433109	0.515196	1.25552	41	91
elevation of cytosolic calcium ion concentration	0.694539	0.86157	-0.446266	-0.863931	406	28
elevation of cytosolic calcium ion concentration during G-protein signaling, coupled to IP3 second messenger (phospholipase C activating)	0.561713	0.791176	0.675016	1.00138	222	5
embryo implantation	0.83871	0.925292	-0.413256	-0.72545	493	16
embryonic appendage morphogenesis	0.0242215	0.236331	-0.639776	-1.43111	13	72
embryonic arm morphogenesis	0.558974	0.790076	-0.728149	-1.00606	326	3
embryonic axis specification	0.471503	0.749953	-0.67589	-1.0531	272	8
embryonic body morphogenesis	0.193162	0.539945	-0.879701	-1.21546	112	3
embryonic camera-type eye development	0.0526316	0.339665	-0.834253	-1.38795	30	12
embryonic camera-type eye morphogenesis	0.0466321	0.325796	-0.878867	-1.36936	26	8
embryonic cleavage	0.115702	0.437988	-0.872117	-1.28749	69	5
embryonic cranial skeleton morphogenesis	0.0862944	0.402143	-0.755361	-1.34467	50	17
embryonic development	0.00135685	0.0416226	-0.578321	-1.57581	0	528
embryonic development ending in birth or egg hatching	0.00140252	0.0416226	-0.581256	-1.53766	0	339
embryonic digestive tract morphogenesis	0.207547	0.549403	0.816042	1.27903	87	7
embryonic digit morphogenesis	0.259696	0.603651	-0.617873	-1.16202	153	23
embryonic epithelial tube formation	0.221269	0.562446	-0.553473	-1.1752	128	47
embryonic eye morphogenesis	0.080895	0.392968	-0.845054	-1.32515	46	9
embryonic foregut morphogenesis	0.226734	0.567763	-0.813104	-1.2255	133	6
embryonic forelimb morphogenesis	0.164384	0.498564	-0.73841	-1.26695	95	14
embryonic genitalia morphogenesis	0.119904	0.443455	0.935212	1.34747	49	3
embryonic gut development	0.796902	0.909355	-0.492248	-0.771906	462	9
embryonic gut morphogenesis	0.316547	0.639529	0.835519	1.20383	131	3
embryonic heart tube anterior/posterior pattern formation	0.751953	0.883715	-0.633495	-0.831308	384	1
embryonic heart tube development	0.218589	0.560014	-0.778183	-1.22029	126	9
embryonic hemopoiesis	0.632124	0.826919	-0.59762	-0.931152	365	8
embryonic hindgut morphogenesis	0.129754	0.455394	0.936078	1.29717	57	2
embryonic hindlimb morphogenesis	0.0814941	0.393506	-0.768396	-1.34888	47	16
embryonic limb morphogenesis	0.0242215	0.236331	-0.639776	-1.43111	13	72
embryonic morphogenesis	0.00426743	0.0784126	-0.53568	-1.39298	2	267
embryonic neurocranium morphogenesis	0.376068	0.689504	-0.810055	-1.11923	219	3
embryonic olfactory bulb interneuron precursor migration	0.0722656	0.385145	-0.971989	-1.2755	36	1
embryonic organ development	0.228571	0.570635	-0.446945	-1.1169	151	177
embryonic organ morphogenesis	0.0983871	0.416958	-0.518252	-1.23473	60	116
embryonic pattern specification	0.101201	0.423828	-0.67646	-1.30419	58	27
embryonic placenta development	0.66436	0.844969	-0.415074	-0.888409	383	49
embryonic placenta morphogenesis	0.0172117	0.196086	-0.904053	-1.41767	9	9
embryonic process involved in female pregnancy	0.83737	0.925187	-0.487673	-0.737369	483	7
embryonic retina morphogenesis in camera-type eye	0.679279	0.85606	-0.663588	-0.901813	376	2
embryonic skeletal system development	0.196809	0.540832	-0.538037	-1.17726	110	58
embryonic skeletal system morphogenesis	0.317949	0.641675	-0.518362	-1.09262	185	44
embryonic viscerocranium morphogenesis	0.0545455	0.345318	-0.912423	-1.34699	32	5
endocardium formation	0.595918	0.807976	0.685693	0.923214	291	1
endochondral bone morphogenesis	0.144312	0.472256	-0.733108	-1.28693	84	16
endochondral ossification	0.150685	0.480059	-0.745477	-1.27907	87	14
endocrine pancreas development	0.495682	0.761215	-0.660197	-1.02865	286	8
endocrine process	0.894215	0.946211	-0.444316	-0.655936	540	5
endocrine system development	0.309154	0.636793	-0.507321	-1.09421	178	51
endocytosis	0.147516	0.476695	-0.479656	-1.18227	94	161
endoderm development	0.287648	0.620764	-0.630466	-1.16482	169	21
endoderm formation	0.430718	0.730393	-0.758017	-1.08621	257	4
endodermal cell fate commitment	0.300781	0.633842	-0.862557	-1.1319	153	1
endomembrane organization	0.640275	0.831133	-0.585725	-0.91849	371	9
endomitotic cell cycle	0.153061	0.483648	0.915408	1.2325	74	1
endonucleolytic cleavage of tricistronic rRNA transcript (SSU-rRNA, 5.8S rRNA, LSU-rRNA)	0.279592	0.615325	0.860349	1.15837	136	1
endonucleolytic cleavages during rRNA processing	0.279592	0.615325	0.860349	1.15837	136	1
endoplasmic reticulum calcium ion homeostasis	0.454988	0.742821	0.702377	1.06763	186	6
endoplasmic reticulum membrane fusion	0.373047	0.686632	-0.832587	-1.09257	190	1
endoplasmic reticulum organization	0.174439	0.514594	-0.805311	-1.25476	100	8
endoplasmic reticulum unfolded protein response	0.504244	0.766752	-0.571699	-1.00359	296	16
endosomal lumen acidification	0.718367	0.87164	0.626749	0.843852	351	1
endosome organization	0.512019	0.770001	0.561995	0.97203	212	13
endosome to lysosome transport	0.927461	0.961717	-0.391509	-0.61001	536	8
endosome transport	0.459691	0.744497	-0.52552	-1.01318	267	27
endothelial cell development	0.826196	0.919558	0.443598	0.658074	327	5
endothelial cell differentiation	0.370546	0.683362	0.675902	1.11093	155	9
endothelial cell migration	0.685567	0.859035	-0.539033	-0.874054	398	11
endothelial cell morphogenesis	0.098434	0.416958	0.953173	1.32086	43	2
endothelial cell proliferation	0.459504	0.744353	-0.721784	-1.06556	277	5
energy coupled proton transport, against electrochemical gradient	0.53528	0.779941	0.651463	0.990239	219	6
energy coupled proton transport, down electrochemical gradient	0.896135	0.946514	0.374008	0.689269	370	19
energy derivation by oxidation of organic compounds	0.550427	0.78619	-0.414316	-0.938525	321	77
energy reserve metabolic process	0.462867	0.747272	-0.512857	-1.00631	267	30
ensheathment of axons in the central nervous system	0.32973	0.650387	-0.830123	-1.12813	182	2
ensheathment of axons in the peripheral nervous system	0.268376	0.609034	-0.849201	-1.17332	156	3
ensheathment of neurons	0.451115	0.741463	-0.528416	-1.0288	262	29
enteric nervous system development	0.744417	0.881847	0.507406	0.751671	299	4
entrainment of circadian clock	0.275676	0.614597	-0.858088	-1.16614	152	2
entrainment of circadian clock by photoperiod	0.108163	0.433449	0.945501	1.27302	52	1
enucleate erythrocyte development	0.0546875	0.345318	-0.978082	-1.28349	27	1
enucleate erythrocyte differentiation	0.242215	0.587036	-0.792773	-1.19868	139	7
enzyme active site formation	0.4	0.704149	0.791954	1.06628	195	1
enzyme active site formation via L-cysteine persulfide	0.4	0.704149	0.791954	1.06628	195	1
enzyme linked receptor protein signaling pathway	0.0391872	0.302599	-0.490644	-1.26099	26	235
eosinophil activation	0.0839844	0.399402	-0.962445	-1.26297	42	1
eosinophil activation during immune response	0.0839844	0.399402	-0.962445	-1.26297	42	1
eosinophil chemotaxis	0.726531	0.87449	0.622054	0.837531	355	1
eosinophil degranulation	0.0839844	0.399402	-0.962445	-1.26297	42	1
eosinophil mediated immunity	0.0839844	0.399402	-0.962445	-1.26297	42	1
ephrin receptor signaling pathway	0.472727	0.751112	-0.713485	-1.0533	285	5
epidermal cell differentiation	0.051458	0.338198	-0.710778	-1.38385	29	29
epidermal cell fate specification	0.0273438	0.253374	-0.990984	-1.30043	13	1
epidermal growth factor receptor signaling pathway	0.992908	0.996384	0.235828	0.380382	419	8
epidermis development	0.107203	0.432971	-0.552149	-1.26143	63	83
epidermis morphogenesis	0.0622896	0.363077	-0.79422	-1.38556	36	15
epinephrine metabolic process	0.5	0.764063	0.74128	0.998056	244	1
epinephrine secretion	0.044898	0.319829	0.986663	1.32844	21	1
epinephrine transport	0.044898	0.319829	0.986663	1.32844	21	1
epithelial cell development	0.836735	0.925086	-0.412293	-0.745265	491	19
epithelial cell differentiation	0.226667	0.567763	-0.489565	-1.12427	135	88
epithelial cell differentiation involved in prostate gland development	0.142615	0.472256	-0.772172	-1.28466	83	12
epithelial cell differentiation involved in salivary gland development	0.239374	0.583747	0.882214	1.22253	106	2
epithelial cell maturation	0.899654	0.948644	-0.434078	-0.656333	519	7
epithelial cell maturation involved in prostate gland development	0.589316	0.806837	-0.689057	-0.987396	352	4
epithelial cell maturation involved in salivary gland development	0.0959184	0.412692	0.953522	1.28382	46	1
epithelial cell proliferation	0.738916	0.881847	0.431815	0.811786	299	22
epithelial cell proliferation involved in lung morphogenesis	0.377551	0.690292	0.804856	1.08365	184	1
epithelial cell proliferation involved in mammary gland duct elongation	0.235392	0.57904	-0.834358	-1.19561	140	4
epithelial cell proliferation involved in prostate gland development	0.383673	0.693221	0.802649	1.08068	187	1
epithelial cell proliferation involved in prostatic bud elongation	0.383673	0.693221	0.802649	1.08068	187	1
epithelial cell proliferation involved in salivary gland morphogenesis	0.947103	0.971019	0.335018	0.496997	375	5
epithelial to mesenchymal transition	0.523973	0.774372	-0.57134	-0.980295	305	14
epithelial tube morphogenesis	0.00331675	0.0654825	-0.652649	-1.51615	1	97
epithelial-mesenchymal cell signaling	0.613675	0.815785	-0.707556	-0.977611	358	3
epithelial-mesenchymal signaling involved in prostate gland development	0.691275	0.860474	0.630071	0.873122	308	2
epithelium development	0.00290276	0.0635409	-0.559796	-1.42786	1	209
equilibrioception	0.76259	0.891222	0.514271	0.740968	317	3
ER localization	0.115234	0.437531	-0.945377	-1.24058	58	1
ER overload response	0.634518	0.828599	-0.612131	-0.922598	374	6
ER to Golgi vesicle-mediated transport	0.823328	0.919558	-0.401209	-0.773516	479	27
ER-associated protein catabolic process	0.327645	0.649232	-0.674004	-1.1402	191	13
ER-nuclear signaling pathway	0.204698	0.547009	-0.658399	-1.23063	121	22
ergosterol biosynthetic process	0.341797	0.658878	-0.844836	-1.10864	174	1
ergosterol metabolic process	0.341797	0.658878	-0.844836	-1.10864	174	1
error-prone postreplication DNA repair	0.207031	0.549215	-0.904837	-1.18738	105	1
erythrocyte development	0.196944	0.540844	-0.744141	-1.23803	115	12
erythrocyte differentiation	0.0293103	0.261336	-0.707702	-1.45412	16	38
erythrocyte homeostasis	0.00679117	0.101855	-0.734698	-1.52925	3	41
erythrocyte maturation	0.165289	0.500106	-0.849293	-1.25379	99	5
erythrophore differentiation	0.0761719	0.388945	-0.969098	-1.2717	38	1
establishment of apical/basal cell polarity	0.778589	0.900858	0.506201	0.769437	319	6
establishment of blood-nerve barrier	0.953125	0.973521	-0.519928	-0.682279	487	1
establishment of cell polarity	0.0767918	0.390668	-0.800217	-1.35371	44	13
establishment of chromosome localization	0.0913706	0.404875	-0.8732	-1.31608	53	6
establishment of epithelial cell apical/basal polarity	0.793765	0.908895	0.477739	0.688332	330	3
establishment of localization	0.00111607	0.0416226	-0.466402	-1.34364	0	1862
establishment of localization in cell	0.00542741	0.0877512	-0.481973	-1.31254	3	531
establishment of lymphocyte polarity	0.0234234	0.23529	-0.980631	-1.33267	12	2
establishment of meiotic spindle localization	0.0292969	0.261336	-0.98943	-1.29839	14	1
establishment of melanosome localization	0.0598291	0.35746	-0.945405	-1.30624	34	3
establishment of mitochondrion localization	0.776978	0.899684	0.503003	0.724732	323	3
establishment of mitotic spindle localization	0.0507812	0.338198	-0.980228	-1.28631	25	1
establishment of nucleus localization	0.0899654	0.404875	-0.865107	-1.30805	51	7
establishment of organelle localization	0.0121107	0.157419	-0.786887	-1.55034	6	31
establishment of pigment granule localization	0.0517529	0.338198	-0.939533	-1.34632	30	4
establishment of planar polarity	0.505843	0.766752	-0.723006	-1.03604	302	4
establishment of polarity of embryonic epithelium	0.628571	0.824423	0.665516	0.896048	307	1
establishment of protein localization	0.00131579	0.0416226	-0.509041	-1.40079	0	593
establishment of ribosome localization	0.124324	0.446164	-0.92952	-1.26321	68	2
establishment of RNA localization	0.0017762	0.0416579	-0.715794	-1.56213	0	57
establishment of spindle localization	0.0234234	0.23529	-0.980258	-1.33217	12	2
establishment of synaptic specificity at neuromuscular junction	0.428829	0.728411	-0.795188	-1.08066	237	2
establishment of T cell polarity	0.0234234	0.23529	-0.980631	-1.33267	12	2
establishment of tissue polarity	0.505843	0.766752	-0.723006	-1.03604	302	4
establishment of vesicle localization	0.257732	0.60325	-0.73384	-1.18994	149	11
establishment or maintenance of actin cytoskeleton polarity	0.628906	0.824423	-0.708543	-0.92979	321	1
establishment or maintenance of apical/basal cell polarity	0.21843	0.560014	-0.719462	-1.2171	127	13
establishment or maintenance of cell polarity	0.0307167	0.26911	-0.733167	-1.41935	17	28
establishment or maintenance of cytoskeleton polarity	0.628906	0.824423	-0.708543	-0.92979	321	1
establishment or maintenance of epithelial cell apical/basal polarity	0.83455	0.923852	0.464499	0.706049	342	6
establishment or maintenance of transmembrane electrochemical gradient	0.0653061	0.367231	0.976994	1.31542	31	1
estrogen biosynthetic process	0.266219	0.607868	0.870882	1.20683	118	2
estrogen metabolic process	0.119658	0.443404	-0.909569	-1.25673	69	3
estrogen receptor signaling pathway	0.163606	0.497404	-0.868801	-1.24496	97	4
ethanol metabolic process	0.385714	0.693221	0.799913	1.077	188	1
ethanol oxidation	0.385714	0.693221	0.799913	1.077	188	1
ethanolamine and derivative metabolic process	0.615572	0.817012	0.497589	0.903533	252	17
ethanolamine biosynthetic process	0.734694	0.88026	0.617298	0.831127	359	1
ethanolamine metabolic process	0.734694	0.88026	0.617298	0.831127	359	1
ether lipid biosynthetic process	0.138672	0.466706	-0.934434	-1.22622	70	1
ether lipid metabolic process	0.138672	0.466706	-0.934434	-1.22622	70	1
excretion	0.128596	0.454022	-0.732964	-1.3048	75	17
exit from mitosis	0.852349	0.929425	0.489353	0.678122	380	2
exocrine pancreas development	0.695502	0.86157	-0.580701	-0.878028	401	7
exocrine system development	0.188034	0.531251	-0.594421	-1.20291	109	35
exocytosis	0.532338	0.778441	-0.413485	-0.959308	320	96
exogenous drug catabolic process	0.381633	0.693221	0.803488	1.08181	186	1
external encapsulating structure organization	0.849609	0.929425	-0.580644	-0.761954	434	1
extracellular amino acid transport	0.419922	0.723204	-0.80955	-1.06234	214	1
extracellular matrix disassembly	0.491837	0.758735	0.746534	1.00513	240	1
extracellular matrix organization	0.0184255	0.204631	-0.63238	-1.44473	10	83
extracellular polysaccharide biosynthetic process	0.116327	0.43881	0.942237	1.26862	56	1
extracellular polysaccharide metabolic process	0.116327	0.43881	0.942237	1.26862	56	1
extracellular structure organization	0.0190779	0.20668	-0.588191	-1.41444	11	122
extracellular transport	0.419922	0.723204	-0.80955	-1.06234	214	1
extraocular skeletal muscle development	0.877551	0.939235	0.55798	0.751263	429	1
extrathymic T cell differentiation	0.339844	0.658246	-0.847168	-1.1117	173	1
extrathymic T cell selection	0.339844	0.658246	-0.847168	-1.1117	173	1
eye blink reflex	0.794922	0.908895	-0.616427	-0.808911	406	1
eye development	0.112378	0.437531	-0.518101	-1.22648	68	111
eye morphogenesis	0.422735	0.723468	-0.471253	-1.02433	237	56
eye photoreceptor cell development	0.715328	0.870895	0.448932	0.815182	293	17
eye photoreceptor cell differentiation	0.782683	0.90333	-0.434436	-0.779378	460	18
eye pigment granule organization	0.783673	0.903409	0.596717	0.803417	383	1
face development	0.135274	0.46184	-0.751557	-1.28951	78	14
face morphogenesis	0.275563	0.614597	-0.744731	-1.17772	158	10
facial nerve development	0.0623501	0.363077	0.965913	1.3917	25	3
facial nerve morphogenesis	0.0623501	0.363077	0.965913	1.3917	25	3
facial nerve structural organization	0.0623501	0.363077	0.965913	1.3917	25	3
facial nucleus development	0.453061	0.741921	0.760244	1.02359	221	1
FAD biosynthetic process	0.0653061	0.367231	0.973637	1.3109	31	1
FAD metabolic process	0.0653061	0.367231	0.973637	1.3109	31	1
FADH2 metabolic process	0.0653061	0.367231	0.973637	1.3109	31	1
FasL biosynthetic process	0.015625	0.185535	-0.995243	-1.30601	7	1
fat cell differentiation	0.203152	0.546529	-0.542412	-1.17307	115	53
fat-soluble vitamin biosynthetic process	0.29927	0.632828	0.784595	1.1926	122	6
fat-soluble vitamin catabolic process	0.212528	0.552458	0.898617	1.24526	94	2
fat-soluble vitamin metabolic process	0.219224	0.560454	-0.635695	-1.19554	129	23
fatty acid alpha-oxidation	0.594872	0.807976	-0.714681	-0.987456	347	3
fatty acid beta-oxidation	0.126712	0.450457	-0.757311	-1.29938	73	14
fatty acid biosynthetic process	0.160622	0.493096	-0.548122	-1.20547	92	60
fatty acid catabolic process	0.0524535	0.339442	-0.756925	-1.39847	30	21
fatty acid elongation	0.466667	0.748302	-0.778704	-1.05826	258	2
fatty acid homeostasis	0.466797	0.748302	-0.789809	-1.03643	238	1
fatty acid metabolic process	0.0295031	0.262126	-0.557082	-1.36208	18	139
fatty acid oxidation	0.0436242	0.319234	-0.769687	-1.43864	25	22
fatty acid transport	0.375212	0.688771	-0.668202	-1.11169	220	12
Fc receptor mediated stimulatory signaling pathway	0.0244898	0.236479	0.991793	1.33535	11	1
fear response	0.342954	0.658878	-0.634221	-1.11334	201	16
feeding behavior	0.0484429	0.331078	-0.707315	-1.39356	27	31
female gamete generation	0.0811744	0.392968	-0.622951	-1.3184	46	45
female genitalia development	0.376068	0.689504	-0.810157	-1.11937	219	3
female genitalia morphogenesis	0.519531	0.772761	-0.766555	-1.00592	265	1
female gonad development	0.446918	0.73879	-0.482519	-1.0098	260	43
female meiosis	0.327055	0.648754	-0.664725	-1.14052	190	14
female meiosis chromosome segregation	0.605469	0.814047	-0.723901	-0.949944	309	1
female meiosis chromosome separation	0.605469	0.814047	-0.723901	-0.949944	309	1
female meiosis I	0.115192	0.437531	-0.890165	-1.27558	68	4
female meiosis sister chromatid cohesion	0.321368	0.644172	-0.827876	-1.14385	187	3
female pregnancy	0.305317	0.636793	-0.518112	-1.10012	177	47
female pronucleus formation	0.8125	0.915274	-0.603432	-0.791858	415	1
female sex differentiation	0.142114	0.472256	-0.564405	-1.2171	81	52
fermentation	0.466797	0.748302	-0.789809	-1.03643	238	1
ferrous iron import	0.418367	0.722174	0.778617	1.04833	204	1
ferrous iron transport	0.961969	0.978675	0.364456	0.505046	429	2
fertilization	0.600343	0.810909	-0.433206	-0.919836	349	47
fever	0.695726	0.86157	-0.656573	-0.907169	406	3
fibril organization	0.510791	0.769806	0.726116	1.0462	212	3
fibrinolysis	0.4	0.704149	-0.79824	-1.10291	233	3
fibroblast growth factor receptor signaling pathway	0.00170068	0.0416226	-0.9213	-1.66535	0	19
fibroblast migration	0.22314	0.56492	-0.822792	-1.21467	134	5
filopodium assembly	0.804159	0.91296	-0.482354	-0.762798	463	10
flagellar axoneme assembly	0.883669	0.941083	0.455566	0.631302	394	2
flagellum assembly	0.656093	0.840084	-0.648797	-0.929704	392	4
flagellum organization	0.618182	0.818893	-0.643589	-0.950118	373	5
floor plate development	0.126126	0.450099	-0.927247	-1.26012	69	2
floor plate formation	0.528571	0.77738	0.72188	0.971936	258	1
floor plate morphogenesis	0.655102	0.839242	0.651495	0.877171	320	1
fluid transport	0.0894118	0.404334	0.843327	1.3846	37	10
focal adhesion formation	0.832547	0.923802	0.447485	0.701369	352	7
folic acid and derivative biosynthetic process	0.305699	0.636793	-0.745724	-1.16191	176	8
folic acid and derivative catabolic process	0.621094	0.819676	-0.715911	-0.939459	317	1
folic acid and derivative metabolic process	0.285962	0.619324	-0.737539	-1.16635	164	10
folic acid transport	0.522523	0.773895	-0.750225	-1.01955	289	2
follicle-stimulating hormone secretion	0.767568	0.893021	-0.601915	-0.818	425	2
follicular B cell differentiation	0.382812	0.693221	-0.823758	-1.08098	195	1
follicular dendritic cell activation	0.403604	0.708346	-0.804841	-1.09378	223	2
follicular dendritic cell differentiation	0.403604	0.708346	-0.804841	-1.09378	223	2
forebrain anterior/posterior pattern formation	0.477551	0.753702	0.751041	1.0112	233	1
forebrain astrocyte development	0.291016	0.625066	-0.869054	-1.14042	148	1
forebrain astrocyte differentiation	0.291016	0.625066	-0.869054	-1.14042	148	1
forebrain cell migration	0.0767918	0.390668	-0.802437	-1.35746	44	13
forebrain development	0.00319489	0.0654825	-0.672251	-1.61899	1	125
forebrain dorsal/ventral pattern formation	0.828784	0.92147	0.423623	0.627555	333	4
forebrain morphogenesis	0.48532	0.757881	-0.666688	-1.03877	280	8
forebrain neuroblast division	0.0144144	0.178748	-0.98489	-1.33846	7	2
forebrain neuron development	0.245347	0.591212	-0.802942	-1.21019	144	6
forebrain neuron differentiation	0.230637	0.573604	-0.773558	-1.21303	133	9
forebrain neuron fate commitment	0.545861	0.785208	0.726222	1.00636	243	2
forebrain regionalization	0.62565	0.822545	-0.591395	-0.935235	360	10
forebrain-midbrain boundary formation	0.477551	0.753702	0.751041	1.0112	233	1
foregut morphogenesis	0.242215	0.587036	-0.793036	-1.19908	139	7
forelimb morphogenesis	0.294416	0.629167	-0.647349	-1.15239	173	17
formaldehyde catabolic process	0.385714	0.693221	0.799913	1.077	188	1
formaldehyde metabolic process	0.385714	0.693221	0.799913	1.077	188	1
formate transport	0.445312	0.73831	-0.798949	-1.04843	227	1
formation of actomyosin apparatus involved in cytokinesis	0.015625	0.185535	-0.994684	-1.30528	7	1
formation of anatomical boundary	0.651007	0.83614	0.651516	0.902839	290	2
formation of immunological synapse	0.151351	0.480443	-0.905798	-1.23098	83	2
formation of primary germ layer	0.190722	0.534842	-0.601897	-1.20877	110	33
formation of translation initiation complex	0.00720721	0.105075	-0.991513	-1.34746	3	2
forward locomotion	0.195312	0.539945	-0.908506	-1.19219	99	1
fourth ventricle development	0.195312	0.539945	-0.907231	-1.19052	99	1
fructosamine metabolic process	0.644531	0.833007	-0.700802	-0.919632	329	1
fructose 1,6-bisphosphate metabolic process	0.775391	0.899225	-0.623857	-0.818661	396	1
fructose 2,6-bisphosphate metabolic process	0.611018	0.814916	-0.676926	-0.970012	365	4
fructose 6-phosphate metabolic process	0.788969	0.905929	0.484296	0.69778	328	3
fructose biosynthetic process	0.044898	0.319829	0.986414	1.3281	21	1
fructose metabolic process	0.853774	0.929425	0.422407	0.662063	361	7
fructose transport	0.282883	0.61671	-0.849588	-1.15459	156	2
fucose biosynthetic process	0.435547	0.732736	-0.803923	-1.05495	222	1
fucose metabolic process	0.892562	0.945051	-0.451437	-0.666448	539	5
fumarate metabolic process	0.441441	0.735748	-0.789834	-1.07338	244	2
fused antrum stage, oogenesis	0.548098	0.78619	0.725385	1.0052	244	2
fusion of sperm to egg plasma membrane	0.202003	0.545572	-0.850289	-1.21844	120	4
G-protein coupled receptor internalization	0.3125	0.636793	-0.858826	-1.127	159	1
G-protein coupled receptor protein signaling pathway	0.00701262	0.102834	-0.49486	-1.31144	4	343
G-protein signaling, coupled to cAMP nucleotide second messenger	0.380306	0.692398	-0.507026	-1.05536	223	41
G-protein signaling, coupled to cGMP nucleotide second messenger	0.851319	0.929425	0.426848	0.615008	354	3
G-protein signaling, coupled to cyclic nucleotide second messenger	0.391453	0.698913	-0.500789	-1.05558	228	44
G0 to G1 transition	0.185714	0.527459	0.900578	1.21253	90	1
G1 DNA damage checkpoint	0.31453	0.637672	-0.831924	-1.14945	183	3
G1 phase	0.268166	0.609034	-0.784348	-1.18595	154	7
G1 phase of mitotic cell cycle	0.268166	0.609034	-0.784348	-1.18595	154	7
G1/S transition checkpoint	0.428325	0.72821	-0.702148	-1.09402	247	8
G1/S transition of mitotic cell cycle	0.171769	0.51022	-0.650076	-1.24029	100	25
G2 phase	0.042735	0.316717	-0.960205	-1.32669	24	3
G2 phase of mitotic cell cycle	0.042735	0.316717	-0.960205	-1.32669	24	3
G2/M transition checkpoint	0.208981	0.549403	-0.790892	-1.23229	120	8
G2/M transition DNA damage checkpoint	0.200692	0.545572	-0.811308	-1.22671	115	7
G2/M transition of mitotic cell cycle	0.0380623	0.295423	-0.900791	-1.36201	21	7
galactitol metabolic process	0.0507812	0.338198	-0.980165	-1.28623	25	1
galactolipid catabolic process	0.14898	0.478153	0.918206	1.23627	72	1
galactolipid metabolic process	0.453237	0.741921	0.772891	1.11359	188	3
galactose metabolic process	0.704132	0.866095	-0.588769	-0.869189	425	5
galactose transport	0.330078	0.650387	-0.849593	-1.11488	168	1
galactosylceramide catabolic process	0.14898	0.478153	0.918206	1.23627	72	1
galactosylceramide metabolic process	0.453237	0.741921	0.772891	1.11359	188	3
gamete generation	0.001443	0.0416226	-0.610232	-1.57545	0	249
gamma-aminobutyric acid biosynthetic process	0.689796	0.859993	0.637039	0.857707	337	1
gamma-aminobutyric acid catabolic process	0.554688	0.788526	-0.745912	-0.978827	283	1
gamma-aminobutyric acid metabolic process	0.265442	0.607645	-0.824885	-1.18203	158	4
gamma-aminobutyric acid secretion	0.881469	0.940234	-0.466597	-0.668618	527	4
gamma-aminobutyric acid signaling pathway	0.279805	0.615325	0.65652	1.19212	114	17
gamma-aminobutyric acid transport	0.881469	0.940234	-0.466597	-0.668618	527	4
gamma-delta T cell activation	0.845703	0.927189	-0.58195	-0.763667	432	1
gamma-delta T cell differentiation	0.845703	0.927189	-0.58195	-0.763667	432	1
gamma-tubulin complex localization	0.458984	0.744353	-0.795747	-1.04422	234	1
ganglioside biosynthetic process	0.577629	0.803214	-0.695634	-0.99682	345	4
ganglioside catabolic process	0.321343	0.644172	0.833884	1.20147	133	3
ganglioside metabolic process	0.840855	0.926897	0.422115	0.693802	353	9
gas homeostasis	0.505859	0.766752	-0.777405	-1.02015	258	1
gas transport	0.761269	0.890643	-0.561194	-0.804172	455	4
gastric acid secretion	0.973469	0.984683	0.512125	0.689522	476	1
gastrulation	0.190053	0.533906	-0.542256	-1.17721	106	55
gastrulation with mouth forming second	0.864177	0.934058	-0.395531	-0.709584	508	18
GDP-L-fucose biosynthetic process	0.435547	0.732736	-0.803923	-1.05495	222	1
GDP-L-fucose metabolic process	0.435547	0.732736	-0.803923	-1.05495	222	1
GDP-mannose metabolic process	0.103516	0.426311	-0.950973	-1.24792	52	1
gene expression	0.00110132	0.0416226	-0.542498	-1.56514	0	1911
gene silencing	0.109185	0.434508	-0.591424	-1.27215	62	50
gene silencing by miRNA	0.170396	0.509232	-0.793962	-1.24503	98	9
gene silencing by miRNA, mRNA cleavage	0.300781	0.633842	-0.863241	-1.13279	153	1
gene silencing by miRNA, negative regulation of translation	0.412245	0.716024	0.78384	1.05536	201	1
gene silencing by miRNA, production of miRNAs	0.202422	0.545572	-0.809636	-1.22418	116	7
gene silencing by RNA	0.158516	0.489606	-0.673963	-1.26751	93	23
generation of a signal involved in cell-cell signaling	0.830986	0.923155	0.353167	0.816437	353	62
generation of neurons	0.00136054	0.0416226	-0.56729	-1.52449	0	390
generation of neurons in the forebrain	0.108247	0.433449	-0.807043	-1.30864	62	11
generation of ovulation cycle rhythm	0.855469	0.929425	-0.57567	-0.755427	437	1
generation of precursor metabolites and energy	0.383164	0.693221	-0.40747	-1.03391	263	201
genetic imprinting	0.584041	0.805597	-0.563937	-0.938222	343	12
genitalia development	0.648148	0.835584	-0.47571	-0.870538	384	20
genitalia morphogenesis	0.530414	0.777893	0.655752	0.996759	217	6
germ cell development	0.00510204	0.0859588	-0.668605	-1.51155	2	76
germ cell migration	0.170984	0.509332	-0.807604	-1.25833	98	8
germ cell programmed cell death	0.750427	0.883715	-0.604971	-0.835874	438	3
germ-line cyst formation	0.495495	0.761215	-0.766579	-1.04178	274	2
germ-line sex determination	0.383673	0.693221	0.802649	1.08068	187	1
germ-line stem cell division	0.421875	0.723468	-0.807032	-1.05903	215	1
germ-line stem cell maintenance	0.446847	0.73879	-0.787005	-1.06954	247	2
germinal center B cell differentiation	0.0877551	0.402143	0.962289	1.29562	42	1
germinal center formation	0.663283	0.844279	-0.591307	-0.891212	391	6
gland development	0.0321593	0.278198	-0.543018	-1.34363	20	163
gland morphogenesis	0.00344234	0.0654825	-0.689093	-1.54644	1	73
glandular epithelial cell differentiation	0.452893	0.741921	-0.72788	-1.07456	273	5
glial cell development	0.678511	0.855445	-0.477797	-0.85056	400	17
glial cell differentiation	0.288396	0.621813	-0.551922	-1.12249	168	36
glial cell fate commitment	0.195502	0.539945	-0.814242	-1.23115	112	7
glial cell fate determination	0.235897	0.579349	-0.862579	-1.1918	137	3
glial cell fate specification	0.834532	0.923852	0.437943	0.630994	347	3
glial cell migration	0.883761	0.941083	-0.498528	-0.688803	516	3
gliogenesis	0.297762	0.631206	-0.535732	-1.10674	172	39
globoside metabolic process	0.206122	0.548112	0.895013	1.20504	100	1
glomerular basement membrane development	0.921875	0.957898	-0.531182	-0.697047	471	1
glomerulus development	0.896882	0.946514	0.384685	0.554259	373	3
glossopharyngeal nerve development	0.944072	0.968963	0.381035	0.528021	421	2
glossopharyngeal nerve morphogenesis	0.944072	0.968963	0.381035	0.528021	421	2
glucan biosynthetic process	0.567474	0.794048	-0.652708	-0.986904	327	7
glucan catabolic process	0.855856	0.929425	-0.5381	-0.731275	474	2
glucan metabolic process	0.26072	0.603651	-0.599481	-1.15578	151	27
glucocorticoid catabolic process	0.0527344	0.339665	-0.97973	-1.28566	26	1
glucocorticoid metabolic process	0.360331	0.675799	-0.76923	-1.1356	217	5
glucocorticoid receptor signaling pathway	0.017094	0.196086	-0.975376	-1.34765	9	3
gluconeogenesis	0.363328	0.679844	-0.673258	-1.1201	213	12
glucosamine biosynthetic process	0.502703	0.765251	-0.764216	-1.03857	278	2
glucosamine catabolic process	0.044898	0.319829	0.986414	1.3281	21	1
glucosamine metabolic process	0.348235	0.660109	0.694722	1.14061	147	10
glucose 1-phosphate metabolic process	0.417969	0.722105	-0.810701	-1.06385	213	1
glucose 6-phosphate metabolic process	0.595918	0.807976	0.685911	0.923507	291	1
glucose catabolic process	0.00172712	0.0416226	-0.812703	-1.71999	0	45
glucose homeostasis	0.262976	0.604932	-0.580247	-1.15389	151	32
glucose import	0.25	0.596148	-0.886184	-1.1629	127	1
glucose metabolic process	0.00162866	0.0416226	-0.674984	-1.59787	0	111
glucose transport	0.617997	0.81882	-0.502403	-0.901313	363	18
glucose-6-phosphate transport	0.807207	0.914496	-0.568987	-0.773251	447	2
glucosylceramide catabolic process	0.261719	0.603651	-0.8795	-1.15413	133	1
glucosylceramide metabolic process	0.919658	0.956658	-0.456587	-0.630855	537	3
glucuronate metabolic process	0.248322	0.595154	0.876862	1.21511	110	2
glutamate biosynthetic process	0.680089	0.856848	0.637059	0.882806	303	2
glutamate catabolic process	0.723077	0.873684	-0.629271	-0.869448	422	3
glutamate catabolic process to 2-oxoglutarate	0.441441	0.735748	-0.789834	-1.07338	244	2
glutamate catabolic process to aspartate	0.441441	0.735748	-0.789834	-1.07338	244	2
glutamate decarboxylation to succinate	0.379592	0.691994	0.80439	1.08303	185	1
glutamate metabolic process	0.328179	0.649477	-0.700426	-1.13576	190	11
glutamate secretion	0.523114	0.774012	0.658246	1.00055	214	6
glutamate signaling pathway	0.804124	0.91296	-0.460797	-0.747193	467	11
glutamate uptake during transmission of nerve impulse	0.502703	0.765251	-0.762606	-1.03638	278	2
glutamine biosynthetic process	0.163311	0.497308	0.918763	1.27318	72	2
glutamine catabolic process	0.115234	0.437531	-0.945626	-1.2409	58	1
glutamine family amino acid biosynthetic process	0.757732	0.888389	-0.499602	-0.810117	440	11
glutamine family amino acid catabolic process	0.261618	0.603651	-0.755883	-1.18532	151	9
glutamine family amino acid metabolic process	0.140171	0.468604	-0.60562	-1.23841	81	37
glutamine metabolic process	0.344652	0.658941	-0.619523	-1.11143	202	18
glutamine transport	0.0761719	0.388945	-0.969471	-1.27219	38	1
glutaminyl-tRNA aminoacylation	0.0703125	0.379557	-0.972704	-1.27644	35	1
glutamyl-tRNA aminoacylation	0.0810811	0.392968	-0.956841	-1.30034	44	2
glutathione biosynthetic process	0.458478	0.744353	-0.704277	-1.06488	264	7
glutathione metabolic process	0.358714	0.674722	-0.623051	-1.10914	211	17
glyceraldehyde-3-phosphate metabolic process	0.09375	0.410362	-0.954952	-1.25314	47	1
glycerol biosynthetic process	0.466797	0.748302	-0.789809	-1.03643	238	1
glycerol catabolic process	0.587387	0.806164	-0.726593	-0.987438	325	2
glycerol ether biosynthetic process	0.455017	0.742821	-0.706192	-1.06777	262	7
glycerol ether catabolic process	0.448363	0.739035	0.74191	1.10062	177	5
glycerol ether metabolic process	0.114187	0.437531	-0.656779	-1.294	65	31
glycerol metabolic process	0.203704	0.546529	-0.707061	-1.2335	120	15
glycerol transport	0.765625	0.892999	-0.628987	-0.825392	391	1
glycerol-3-phosphate catabolic process	0.587387	0.806164	-0.726593	-0.987438	325	2
glycerol-3-phosphate metabolic process	0.439932	0.7352	-0.717595	-1.08155	259	6
glycerol-3-phosphate transport	0.765625	0.892999	-0.628987	-0.825392	391	1
glycerolipid biosynthetic process	0.282007	0.615525	-0.524433	-1.12248	162	49
glycerolipid catabolic process	0.448363	0.739035	0.74191	1.10062	177	5
glycerolipid metabolic process	0.115073	0.437531	-0.514047	-1.21925	70	112
glycerophosphate shuttle	0.765625	0.892999	-0.628987	-0.825392	391	1
glycerophospholipid biosynthetic process	0.320273	0.644171	-0.52388	-1.09382	187	42
glycerophospholipid metabolic process	0.267327	0.609034	-0.480601	-1.10518	161	84
glycine betaine biosynthetic process	0.529297	0.77738	-0.762824	-1.00102	270	1
glycine betaine biosynthetic process from choline	0.529297	0.77738	-0.762824	-1.00102	270	1
glycine betaine metabolic process	0.529297	0.77738	-0.762824	-1.00102	270	1
glycine biosynthetic process	0.0273438	0.253374	-0.991451	-1.30104	13	1
glycine catabolic process	0.963636	0.978932	-0.342652	-0.50585	582	5
glycine metabolic process	0.0654045	0.367325	-0.856886	-1.3437	37	9
glycine transport	0.763964	0.892276	-0.608289	-0.826662	423	2
glycogen biosynthetic process	0.567474	0.794048	-0.652708	-0.986904	327	7
glycogen catabolic process	0.855856	0.929425	-0.5381	-0.731275	474	2
glycogen cell development involved in embryonic placenta development	0.273469	0.61382	0.864702	1.16423	133	1
glycogen metabolic process	0.26072	0.603651	-0.599481	-1.15578	151	27
glycolipid biosynthetic process	0.593388	0.807976	-0.662618	-0.978211	358	5
glycolipid catabolic process	0.759729	0.889945	-0.537072	-0.80947	448	6
glycolipid metabolic process	0.850594	0.929425	-0.401478	-0.720253	500	18
glycolipid transport	0.317949	0.641675	-0.828802	-1.14513	185	3
glycolysis	0.0017094	0.0416226	-0.854203	-1.74672	0	37
glycoprotein biosynthetic process	0.306931	0.636793	-0.465073	-1.0826	185	98
glycoprotein catabolic process	0.915371	0.954187	-0.400464	-0.623963	529	8
glycoprotein metabolic process	0.220472	0.561384	-0.466418	-1.12297	139	123
glycosaminoglycan biosynthetic process	0.610052	0.814897	-0.604106	-0.955337	351	10
glycosaminoglycan catabolic process	0.659432	0.841699	-0.644837	-0.924029	394	4
glycosaminoglycan metabolic process	0.24525	0.591212	-0.592338	-1.16226	141	30
glycosphingolipid biosynthetic process	0.577629	0.803214	-0.695634	-0.99682	345	4
glycosphingolipid catabolic process	0.664987	0.84531	0.585312	0.868307	263	5
glycosphingolipid metabolic process	0.779661	0.901163	0.424811	0.760161	321	16
glycosylation	0.481293	0.756536	-0.434306	-0.981856	282	76
glycosylceramide catabolic process	0.531624	0.778441	-0.742552	-1.02596	310	3
glycosylceramide metabolic process	0.613223	0.815557	-0.647657	-0.956125	370	5
glycyl-tRNA aminoacylation	0.225225	0.567763	-0.877653	-1.19273	124	2
glyoxylate cycle	0.273874	0.613959	-0.85907	-1.16747	151	2
glyoxylate metabolic process	0.273874	0.613959	-0.85907	-1.16747	151	2
GMP biosynthetic process	0.0666667	0.3683	-0.938151	-1.29622	38	3
GMP catabolic process	0.119141	0.442763	-0.944227	-1.23907	60	1
GMP metabolic process	0.0651085	0.367231	-0.925817	-1.32666	38	4
Golgi calcium ion homeostasis	0.142578	0.472256	-0.933284	-1.22471	72	1
Golgi calcium ion transport	0.142578	0.472256	-0.933284	-1.22471	72	1
Golgi organization	0.34662	0.658941	-0.71148	-1.12514	199	10
Golgi to endosome transport	0.475676	0.753103	-0.774817	-1.05297	263	2
Golgi to plasma membrane protein transport	0.132812	0.458113	-0.937076	-1.22968	67	1
Golgi to plasma membrane transport	0.684864	0.858438	0.563905	0.835368	275	4
Golgi to vacuole transport	0.0918367	0.404875	0.957564	1.28926	44	1
Golgi vesicle budding	0.265306	0.607517	0.868774	1.16971	129	1
Golgi vesicle transport	0.823113	0.919549	0.369939	0.818254	348	49
gonad development	0.130288	0.455394	-0.555377	-1.24026	76	67
gonad morphogenesis	0.683594	0.858383	-0.681465	-0.894257	349	1
gonadal mesoderm development	0.438776	0.734404	0.767456	1.0333	214	1
gonadotropin secretion	0.767568	0.893021	-0.601915	-0.818	425	2
GPI anchor biosynthetic process	0.178388	0.52055	-0.63552	-1.22526	103	27
GPI anchor metabolic process	0.144082	0.472256	-0.640182	-1.2464	83	29
granule cell precursor tangential migration	0.732422	0.878534	-0.647423	-0.849585	374	1
granulocyte differentiation	0.232479	0.575144	-0.863587	-1.1932	135	3
granuloma formation	0.365234	0.679874	-0.836846	-1.09816	186	1
granulosa cell differentiation	0.6875	0.859993	-0.678947	-0.890952	351	1
granzyme B localization in T cell secretory granule	0.0351562	0.28698	-0.98772	-1.29614	17	1
grooming behavior	0.604534	0.813659	0.648796	0.962484	239	5
growth	0.0015456	0.0416226	-0.58561	-1.44478	0	160
growth hormone receptor signaling pathway	0.0710744	0.382576	-0.902432	-1.33224	42	5
growth hormone secretion	0.673828	0.85253	-0.689455	-0.904741	344	1
GTP biosynthetic process	0.0757315	0.388945	-0.852443	-1.33674	43	9
GTP metabolic process	0.0757315	0.388945	-0.852443	-1.33674	43	9
guanosine biosynthetic process	0.0959184	0.412692	0.952932	1.28302	46	1
guanosine catabolic process	0.0371094	0.292532	-0.982777	-1.28966	18	1
guanosine metabolic process	0.625225	0.822278	-0.699741	-0.950946	346	2
gut development	0.888702	0.943683	-0.379459	-0.720518	526	24
gut morphogenesis	0.699758	0.863396	0.462156	0.826986	288	16
hair cell differentiation	0.383784	0.693221	-0.813186	-1.10512	212	2
hair cycle	0.00689655	0.101855	-0.737996	-1.51637	3	38
hair cycle process	0.0205128	0.215966	-0.721096	-1.47454	11	37
hair follicle development	0.0205128	0.215966	-0.721096	-1.47454	11	37
hair follicle maturation	0.0873288	0.402143	-0.780117	-1.33851	50	14
hair follicle morphogenesis	0.0679117	0.372725	-0.81968	-1.3637	39	12
halogen metabolic process	0.714844	0.870726	-0.658863	-0.864598	365	1
hard palate development	0.203125	0.546529	-0.90577	-1.1886	103	1
Harderian gland development	0.498047	0.763508	-0.780887	-1.02472	254	1
hatching	0.233723	0.576633	-0.836425	-1.19857	139	4
head development	0.0998308	0.420715	-0.748632	-1.33269	58	17
head morphogenesis	0.195876	0.539991	-0.761885	-1.23541	113	11
head segmentation	0.259459	0.603651	-0.867717	-1.17922	143	2
healing during inflammatory response	0.214414	0.555491	-0.88164	-1.19815	118	2
heart contraction	0.122867	0.444939	-0.772739	-1.30723	71	13
heart development	0.00757576	0.108975	-0.556808	-1.3962	4	185
heart growth	0.747885	0.882602	-0.542305	-0.817357	441	6
heart looping	0.0611205	0.361674	-0.775587	-1.3914	35	18
heart morphogenesis	0.201389	0.545572	-0.534435	-1.17428	115	61
heart process	0.122867	0.444939	-0.772739	-1.30723	71	13
heart septum morphogenesis	0.928934	0.962484	-0.370907	-0.559027	548	6
heart trabecula formation	0.894464	0.946342	-0.43984	-0.665044	516	7
heat generation	0.796954	0.909355	-0.507251	-0.764525	470	6
heme a biosynthetic process	0.310204	0.636793	0.841634	1.13317	151	1
heme a metabolic process	0.310204	0.636793	0.841634	1.13317	151	1
heme biosynthetic process	0.551546	0.786792	-0.602865	-0.977561	320	11
heme catabolic process	0.518919	0.772761	-0.751687	-1.02154	287	2
heme metabolic process	0.626058	0.822545	-0.503038	-0.895494	369	17
heme oxidation	0.183445	0.527459	0.912493	1.26449	81	2
heme transport	0.548828	0.78619	-0.750202	-0.984457	280	1
hemidesmosome assembly	0.491837	0.758735	0.746534	1.00513	240	1
hemocyte proliferation	0.171875	0.51022	-0.921594	-1.20937	87	1
hemoglobin biosynthetic process	0.327212	0.648754	-0.801679	-1.14878	195	4
hemoglobin metabolic process	0.186528	0.528976	-0.798567	-1.24425	107	8
hemopoiesis	0.00144928	0.0416226	-0.620879	-1.5801	0	206
hemopoietic or lymphoid organ development	0.00146628	0.0416226	-0.595521	-1.52355	0	226
hemopoietic progenitor cell differentiation	0.21134	0.551119	-0.754968	-1.2242	122	11
hemopoietic stem cell differentiation	0.280342	0.615325	-0.845864	-1.16871	163	3
hemostasis	0.0426288	0.316717	-0.632578	-1.38052	23	57
heparan sulfate proteoglycan biosynthetic process	0.542314	0.783442	-0.643437	-1.00254	313	8
heparan sulfate proteoglycan biosynthetic process, enzymatic modification	0.689796	0.859993	0.63735	0.858125	337	1
heparan sulfate proteoglycan biosynthetic process, polysaccharide chain biosynthetic process	0.146484	0.475193	-0.931263	-1.22206	74	1
heparan sulfate proteoglycan metabolic process	0.678141	0.855264	-0.563666	-0.883899	393	9
heparin biosynthetic process	0.384766	0.693221	-0.821986	-1.07866	196	1
heparin metabolic process	0.354955	0.668817	-0.822012	-1.11711	196	2
hepatocyte differentiation	0.0671141	0.36996	0.974117	1.34988	29	2
hepatocyte growth factor receptor signaling pathway	0.817094	0.916349	-0.545871	-0.754216	477	3
heterochromatin formation	0.0432432	0.317438	-0.972268	-1.32131	23	2
heterochromatin organization	0.0432432	0.317438	-0.972268	-1.32131	23	2
heterocycle biosynthetic process	0.252129	0.598683	-0.548827	-1.1459	147	42
heterocycle catabolic process	0.117747	0.442623	-0.621548	-1.26409	68	36
heterocycle metabolic process	0.00146413	0.0416226	-0.622393	-1.58672	0	219
heterophilic cell adhesion	0.72758	0.875508	-0.45929	-0.817615	429	17
heterotypic cell-cell adhesion	0.251953	0.598683	-0.885283	-1.16172	128	1
hexitol metabolic process	0.266667	0.607868	-0.863827	-1.17394	147	2
hexose biosynthetic process	0.629442	0.824981	-0.498185	-0.886854	371	17
hexose catabolic process	0.00172712	0.0416226	-0.812703	-1.71999	0	45
hexose metabolic process	0.0015528	0.0416226	-0.63046	-1.54149	0	139
hexose phosphate transport	0.807207	0.914496	-0.568987	-0.773251	447	2
hexose transport	0.768707	0.894083	-0.442737	-0.800297	451	19
high-density lipoprotein particle assembly	0.314286	0.637672	0.839489	1.13028	153	1
high-density lipoprotein particle clearance	0.729306	0.876886	0.592014	0.820385	325	2
high-density lipoprotein particle remodeling	0.979487	0.987564	-0.335362	-0.463361	572	3
hindbrain development	0.550622	0.78619	-0.437824	-0.950489	309	55
hindbrain maturation	0.805369	0.913155	0.529831	0.734214	359	2
hindbrain morphogenesis	0.70489	0.866095	-0.44235	-0.839936	417	24
hindbrain radial glia guided cell migration	0.268468	0.609034	-0.861887	-1.1713	148	2
hindbrain structural organization	0.393878	0.700262	0.795125	1.07055	192	1
hindbrain tangential cell migration	0.732422	0.878534	-0.647423	-0.849585	374	1
hindgut morphogenesis	0.0632603	0.363775	0.914885	1.39065	25	6
hindlimb morphogenesis	0.0587248	0.354537	-0.741654	-1.38625	34	22
hippocampus development	0.534687	0.779528	-0.548713	-0.976804	315	17
histamine production during acute inflammatory response	0.835938	0.92444	-0.58882	-0.772683	427	1
histamine secretion	0.835938	0.92444	-0.58882	-0.772683	427	1
histamine secretion by mast cell	0.835938	0.92444	-0.58882	-0.772683	427	1
histamine secretion during acute inflammatory response	0.835938	0.92444	-0.58882	-0.772683	427	1
histamine transport	0.783784	0.903409	-0.588808	-0.800187	434	2
histamine uptake	0.755102	0.885899	0.609494	0.820621	369	1
histidine biosynthetic process	0.0507812	0.338198	-0.980041	-1.28606	25	1
histidine catabolic process	0.0863558	0.402143	-0.848846	-1.32259	49	8
histidine catabolic process to glutamate and formamide	0.533203	0.778441	-0.760617	-0.998124	272	1
histidine family amino acid biosynthetic process	0.0507812	0.338198	-0.980041	-1.28606	25	1
histidine family amino acid catabolic process	0.0863558	0.402143	-0.848846	-1.32259	49	8
histidine family amino acid metabolic process	0.0863558	0.402143	-0.848846	-1.32259	49	8
histidine metabolic process	0.0863558	0.402143	-0.848846	-1.32259	49	8
histidyl-tRNA aminoacylation	0.144144	0.472256	-0.913856	-1.24193	79	2
histone acetylation	0.0343053	0.28698	-0.722717	-1.40709	19	29
histone arginine methylation	0.185586	0.527459	-0.894886	-1.21615	102	2
histone deacetylation	0.630584	0.825762	-0.560248	-0.908456	366	11
histone demethylation	0.813223	0.915274	-0.508673	-0.750944	491	5
histone dephosphorylation	0.834188	0.923852	-0.52966	-0.731818	487	3
histone deubiquitination	0.710744	0.869243	-0.58602	-0.86513	429	5
histone exchange	0.0288288	0.260951	-0.979014	-1.33048	15	2
histone H2A acetylation	0.208829	0.549403	-0.740931	-1.23269	122	12
histone H2A K63-linked deubiquitination	0.540541	0.782123	-0.744293	-1.01149	299	2
histone H2A K63-linked ubiquitination	0.28125	0.615325	-0.872505	-1.14495	143	1
histone H2A ubiquitination	0.47027	0.749953	-0.778144	-1.05749	260	2
histone H2B ubiquitination	0.503906	0.766752	-0.77812	-1.02109	257	1
histone H3 acetylation	0.241963	0.587036	-0.806106	-1.21495	142	6
histone H3-K36 methylation	0.158203	0.489606	-0.926351	-1.21561	80	1
histone H3-K4 demethylation	0.736328	0.881357	-0.645806	-0.847463	376	1
histone H3-K9 demethylation	0.242857	0.588216	0.877479	1.18143	118	1
histone H3-K9 methylation	0.327212	0.648754	-0.802244	-1.14959	195	4
histone H3-R2 methylation	0.220703	0.561384	-0.899552	-1.18044	112	1
histone H4 acetylation	0.0795262	0.392968	-0.758038	-1.34944	46	17
histone H4-K12 acetylation	0.31453	0.637672	-0.830668	-1.14771	183	3
histone H4-K16 acetylation	0.138739	0.466706	-0.916621	-1.24568	76	2
histone H4-K5 acetylation	0.138739	0.466706	-0.916621	-1.24568	76	2
histone H4-K8 acetylation	0.138739	0.466706	-0.916621	-1.24568	76	2
histone lysine demethylation	0.316547	0.639529	0.836764	1.20562	131	3
histone lysine methylation	0.231405	0.57467	-0.818503	-1.20834	139	5
histone methylation	0.0913706	0.404875	-0.752368	-1.33934	53	17
histone modification	0.0034188	0.0654825	-0.695209	-1.57481	1	77
histone mRNA 3'-end processing	0.69009	0.859993	-0.656849	-0.892656	382	2
histone mRNA metabolic process	0.69009	0.859993	-0.656849	-0.892656	382	2
histone phosphorylation	0.706306	0.866757	-0.644742	-0.876202	391	2
histone ubiquitination	0.342513	0.658878	-0.723486	-1.13452	198	9
homeostasis of number of cells	0.133224	0.458113	-0.523778	-1.20654	80	90
homeostasis of number of cells within a tissue	0.636804	0.829735	0.491122	0.878819	262	16
homeostatic process	0.0013369	0.0416226	-0.534797	-1.44983	0	459
homoiothermy	0.628571	0.824423	0.665268	0.895714	307	1
homologous chromosome segregation	0.184615	0.527459	-0.884654	-1.2223	107	3
homophilic cell adhesion	1	1	-0.27525	-0.632099	602	89
homotypic cell-cell adhesion	0.716194	0.870998	-0.60283	-0.863835	428	4
hormone biosynthetic process	0.977929	0.986563	-0.328108	-0.545874	575	12
hormone catabolic process	0.150427	0.479741	-0.893473	-1.23449	87	3
hormone metabolic process	0.00692042	0.101855	-0.688098	-1.52331	3	64
hormone secretion	0.153061	0.483648	-0.663862	-1.26659	89	25
hormone transport	0.942078	0.968628	-0.341495	-0.655858	552	26
hormone-mediated signaling	0.123519	0.446111	-0.856732	-1.29126	72	6
humoral immune response	0.66263	0.844279	-0.446485	-0.87967	382	31
humoral immune response mediated by circulating immunoglobulin	0.66893	0.848338	-0.475983	-0.853915	393	18
hyaluronan catabolic process	0.357422	0.672626	-0.840919	-1.1035	182	1
hyaluronan metabolic process	0.970248	0.982609	-0.325617	-0.480702	586	5
hydrogen peroxide biosynthetic process	0.487479	0.758735	-0.734916	-1.05311	291	4
hydrogen peroxide catabolic process	0.0206186	0.215966	-0.884524	-1.43428	11	11
hydrogen peroxide metabolic process	0.184433	0.527459	-0.699914	-1.24597	108	17
hydrogen transport	0.723404	0.873684	0.407876	0.822196	305	30
hyperosmotic response	0.328881	0.650016	-0.799561	-1.14574	196	4
hypersensitivity	0.697266	0.862248	-0.671952	-0.881773	356	1
hypophysis morphogenesis	0.611511	0.814916	0.653432	0.941473	254	3
hypothalamus cell differentiation	0.825503	0.919558	0.513944	0.712199	368	2
hypothalamus development	0.0527578	0.339665	0.969452	1.3968	21	3
hypoxanthine biosynthetic process	0.0877551	0.402143	0.962289	1.29562	42	1
hypoxanthine metabolic process	0.0877551	0.402143	0.962289	1.29562	42	1
hypusine metabolic process	0.730479	0.877457	0.539643	0.800556	289	5
I-kappaB kinase/NF-kappaB cascade	0.0205832	0.215966	-0.772909	-1.49014	11	27
I-kappaB phosphorylation	0.439316	0.734821	-0.77938	-1.07685	256	3
icosanoid biosynthetic process	0.312081	0.636793	-0.603036	-1.12715	185	22
icosanoid metabolic process	0.53833	0.781082	-0.497981	-0.956398	315	26
icosanoid secretion	0.134694	0.461146	0.930828	1.25326	65	1
IDP catabolic process	0.726531	0.87449	0.622769	0.838494	355	1
IDP metabolic process	0.726531	0.87449	0.622769	0.838494	355	1
immature B cell differentiation	0.485459	0.757881	0.772944	1.07111	216	2
immune effector process	0.433007	0.732213	-0.435362	-1.01116	264	95
immune response	0.631655	0.826734	-0.361148	-0.947033	438	307
[truncated: 5,553 more rows]

## Sheet: Haradhvala (2022)_Kymriah
pathway	pval	padj	ES	NES	nMoreExtreme	size
BIOCARTA_RELA_PATHWAY	0.59	0.842549	-0.497937	-0.93528	412	16
BIOCARTA_NO1_PATHWAY	0.281163	0.683922	-0.582602	-1.1549	202	22
BIOCARTA_CSK_PATHWAY	0.401434	0.752041	0.468271	1.01656	111	20
BIOCARTA_SRCRPTP_PATHWAY	0.072327	0.541358	0.753272	1.48231	22	11
BIOCARTA_AMI_PATHWAY	0.0116618	0.336122	-0.838811	-1.48646	7	12
BIOCARTA_GRANULOCYTES_PATHWAY	0.278481	0.683922	0.573709	1.15531	87	12
BIOCARTA_LYM_PATHWAY	0.101852	0.574603	0.747545	1.41044	32	10
BIOCARTA_ARAP_PATHWAY	0.317212	0.700826	-0.589704	-1.11982	222	17
BIOCARTA_AGR_PATHWAY	0.490637	0.788785	0.40225	0.971095	130	30
BIOCARTA_AKAP95_PATHWAY	0.295597	0.68801	0.586294	1.15373	93	11
BIOCARTA_AKT_PATHWAY	0.874136	0.93669	-0.367156	-0.716712	631	20
BIOCARTA_ALK_PATHWAY	0.458503	0.778785	-0.499392	-1.02852	336	30
BIOCARTA_AT1R_PATHWAY	0.139098	0.616337	0.524356	1.25291	36	29
BIOCARTA_ACE2_PATHWAY	0.873199	0.936655	0.389246	0.650355	302	6
BIOCARTA_ASBCELL_PATHWAY	0.293003	0.68708	-0.643361	-1.1401	200	12
BIOCARTA_DNAFRAGMENT_PATHWAY	0.759587	0.90587	-0.48041	-0.822735	514	10
BIOCARTA_CHEMICAL_PATHWAY	0.271429	0.679764	0.511175	1.13858	75	22
BIOCARTA_SPPA_PATHWAY	0.650069	0.867106	-0.456279	-0.890686	469	20
BIOCARTA_ATM_PATHWAY	0.817857	0.928148	0.358809	0.772055	228	19
BIOCARTA_AGPCR_PATHWAY	0.509434	0.800499	0.48008	0.944718	161	11
BIOCARTA_BCELLSURVIVAL_PATHWAY	0.109272	0.57915	0.657264	1.38091	32	16
BIOCARTA_BLYMPHOCYTE_PATHWAY	0.857143	0.933232	-0.43534	-0.728165	569	9
BIOCARTA_BCR_PATHWAY	0.0314961	0.477187	0.604898	1.48605	7	33
BIOCARTA_BIOPEPTIDES_PATHWAY	0.283951	0.683922	0.440579	1.09447	68	36
BIOCARTA_NEUROTRANSMITTERS_PATHWAY	0.0978793	0.568368	-0.878036	-1.27797	59	4
BIOCARTA_RANKL_PATHWAY	0.251592	0.671535	0.573715	1.16428	78	13
BIOCARTA_CACAM_PATHWAY	0.676101	0.87667	0.415528	0.817689	214	11
BIOCARTA_CDMAC_PATHWAY	0.0728477	0.541358	0.701392	1.47362	21	16
BIOCARTA_CARM_ER_PATHWAY	0.74094	0.902332	-0.393091	-0.822511	551	32
BIOCARTA_CASPASE_PATHWAY	0.713889	0.891405	-0.43024	-0.857491	513	23
BIOCARTA_CBL_PATHWAY	0.305031	0.693399	0.579629	1.14061	96	11
BIOCARTA_CCR3_PATHWAY	0.180556	0.640238	0.58364	1.24406	51	18
BIOCARTA_CD40_PATHWAY	0.169381	0.632475	0.635557	1.30242	51	14
BIOCARTA_MCM_PATHWAY	0.538194	0.814862	0.436917	0.931314	154	18
BIOCARTA_G1_PATHWAY	0.86443	0.935241	-0.361879	-0.741761	643	28
BIOCARTA_G2_PATHWAY	0.315603	0.700259	0.488809	1.1007	88	23
BIOCARTA_CELL2CELL_PATHWAY	0.251592	0.671535	0.573122	1.16308	78	13
BIOCARTA_LAIR_PATHWAY	0.758721	0.90587	-0.448922	-0.808123	521	13
BIOCARTA_CERAMIDE_PATHWAY	0.886427	0.942906	-0.359747	-0.713129	639	22
BIOCARTA_TID_PATHWAY	0.665266	0.872113	-0.456429	-0.876818	474	18
BIOCARTA_CLASSIC_PATHWAY	0.876877	0.938128	0.377205	0.651864	291	7
BIOCARTA_COMP_PATHWAY	0.845697	0.930884	0.377236	0.696897	284	9
BIOCARTA_VDR_PATHWAY	0.14723	0.62506	-0.706446	-1.25189	100	12
BIOCARTA_HDAC_PATHWAY	0.571429	0.833366	0.410731	0.944113	155	25
BIOCARTA_GCR_PATHWAY	0.0208333	0.400302	0.746812	1.59187	5	18
BIOCARTA_CTCF_PATHWAY	0.854167	0.933232	-0.374828	-0.747053	614	23
BIOCARTA_CTL_PATHWAY	0.668605	0.872113	-0.490081	-0.882214	459	13
BIOCARTA_CXCR4_PATHWAY	0.0645161	0.525558	0.653071	1.43	17	21
BIOCARTA_CELLCYCLE_PATHWAY	0.70922	0.890153	0.375484	0.845513	199	23
BIOCARTA_CFTR_PATHWAY	0.559748	0.82559	0.463104	0.91131	177	11
BIOCARTA_CYTOKINE_PATHWAY	0.0341394	0.477187	-0.746073	-1.41676	23	17
BIOCARTA_INFLAM_PATHWAY	0.00138504	0.151409	-0.861504	-1.72236	0	24
BIOCARTA_D4GDI_PATHWAY	0.245223	0.669191	0.575571	1.16805	76	13
BIOCARTA_DC_PATHWAY	0.00840336	0.291094	-0.787829	-1.51345	5	18
BIOCARTA_P35ALZHEIMERS_PATHWAY	0.266962	0.676263	-0.676231	-1.15809	180	10
BIOCARTA_RNA_PATHWAY	0.941003	0.968706	-0.36476	-0.624677	637	10
BIOCARTA_MTA3_PATHWAY	0.264214	0.676263	0.536599	1.12236	78	17
BIOCARTA_SKP2E2F_PATHWAY	0.700617	0.887844	0.429019	0.80946	226	10
BIOCARTA_CALCINEURIN_PATHWAY	0.232639	0.662016	0.552507	1.1777	66	18
BIOCARTA_EGF_PATHWAY	0.221805	0.658485	0.487287	1.16433	58	29
BIOCARTA_ETC_PATHWAY	0.985251	0.991807	-0.312702	-0.535523	667	10
BIOCARTA_NDKDYNAMIN_PATHWAY	0.28125	0.683922	0.525452	1.12003	80	18
BIOCARTA_EPHA4_PATHWAY	0.20944	0.650609	-0.703022	-1.20397	141	10
BIOCARTA_EPO_PATHWAY	0.381944	0.745289	0.490078	1.04463	109	18
BIOCARTA_ECM_PATHWAY	0.365248	0.734565	0.473659	1.06658	102	23
BIOCARTA_ERK_PATHWAY	0.746429	0.902515	0.35994	0.82157	208	24
BIOCARTA_ERYTH_PATHWAY	0.00290698	0.199532	-0.888767	-1.5999	1	13
BIOCARTA_EPONFKB_PATHWAY	0.70679	0.889237	0.425196	0.802247	228	10
BIOCARTA_EIF_PATHWAY	0.184286	0.640238	-0.661204	-1.24195	128	16
BIOCARTA_EXTRINSIC_PATHWAY	0.0523169	0.501119	-0.845394	-1.36123	34	7
BIOCARTA_FAS_PATHWAY	0.578231	0.837135	-0.456475	-0.940135	424	30
BIOCARTA_FCER1_PATHWAY	0.0468085	0.481264	0.546936	1.36874	10	37
BIOCARTA_FEEDER_PATHWAY	0.707101	0.889237	0.448193	0.799688	238	8
BIOCARTA_FIBRINOLYSIS_PATHWAY	0.329771	0.709812	-0.72784	-1.13747	215	6
BIOCARTA_FMLP_PATHWAY	0.374016	0.739749	0.419261	1.03	94	33
BIOCARTA_FREE_PATHWAY	0.509036	0.800499	-0.613043	-1.00526	337	8
BIOCARTA_GABA_PATHWAY	0.872757	0.936655	-0.486089	-0.707494	534	4
BIOCARTA_GATA3_PATHWAY	0.184549	0.640238	-0.668499	-1.23934	128	15
BIOCARTA_GLYCOLYSIS_PATHWAY	0.599398	0.846833	-0.569255	-0.933458	397	8
BIOCARTA_SET_PATHWAY	0.443396	0.772116	0.511937	1.00741	140	11
BIOCARTA_GH_PATHWAY	0.604396	0.849776	0.398646	0.916333	164	25
BIOCARTA_AHSP_PATHWAY	0.107558	0.57915	-0.722112	-1.2999	73	13
BIOCARTA_TCAPOPTOSIS_PATHWAY	0.651128	0.867106	-0.534805	-0.894534	432	9
BIOCARTA_HIVNEF_PATHWAY	0.247799	0.66963	-0.496284	-1.13478	196	58
BIOCARTA_SALMONELLA_PATHWAY	0.33758	0.714789	0.53618	1.08811	105	13
BIOCARTA_MPR_PATHWAY	0.605263	0.849776	0.384021	0.917587	160	29
BIOCARTA_HCMV_PATHWAY	0.545151	0.815895	0.453917	0.949425	162	17
BIOCARTA_P53HYPOXIA_PATHWAY	0.16205	0.630961	-0.633069	-1.25494	116	22
BIOCARTA_HIF_PATHWAY	0.52443	0.810694	0.461131	0.944976	160	14
BIOCARTA_IGF1_PATHWAY	0.555556	0.823173	0.427275	0.935582	154	21
BIOCARTA_IL17_PATHWAY	0.563694	0.82817	0.452591	0.918476	176	13
BIOCARTA_IL2_PATHWAY	0.617729	0.854282	-0.463058	-0.917923	445	22
BIOCARTA_IL3_PATHWAY	0.739274	0.90226	0.388801	0.806886	223	15
BIOCARTA_IL4_PATHWAY	0.290936	0.686065	-0.654071	-1.1362	198	11
BIOCARTA_IL5_PATHWAY	0.142857	0.622704	-0.752662	-1.25893	94	9
BIOCARTA_IL6_PATHWAY	0.314286	0.700259	0.492642	1.0973	87	22
BIOCARTA_IL10_PATHWAY	0.305832	0.693399	-0.593198	-1.12646	214	17
BIOCARTA_IL12_PATHWAY	0.806362	0.921464	-0.398191	-0.777294	582	20
BIOCARTA_IL2RB_PATHWAY	0.284224	0.683922	-0.534097	-1.15087	217	38
BIOCARTA_IL22BP_PATHWAY	0.391367	0.745619	-0.587573	-1.07447	271	14
BIOCARTA_IL7_PATHWAY	0.456615	0.777955	-0.536195	-1.01821	320	17
BIOCARTA_GSK3_PATHWAY	0.282051	0.683922	0.487081	1.11961	76	25
BIOCARTA_DEATH_PATHWAY	0.578877	0.837147	-0.44443	-0.934873	432	33
BIOCARTA_RACCYCD_PATHWAY	0.249071	0.670336	0.493094	1.13422	66	26
BIOCARTA_GLEEVEC_PATHWAY	0.29078	0.686045	0.499073	1.12381	81	23
BIOCARTA_INSULIN_PATHWAY	0.430108	0.766518	0.458061	1.00299	119	21
BIOCARTA_INTEGRIN_PATHWAY	0.12766	0.607329	0.495283	1.23948	29	37
BIOCARTA_INTRINSIC_PATHWAY	0.0466472	0.481218	-0.777083	-1.37707	31	12
BIOCARTA_KERATINOCYTE_PATHWAY	0.227468	0.660062	0.431108	1.13761	52	44
BIOCARTA_TCRA_PATHWAY	0.619497	0.854282	0.445443	0.876557	196	11
BIOCARTA_LECTIN_PATHWAY	0.892183	0.945092	0.377175	0.602974	330	5
BIOCARTA_PYK2_PATHWAY	0.120623	0.597705	0.540934	1.26854	30	28
BIOCARTA_EGFR_SMRTE_PATHWAY	0.799699	0.918953	-0.478968	-0.785407	530	8
BIOCARTA_MAPK_PATHWAY	0.198864	0.64487	0.384158	1.11697	34	85
BIOCARTA_MCALPAIN_PATHWAY	0.146953	0.62506	0.593051	1.28744	40	20
BIOCARTA_PPARA_PATHWAY	0.197115	0.64487	0.436095	1.14463	40	49
BIOCARTA_ETS_PATHWAY	0.309028	0.69651	0.514703	1.09712	88	18
BIOCARTA_MONOCYTE_PATHWAY	0.0709877	0.536614	0.776651	1.46536	22	10
BIOCARTA_MTOR_PATHWAY	0.566667	0.83067	-0.477397	-0.951478	407	23
BIOCARTA_IGF1R_PATHWAY	0.82133	0.929263	-0.38694	-0.767033	592	22
BIOCARTA_PITX2_PATHWAY	0.320132	0.702089	0.525386	1.09034	96	15
BIOCARTA_NGF_PATHWAY	0.204013	0.646542	0.570511	1.1933	60	17
BIOCARTA_VIP_PATHWAY	0.346429	0.721775	0.465745	1.06307	96	24
BIOCARTA_NFAT_PATHWAY	0.556848	0.823271	-0.434678	-0.954292	430	43
BIOCARTA_NTHI_PATHWAY	0.510638	0.800499	0.430364	0.969093	143	23
BIOCARTA_NFKB_PATHWAY	0.524823	0.8109	0.423096	0.952725	147	23
BIOCARTA_NOS1_PATHWAY	0.227425	0.660062	0.553798	1.15834	67	17
BIOCARTA_NO2IL12_PATHWAY	0.562232	0.827561	-0.515094	-0.954937	392	15
BIOCARTA_RARRXR_PATHWAY	0.739628	0.902332	-0.444058	-0.823243	516	15
BIOCARTA_NUCLEARRS_PATHWAY	0.5059	0.798629	-0.589483	-1.00953	342	10
BIOCARTA_ARENRF2_PATHWAY	0.0955414	0.563443	0.694054	1.4085	29	13
BIOCARTA_P38MAPK_PATHWAY	0.314894	0.700259	0.422827	1.06846	73	38
BIOCARTA_P53_PATHWAY	0.944286	0.969991	-0.340743	-0.640021	660	16
BIOCARTA_PDGF_PATHWAY	0.29572	0.68801	0.447663	1.09512	75	32
BIOCARTA_CCR5_PATHWAY	0.382838	0.745372	0.497375	1.03221	115	15
BIOCARTA_PTDINS_PATHWAY	0.551389	0.821402	-0.481923	-0.9605	396	23
BIOCARTA_PLCE_PATHWAY	0.788012	0.916183	-0.456503	-0.793001	538	11
BIOCARTA_EDG1_PATHWAY	0.263736	0.676263	0.492231	1.13145	71	25
BIOCARTA_CDK5_PATHWAY	0.0987654	0.570524	0.755814	1.42605	31	10
BIOCARTA_MYOSIN_PATHWAY	0.468401	0.780985	0.430453	0.990133	125	26
BIOCARTA_PLATELETAPP_PATHWAY	0.245113	0.669191	-0.704217	-1.1779	162	9
BIOCARTA_PS1_PATHWAY	0.471942	0.781615	-0.561895	-1.02752	327	14
BIOCARTA_PROTEASOME_PATHWAY	0.0228188	0.407892	-0.689346	-1.41299	16	28
BIOCARTA_AKAPCENTROSOME_PATHWAY	0.390879	0.745619	0.51236	1.04996	119	14
BIOCARTA_PTEN_PATHWAY	0.787115	0.916183	-0.412931	-0.793256	561	18
BIOCARTA_RAB_PATHWAY	0.212828	0.651066	-0.678506	-1.20238	145	12
BIOCARTA_RAC1_PATHWAY	0.869806	0.936405	-0.364598	-0.722745	627	22
BIOCARTA_RAS_PATHWAY	0.775	0.91267	-0.404309	-0.805809	557	23
BIOCARTA_NKCELLS_PATHWAY	0.0860215	0.548049	0.653458	1.41857	23	20
BIOCARTA_RB_PATHWAY	0.132911	0.611194	0.677875	1.36508	41	12
BIOCARTA_CHREBP2_PATHWAY	0.536649	0.814862	-0.451152	-0.963146	409	35
BIOCARTA_BAD_PATHWAY	0.491084	0.789108	-0.497493	-1.00587	357	25
BIOCARTA_CK1_PATHWAY	0.664244	0.872113	-0.493631	-0.888606	456	13
BIOCARTA_EIF2_PATHWAY	0.397661	0.750218	-0.616069	-1.07019	271	11
BIOCARTA_EIF4_PATHWAY	0.858156	0.933232	0.330264	0.743688	241	23
BIOCARTA_STEM_PATHWAY	0.28863	0.685334	-0.645595	-1.14406	197	12
BIOCARTA_P27_PATHWAY	0.283439	0.683922	0.563011	1.14256	88	13
BIOCARTA_PGC1A_PATHWAY	0.435714	0.767805	0.460296	0.990427	121	19
BIOCARTA_PML_PATHWAY	0.658571	0.870075	-0.47269	-0.887859	460	16
BIOCARTA_DREAM_PATHWAY	0.399371	0.750304	0.533246	1.04934	126	11
BIOCARTA_LEPTIN_PATHWAY	0.165663	0.630961	-0.759744	-1.24582	109	8
BIOCARTA_RHO_PATHWAY	0.960969	0.977719	-0.313417	-0.650589	713	31
BIOCARTA_AKAP13_PATHWAY	0.861111	0.933543	0.36046	0.680105	278	10
BIOCARTA_ATRBRCA_PATHWAY	0.477178	0.784199	-0.518981	-1.01309	344	20
BIOCARTA_CARDIACEGF_PATHWAY	0.0474684	0.485356	0.767411	1.54538	14	12
BIOCARTA_HER2_PATHWAY	0.589286	0.84234	0.418575	0.900654	164	19
BIOCARTA_ERK5_PATHWAY	0.652174	0.867106	0.420114	0.878721	194	17
BIOCARTA_MAL_PATHWAY	0.735714	0.901032	0.380056	0.817772	205	19
BIOCARTA_MEF2D_PATHWAY	0.133779	0.611194	0.627052	1.31156	39	17
BIOCARTA_MITOCHONDRIA_PATHWAY	0.629322	0.858656	-0.462009	-0.907808	454	21
BIOCARTA_ACH_PATHWAY	0.781295	0.915961	-0.429478	-0.785371	542	14
BIOCARTA_PARKIN_PATHWAY	0.45858	0.778785	0.577419	1.03026	154	8
BIOCARTA_CDC42RAC_PATHWAY	0.15894	0.630961	0.610165	1.28195	47	16
BIOCARTA_RANMS_PATHWAY	0.713864	0.891405	-0.497101	-0.85132	483	10
BIOCARTA_BARR_MAPK_PATHWAY	0.427673	0.766518	0.525117	1.03334	135	11
BIOCARTA_TOB1_PATHWAY	0.625	0.857908	0.41215	0.886831	174	19
BIOCARTA_BARRESTIN_SRC_PATHWAY	0.37785	0.742405	0.517185	1.05985	115	14
BIOCARTA_NKT_PATHWAY	0.00134228	0.151409	-0.8291	-1.69945	0	28
BIOCARTA_IL1R_PATHWAY	0.74428	0.902515	-0.395089	-0.820123	552	31
BIOCARTA_MET_PATHWAY	0.090535	0.55283	0.527459	1.3103	21	36
BIOCARTA_GPCR_PATHWAY	0.0272374	0.443759	0.619773	1.51615	6	32
BIOCARTA_IGF1MTOR_PATHWAY	0.253112	0.671593	-0.60286	-1.17682	182	20
BIOCARTA_SODD_PATHWAY	0.261062	0.676263	-0.677978	-1.16108	176	10
BIOCARTA_SHH_PATHWAY	0.928469	0.96316	-0.35244	-0.653391	648	15
BIOCARTA_PTC1_PATHWAY	0.625786	0.858271	0.442813	0.871382	198	11
BIOCARTA_SPRY_PATHWAY	0.620887	0.855349	-0.491897	-0.911932	433	15
BIOCARTA_BARRESTIN_PATHWAY	0.88724	0.943445	0.352251	0.650742	298	9
BIOCARTA_STATHMIN_PATHWAY	0.367893	0.736084	0.503401	1.05293	109	17
BIOCARTA_HSP27_PATHWAY	0.110791	0.581275	-0.710018	-1.29839	76	14
BIOCARTA_TCR_PATHWAY	0.00429185	0.23223	0.63585	1.67789	0	44
BIOCARTA_TCYTOTOXIC_PATHWAY	0.170886	0.632548	0.647225	1.30336	53	12
BIOCARTA_THELPER_PATHWAY	0.667722	0.872113	0.413339	0.832367	210	12
BIOCARTA_TALL1_PATHWAY	0.52907	0.812602	-0.552984	-0.995449	363	13
BIOCARTA_TEL_PATHWAY	0.907539	0.952942	-0.361226	-0.685954	637	17
BIOCARTA_TGFB_PATHWAY	0.228532	0.660062	-0.619862	-1.19946	164	19
BIOCARTA_TH1TH2_PATHWAY	0.207283	0.648076	-0.637105	-1.2239	147	18
BIOCARTA_41BB_PATHWAY	0.607397	0.851159	-0.487498	-0.92574	426	17
BIOCARTA_KREB_PATHWAY	0.810651	0.923705	0.394889	0.704581	273	8
BIOCARTA_CTLA4_PATHWAY	0.342857	0.717863	0.497743	1.071	95	19
BIOCARTA_LONGEVITY_PATHWAY	0.906706	0.952915	-0.383381	-0.67939	621	12
BIOCARTA_SARS_PATHWAY	0.977876	0.987117	-0.327038	-0.560075	662	10
BIOCARTA_PAR1_PATHWAY	0.61811	0.854282	0.370667	0.910617	156	33
BIOCARTA_STRESS_PATHWAY	0.433471	0.767268	-0.512012	-1.03523	315	25
BIOCARTA_TNFR1_PATHWAY	0.804348	0.920824	-0.384131	-0.789266	591	29
BIOCARTA_TNFR2_PATHWAY	0.531773	0.814469	0.457146	0.956178	158	17
BIOCARTA_TOLL_PATHWAY	0.165975	0.630961	0.479617	1.17301	39	34
BIOCARTA_TPO_PATHWAY	0.0496454	0.496655	0.646023	1.45471	13	23
BIOCARTA_CREB_PATHWAY	0.249084	0.670336	0.496903	1.14219	67	25
BIOCARTA_CARM1_PATHWAY	0.482507	0.786023	-0.582127	-1.03159	330	12
BIOCARTA_TFF_PATHWAY	0.440972	0.77131	0.471746	1.00555	126	18
BIOCARTA_TRKA_PATHWAY	0.386792	0.745372	0.539975	1.06258	122	11
BIOCARTA_ARF_PATHWAY	0.607397	0.851159	-0.486345	-0.923549	426	17
BIOCARTA_UCALPAIN_PATHWAY	0.143813	0.622704	0.61515	1.28666	42	17
BIOCARTA_VEGF_PATHWAY	0.89396	0.946703	-0.352443	-0.722419	665	28
BIOCARTA_VITCB_PATHWAY	0.957895	0.975261	-0.360145	-0.602391	636	9
BIOCARTA_WNT_PATHWAY	0.844475	0.930884	-0.365263	-0.743621	618	26
BIOCARTA_ACTINY_PATHWAY	0.315789	0.700463	-0.578555	-1.11953	227	19
'de novo' IMP biosynthetic process	0.0362694	0.477187	-0.955037	-1.34739	20	3
'de novo' posttranslational protein folding	0.169139	0.632475	0.712032	1.31539	56	9
'de novo' protein folding	0.169139	0.632475	0.712032	1.31539	56	9
'de novo' pyrimidine base biosynthetic process	0.859706	0.933232	-0.49887	-0.726097	526	4
10-formyltetrahydrofolate biosynthetic process	0.0216963	0.400302	-0.988911	-1.33413	10	1
10-formyltetrahydrofolate catabolic process	0.854043	0.933232	-0.566716	-0.764549	432	1
10-formyltetrahydrofolate metabolic process	0.0329068	0.477187	-0.977007	-1.33071	17	2
2-oxoglutarate metabolic process	0.0929853	0.558138	-0.882102	-1.28389	56	4
2'-deoxyribonucleotide biosynthetic process	0.61186	0.852782	0.568736	0.909214	226	5
2'-deoxyribonucleotide metabolic process	0.155063	0.630961	0.664028	1.33719	48	12
3'-phosphoadenosine 5'-phosphosulfate biosynthetic process	0.134122	0.611194	-0.926715	-1.25022	67	1
3'-phosphoadenosine 5'-phosphosulfate metabolic process	0.134122	0.611194	-0.926715	-1.25022	67	1
4-hydroxyproline metabolic process	0.29361	0.68708	-0.812917	-1.14689	169	3
7-methylguanosine biosynthetic process	0.151874	0.630836	-0.92109	-1.24263	76	1
7-methylguanosine metabolic process	0.151874	0.630836	-0.92109	-1.24263	76	1
9-cis-retinoic acid biosynthetic process	0.981132	0.988869	0.29556	0.472499	363	5
9-cis-retinoic acid metabolic process	0.981132	0.988869	0.29556	0.472499	363	5
acetate metabolic process	0.12426	0.601529	-0.933545	-1.25943	62	1
acetyl-CoA biosynthetic process	0.80916	0.922816	-0.485255	-0.758359	529	6
acetyl-CoA biosynthetic process from pyruvate	0.219378	0.656011	-0.869825	-1.18473	119	2
acetyl-CoA catabolic process	0.946058	0.970518	-0.329242	-0.642703	683	20
acetyl-CoA metabolic process	0.866216	0.936044	-0.358257	-0.73264	640	27
acetylcholine catabolic process	0.862626	0.934287	0.573908	0.764675	426	1
acetylcholine metabolic process	0.862626	0.934287	0.573908	0.764675	426	1
achiasmate meiosis I	0.804734	0.920824	-0.59685	-0.805202	407	1
acid secretion	0.0020202	0.155965	0.999799	1.33213	0	1
acidic amino acid transport	0.311209	0.698032	-0.659433	-1.12932	210	10
acrosome assembly	0.497409	0.792641	-0.738475	-1.04186	287	3
acrosome reaction	0.936609	0.965909	-0.427152	-0.640581	590	5
actin cortical patch assembly	0.0670611	0.532554	-0.966491	-1.30388	33	1
actin crosslink formation	0.431953	0.766518	-0.775443	-1.04614	218	1
actin cytoskeleton organization	0.784922	0.916059	-0.33882	-0.848685	707	134
actin cytoskeleton reorganization	0.641509	0.862736	0.434672	0.855361	203	11
actin filament bundle formation	0.420195	0.762676	0.494104	1.01255	128	14
actin filament capping	0.203822	0.646542	0.610945	1.23984	63	13
actin filament network formation	0.446465	0.774177	0.781269	1.04096	220	1
actin filament organization	0.890605	0.944659	-0.332118	-0.739539	691	47
actin filament polymerization	0.494656	0.791472	-0.660393	-1.03207	323	6
actin filament severing	0.906736	0.952915	-0.46282	-0.652959	524	3
actin filament-based movement	0.491749	0.789376	0.461907	0.958603	148	15
actin filament-based process	0.764771	0.908009	-0.340049	-0.853734	685	144
actin nucleation	0.589011	0.842272	0.691572	0.970876	267	2
actin polymerization or depolymerization	0.690265	0.884651	-0.509657	-0.872823	467	10
actin-mediated cell contraction	0.899827	0.949446	-0.472808	-0.667051	520	3
actin-myosin filament sliding	0.899827	0.949446	-0.472808	-0.667051	520	3
activated T cell proliferation	0.650224	0.867106	-0.564201	-0.90846	434	7
activation of adenylate cyclase activity	0.146953	0.62506	0.596438	1.29479	40	20
activation of adenylate cyclase activity by dopamine receptor signaling pathway	0.286052	0.683922	0.796728	1.20058	120	3
activation of adenylate cyclase activity by G-protein signaling pathway	0.0586319	0.521498	0.740591	1.51766	17	14
activation of adenylate cyclase activity by serotonin receptor signaling pathway	0.884848	0.94269	0.563663	0.751024	437	1
activation of caspase activity	0.530075	0.812602	0.399976	0.955711	140	29
activation of caspase activity by cytochrome c	0.115681	0.590077	0.881946	1.37143	44	4
activation of Cdc42 GTPase activity	0.147475	0.62506	0.915786	1.22019	72	1
activation of immune response	0.0241546	0.411234	0.559725	1.52874	4	58
activation of innate immune response	0.471338	0.78148	0.484437	0.983106	147	13
activation of JNKK activity	0.424132	0.765291	-0.785077	-1.0693	231	2
activation of JUN kinase activity	0.293675	0.68708	-0.701122	-1.14969	194	8
activation of MAPK activity	0.559671	0.82559	0.378282	0.939716	135	36
activation of MAPKK activity	0.932229	0.964765	-0.387817	-0.635939	618	8
activation of MAPKKK activity	0.303473	0.692839	-0.830079	-1.13059	165	2
activation of NF-kappaB-inducing kinase activity	0.754858	0.905666	-0.506059	-0.814841	504	7
activation of phospholipase A2 activity	0.175542	0.636642	-0.893648	-1.20561	88	1
activation of phospholipase C activity	0.190407	0.640238	-0.678958	-1.22222	130	13
activation of phospholipase C activity by dopamine receptor signaling pathway	0.286052	0.683922	0.795508	1.19874	120	3
activation of phospholipase C activity by G-protein coupled receptor protein signaling pathway coupled to IP3 second messenger	0.0889213	0.548854	-0.7428	-1.31632	60	12
activation of phospholipase C activity by muscarinic acetylcholine receptor signaling pathway	0.975758	0.985999	0.512234	0.682501	482	1
activation of phospholipase C activity by serotonin receptor signaling pathway	0.571717	0.833459	0.719073	0.958092	282	1
activation of phospholipase D activity	0.49697	0.792641	0.754389	1.00515	245	1
activation of phospholipase D activity by G-protein coupled receptor protein signaling pathway	0.49697	0.792641	0.754389	1.00515	245	1
activation of plasma proteins involved in acute inflammatory response	0.30033	0.691197	0.531573	1.10318	90	15
activation of pro-apoptotic gene products	0.0394477	0.477187	-0.981558	-1.32421	19	1
activation of prostate induction by androgen receptor signaling pathway	0.975758	0.985999	0.511833	0.681966	482	1
activation of protein kinase activity	0.818418	0.928263	-0.359754	-0.782265	630	40
activation of protein kinase B activity	0.0383838	0.477187	0.975652	1.29996	18	1
activation of protein kinase C activity by G-protein coupled receptor protein signaling pathway	0.5633	0.82809	-0.502393	-0.954025	395	17
activation of Rac GTPase activity	0.202925	0.646003	-0.877584	-1.19529	110	2
activation of Ras GTPase activity	0.825674	0.929781	-0.50476	-0.756965	520	5
activation of Rho GTPase activity	0.825674	0.929781	-0.50476	-0.756965	520	5
activation of signaling protein activity involved in unfolded protein response	0.0383838	0.477187	0.975009	1.2991	18	1
activation of store-operated calcium channel activity	0.951641	0.972931	-0.417995	-0.58972	550	3
activation-induced cell death of T cells	0.103817	0.579077	-0.822509	-1.28542	67	6
activin receptor signaling pathway	0.252747	0.671593	0.855804	1.20144	114	2
actomyosin structure organization	0.2	0.645441	0.554688	1.19353	55	19
acute inflammatory response	0.685864	0.881487	-0.403008	-0.860365	523	35
acute-phase response	0.847134	0.931172	0.352192	0.71473	265	13
acyl carnitine transport	0.185859	0.640238	0.897666	1.19605	91	1
acyl-CoA biosynthetic process	0.670611	0.873356	-0.663345	-0.89491	339	1
acyl-CoA metabolic process	0.658228	0.869776	0.418332	0.842421	207	12
acylglycerol biosynthetic process	0.910663	0.954708	0.362476	0.605627	315	6
acylglycerol catabolic process	1	1	-0.253087	-0.368364	612	4
acylglycerol homeostasis	0.765286	0.908009	-0.612238	-0.825962	387	1
acylglycerol metabolic process	0.783893	0.916059	-0.393686	-0.806957	583	28
adaptation of signaling pathway	0.978062	0.987117	-0.411773	-0.560846	534	2
adaptive immune response	0.564943	0.829456	-0.420993	-0.957882	447	56
adaptive immune response based on somatic recombination of immune receptors built from immunoglobulin superfamily domains	0.564943	0.829456	-0.420993	-0.957882	447	56
adenine biosynthetic process	0.254438	0.671593	-0.85126	-1.14842	128	1
adenine metabolic process	0.254438	0.671593	-0.85126	-1.14842	128	1
adenine nucleotide transport	0.242424	0.668444	0.867693	1.15611	119	1
adenine salvage	0.254438	0.671593	-0.85126	-1.14842	128	1
adenohypophysis development	0.537477	0.814862	-0.730102	-0.99442	293	2
adenosine biosynthetic process	0.19798	0.64487	0.893929	1.19107	97	1
adenosine catabolic process	0.0383838	0.477187	0.976054	1.30049	18	1
adenosine metabolic process	0.184615	0.640238	0.893965	1.25501	83	2
adenosine receptor signaling pathway	0.0945626	0.561316	0.925918	1.39526	39	3
adherens junction organization	0.614853	0.853117	-0.67706	-0.955216	355	3
adipose tissue development	0.129799	0.608837	-0.921649	-1.25531	70	2
ADP catabolic process	0.246465	0.669191	0.865724	1.15349	121	1
ADP metabolic process	0.246465	0.669191	0.865724	1.15349	121	1
ADP transport	0.242424	0.668444	0.867693	1.15611	119	1
adrenal gland development	0.165919	0.630961	-0.77329	-1.24513	110	7
adult behavior	0.314536	0.700259	-0.484697	-1.09767	250	51
adult feeding behavior	0.529551	0.812602	0.661303	0.99651	223	3
adult heart development	0.855007	0.933232	-0.451372	-0.726786	571	7
adult locomotory behavior	0.473272	0.783284	-0.470174	-1.01313	362	38
adult somatic muscle development	0.0505495	0.499272	0.966128	1.35632	22	2
adult walking behavior	0.0942857	0.561316	-0.708764	-1.33128	65	16
aerobic respiration	0.969529	0.982949	-0.299571	-0.593842	699	22
age-dependent general metabolic decline	0.907692	0.952942	0.446977	0.627496	412	2
age-dependent response to oxidative stress	0.907692	0.952942	0.446977	0.627496	412	2
age-dependent response to reactive oxygen species	0.183838	0.640238	0.899393	1.19835	90	1
aging	0.797139	0.918038	-0.362446	-0.797163	612	44
alanine transport	0.436364	0.767805	0.784121	1.04476	215	1
alanyl-tRNA aminoacylation	0.466179	0.779992	-0.770733	-1.04976	254	2
alcohol biosynthetic process	0.736626	0.901834	-0.410357	-0.829695	536	25
alcohol catabolic process	0.0553411	0.513334	-0.61081	-1.35543	42	46
alcohol metabolic process	0.10443	0.57915	-0.448007	-1.1777	98	269
aldehyde catabolic process	0.0949495	0.561316	0.940616	1.25328	46	1
alditol biosynthetic process	0.193294	0.640238	-0.881996	-1.18989	97	1
alditol catabolic process	0.738574	0.902134	-0.629145	-0.856913	403	2
alditol metabolic process	0.828326	0.930466	-0.404406	-0.749731	578	15
alkaloid metabolic process	0.383126	0.745372	-0.555983	-1.08532	276	20
alkene biosynthetic process	0.287037	0.683922	0.618448	1.16687	92	10
allantoin metabolic process	0.0621572	0.521498	-0.956565	-1.30287	33	2
alpha-beta T cell activation	0.464986	0.779979	-0.528957	-1.01615	331	18
alpha-beta T cell activation during immune response	0.274168	0.681114	-0.77179	-1.15742	172	5
alpha-beta T cell differentiation	0.399142	0.750304	-0.573118	-1.06251	278	15
alpha-beta T cell differentiation during immune response	0.274168	0.681114	-0.77179	-1.15742	172	5
alpha-beta T cell proliferation	0.913644	0.955672	-0.45989	-0.648826	528	3
alternative nuclear mRNA splicing, via spliceosome	0.796915	0.918038	0.455081	0.70765	309	4
ameboidal cell migration	0.100543	0.572047	-0.634072	-1.30281	73	29
amide biosynthetic process	0.356928	0.73072	-0.678775	-1.11305	236	8
amide catabolic process	0.183838	0.640238	0.900317	1.19958	90	1
amide transport	0.342857	0.717863	0.815073	1.14425	155	2
amine biosynthetic process	0.15869	0.630961	-0.53303	-1.21213	125	55
amine catabolic process	0.0507152	0.499272	-0.630895	-1.38759	38	44
amine metabolic process	0.00213675	0.158397	-0.55817	-1.4487	1	225
amine transport	0.0819672	0.546419	-0.574108	-1.30626	64	56
amino acid activation	0.0391892	0.477187	-0.677501	-1.3855	28	27
amino acid import	0.746434	0.902515	-0.562777	-0.843971	470	5
amino acid salvage	0.303473	0.692839	-0.830079	-1.13059	165	2
amino acid transport	0.043758	0.477187	-0.623525	-1.38364	33	46
amino acid uptake during transmission of nerve impulse	1	1	-0.332804	-0.453288	546	2
amino sugar biosynthetic process	0.287113	0.683922	-0.793338	-1.15469	175	4
amino sugar catabolic process	0.470707	0.78148	0.771626	1.02811	232	1
amino sugar metabolic process	0.715108	0.891489	-0.457667	-0.83692	496	14
aminoglycan biosynthetic process	0.515432	0.803047	0.504322	0.951539	166	10
aminoglycan catabolic process	0.332831	0.711957	-0.68812	-1.12837	220	8
aminoglycan metabolic process	0.637954	0.862585	-0.437448	-0.90805	473	31
ammonia assimilation cycle	0.307692	0.695615	-0.824943	-1.11292	155	1
AMP catabolic process	0.19798	0.64487	0.893929	1.19107	97	1
AMP metabolic process	0.19798	0.64487	0.893929	1.19107	97	1
amyloid precursor protein catabolic process	0.690846	0.884651	-0.632364	-0.892158	399	3
amyloid precursor protein metabolic process	0.752039	0.905011	-0.583361	-0.849072	460	4
anagen	0.0753012	0.543004	-0.812392	-1.33215	49	8
anaphase	0.566075	0.830296	-0.707863	-0.954968	286	1
anatomical structure arrangement	0.956298	0.974706	0.347585	0.540495	371	4
anatomical structure development	0.000999001	0.151409	-0.456019	-1.24315	0	1472
anatomical structure formation involved in morphogenesis	0.0146597	0.375518	-0.500661	-1.31756	13	274
anatomical structure homeostasis	0.394015	0.747881	-0.450712	-1.04661	315	67
anatomical structure morphogenesis	0.001001	0.151409	-0.485268	-1.31336	0	751
anatomical structure regression	0.11399	0.589264	-0.899069	-1.26843	65	3
androgen biosynthetic process	0.155393	0.630961	-0.908349	-1.2372	84	2
androgen metabolic process	0.0507132	0.499272	-0.888629	-1.33264	31	5
androgen receptor signaling pathway	0.515695	0.803192	-0.626973	-1.00953	344	7
angiogenesis	0.0419092	0.477187	-0.546061	-1.32962	35	104
angiogenesis involved in wound healing	0.28702	0.683922	-0.838075	-1.14148	156	2
anion homeostasis	0.703504	0.889237	0.50425	0.806123	260	5
anion transport	0.795343	0.918038	-0.35536	-0.833461	648	73
anterior neuropore closure	0.386588	0.745372	-0.795331	-1.07297	195	1
anterior/posterior axis specification	0.458647	0.778785	-0.619301	-1.03586	304	9
anterior/posterior pattern formation	0.435503	0.767749	-0.427064	-1.0271	367	96
anterograde axon cargo transport	0.478976	0.784199	-0.764465	-1.04122	261	2
anti-apoptosis	0.257246	0.675511	-0.47183	-1.11561	212	77
antibiotic biosynthetic process	0.914077	0.955719	-0.499036	-0.6797	499	2
antibiotic catabolic process	0.183838	0.640238	0.900317	1.19958	90	1
antibiotic metabolic process	0.269504	0.677786	0.807391	1.21665	113	3
antibiotic transport	0.524496	0.810694	0.567359	0.947946	181	6
antigen processing and presentation	0.825375	0.929781	-0.373676	-0.76075	604	26
antigen processing and presentation of endogenous antigen	0.191956	0.640238	-0.884324	-1.20447	104	2
antigen processing and presentation of endogenous peptide antigen	0.191956	0.640238	-0.884324	-1.20447	104	2
antigen processing and presentation of endogenous peptide antigen via MHC class I	0.191956	0.640238	-0.884324	-1.20447	104	2
antigen processing and presentation of exogenous antigen	0.0379747	0.477187	0.779635	1.57	11	12
antigen processing and presentation of exogenous peptide antigen	0.136095	0.611757	0.762221	1.35999	45	8
antigen processing and presentation of exogenous peptide antigen via MHC class I	0.0241758	0.411234	0.984872	1.38263	10	2
antigen processing and presentation of exogenous peptide antigen via MHC class I, TAP-dependent	0.935354	0.965909	0.539475	0.718797	462	1
antigen processing and presentation of exogenous peptide antigen via MHC class Ib	0.298901	0.690256	0.839159	1.17807	135	2
antigen processing and presentation of exogenous peptide antigen via MHC class II	0.280323	0.683922	0.754847	1.20674	103	5
antigen processing and presentation of exogenous protein antigen via MHC class Ib, TAP-dependent	0.298901	0.690256	0.839159	1.17807	135	2
antigen processing and presentation of lipid antigen via MHC class Ib	0.47033	0.78148	0.757407	1.0633	213	2
antigen processing and presentation of peptide antigen	0.16879	0.632475	0.636459	1.29161	52	13
antigen processing and presentation of peptide antigen via MHC class I	0.279279	0.683922	0.684269	1.18251	92	7
antigen processing and presentation of peptide antigen via MHC class Ib	0.298901	0.690256	0.839159	1.17807	135	2
antigen processing and presentation of peptide antigen via MHC class II	0.280323	0.683922	0.754847	1.20674	103	5
antigen processing and presentation of peptide or polysaccharide antigen via MHC class II	0.280323	0.683922	0.754847	1.20674	103	5
antigen processing and presentation via MHC class Ib	0.264781	0.676263	0.785534	1.22151	102	4
antigen processing and presentation, exogenous lipid antigen via MHC class Ib	0.47033	0.78148	0.757407	1.0633	213	2
antigen receptor-mediated signaling pathway	0.0411985	0.477187	0.588112	1.41979	10	30
antimicrobial humoral response	0.0216963	0.400302	-0.989152	-1.33445	10	1
antral ovarian follicle growth	0.193437	0.640238	-0.861176	-1.21497	111	3
aorta smooth muscle tissue morphogenesis	0.80202	0.919198	0.610551	0.813498	396	1
apical junction assembly	0.00591716	0.269294	-0.996585	-1.34448	2	1
apical protein localization	0.536705	0.814862	-0.689187	-1.0031	328	4
apocarotenoid metabolic process	0.513002	0.801666	0.676748	1.01978	216	3
apoptosis	0.15535	0.630961	-0.420032	-1.12184	150	382
apoptosis in response to endoplasmic reticulum stress	0.380463	0.744357	0.730851	1.13647	147	4
apoptosis involved in morphogenesis	0.157791	0.630961	-0.916308	-1.23618	79	1
apoptotic cell clearance	0.535658	0.814862	-0.67018	-1.00504	337	5
apoptotic chromosome condensation	0.310786	0.698032	-0.825378	-1.12419	169	2
apoptotic mitochondrial changes	0.734767	0.9006	0.372551	0.815756	204	21
apoptotic nuclear changes	0.589928	0.842549	-0.517181	-0.94575	409	14
appendage development	0.193548	0.640238	-0.503171	-1.17071	155	68
appendage morphogenesis	0.193548	0.640238	-0.503171	-1.17071	155	68
arachidonic acid secretion	0.0020202	0.155965	0.999799	1.33213	0	1
ARF protein signal transduction	0.546351	0.815895	-0.717787	-0.968356	276	1
arginine biosynthetic process	0.599309	0.846833	-0.686744	-0.968879	346	3
arginine biosynthetic process via ornithine	0.307692	0.695615	-0.824943	-1.11292	155	1
arginine catabolic process	0.866545	0.936126	-0.542224	-0.738524	473	2
arginine metabolic process	0.892377	0.945162	-0.428076	-0.689274	596	7
arginine transport	0.66721	0.872113	-0.631553	-0.919216	408	4
argininosuccinate metabolic process	0.307692	0.695615	-0.824943	-1.11292	155	1
arginyl-tRNA aminoacylation	0.383912	0.745372	-0.798816	-1.08801	209	2
arm morphogenesis	0.451677	0.775499	-0.762586	-1.02879	228	1
aromatic amino acid family biosynthetic process	0.529293	0.812602	0.741372	0.987804	261	1
aromatic amino acid family biosynthetic process, prephenate pathway	0.529293	0.812602	0.741372	0.987804	261	1
aromatic amino acid family catabolic process	0.059542	0.521498	-0.857807	-1.34059	38	6
aromatic amino acid family metabolic process	0.00437318	0.234916	-0.872933	-1.54693	2	12
aromatic amino acid transport	0.285996	0.683922	-0.832496	-1.12311	144	1
aromatic compound biosynthetic process	0.0171429	0.391532	-0.784649	-1.47381	11	16
aromatic compound catabolic process	0.0706767	0.53626	-0.798834	-1.33616	46	9
arsonoacetate metabolic process	0.612121	0.852782	0.701917	0.935234	302	1
artery morphogenesis	0.0116618	0.336122	-0.835631	-1.48082	7	12
asparagine biosynthetic process	0.486289	0.786744	-0.760045	-1.0352	265	2
asparagine catabolic process	0.0444444	0.477187	0.971031	1.2938	21	1
asparagine catabolic process via L-aspartate	0.0444444	0.477187	0.971031	1.2938	21	1
asparagine metabolic process	0.780142	0.915339	0.486549	0.733175	329	3
asparaginyl-tRNA aminoacylation	0.126233	0.605534	-0.932058	-1.25743	63	1
aspartate biosynthetic process	0.197441	0.64487	-0.882032	-1.20135	107	2
aspartate family amino acid biosynthetic process	0.268222	0.67705	-0.657484	-1.16513	183	12
aspartate family amino acid catabolic process	0.756044	0.905697	0.561721	0.788583	343	2
aspartate family amino acid metabolic process	0.744286	0.902515	-0.434637	-0.816383	520	16
aspartate metabolic process	0.197441	0.64487	-0.882032	-1.20135	107	2
aspartate transport	0.447898	0.774739	-0.777483	-1.05895	244	2
aspartyl-tRNA aminoacylation	0.442413	0.77131	-0.780237	-1.0627	241	2
assembly of spliceosomal tri-snRNP	0.526508	0.811436	-0.741298	-1.00967	287	2
associative learning	0.768072	0.90954	-0.490638	-0.804543	509	8
astrocyte activation	0.583838	0.840061	0.713448	0.950598	288	1
astrocyte cell migration	0.969697	0.982949	0.521114	0.694332	479	1
astrocyte development	0.212435	0.650737	-0.852967	-1.20339	122	3
astrocyte differentiation	0.171289	0.632548	-0.839962	-1.22255	104	4
asymmetric cell division	0.177515	0.640238	-0.891679	-1.20295	89	1
asymmetric protein localization	0.499237	0.792641	-0.657447	-1.02746	326	6
ATP biosynthetic process	0.633626	0.860585	-0.400181	-0.908288	504	53
[truncated: 6,934 more rows]

## Sheet: Haradhvala (2022)_Yescarta
pathway	pval	padj	ES	NES	nMoreExtreme	size
[truncated: 7,330 more rows]
