# Supplementary material for: Deconvolution of clinical variance in CAR-T cell pharmacology and response
Source: Nat Biotechnol. 2023 Feb 27;41(11):1606–17. doi: 10.1038/s41587-023-01687-x (PMC10635825; doi:10.1038/s41587-023-01687-x)
Supplement: Supplementary file 7 — Twenty-eight pathways used as input features to the classifier, with frequencies of inclusion. [file 41587_2023_1687_MOESM7_ESM.xlsx]

## Sheet: Sheet1
Source	Pathway	N_Fraietta	N_Bai	N_Hardhavala_Yescarta	N_Hardhavala_Kymriah
Albert2018	CAR28z Tonic Signalling	491	173	475	226
Fraietta2018	CONVENTIONAL_VS_.EFFECTOR_MEMORY_T_CELL	403	501	323	570
Fraietta2018	EARLY_MEMORY_T_CELL	117	304	397	253
Fraietta2018	EXHAUSTED_T_CELL	187	238	944	327
Fraietta2018	MULTIPOTENT_PROGENITOR_VS_CD4Pos_T_CELL	41	78	332	923
Fraietta2018	NAiVE_VS_ACTIVATED_TH2_CD4Pos_T_CELL	87	235	321	299
Fraietta2018	NON_EXHAUSTED_T_CELL	650	135	824	299
Fraietta2018	RESTING_VS_BYSTANDER_ACTIVATED_CD4Pos_T_CELL	420	62	679	596
Fraietta2018	UNSTIMULATED_VS_STIMULATED_MEMORY_T_CELL	389	138	649	350
Hallmark	HALLMARK_ANGIOGENESIS	23	81	605	169
Hallmark	HALLMARK_APICAL_JUNCTION	201	514	425	190
Hallmark	HALLMARK_CHOLESTEROL_HOMEOSTASIS	88	62	486	245
Hallmark	HALLMARK_COAGULATION	41	89	300	282
Hallmark	HALLMARK_E2F_TARGETS	49	33	382	391
Hallmark	HALLMARK_EPITHELIAL_MESENCHYMAL_TRANSITION	1053	526	268	265
Hallmark	HALLMARK_ESTROGEN_RESPONSE_LATE	342	268	343	686
Hallmark	HALLMARK_INTERFERON_ALPHA_RESPONSE	366	333	424	217
Hallmark	HALLMARK_INTERFERON_GAMMA_RESPONSE	280	299	391	202
Hallmark	HALLMARK_KRAS_SIGNALING_UP	354	1158	262	245
Hallmark	HALLMARK_MYC_TARGETS_V1	71	102	1033	358
Hallmark	HALLMARK_MYOGENESIS	432	88	311	371
Hallmark	HALLMARK_XENOBIOTIC_METABOLISM	192	101	320	351
PROGENy	JAK.STAT Signalling	310	585	804	143
Reactome	REACTOME_CELL_CYCLE	89	31	582	479
Reactome	REACTOME_CELL_CYCLE_MITOTIC	67	26	591	484
Reactome	REACTOME_DNA_REPLICATION	55	40	422	458
Reactome	REACTOME_INTERFERON_ALPHA_BETA_SIGNALING	301	428	1448	264
Reactome	REACTOME_INTERFERON_SIGNALING	211	180	267	230
